# Supplementary material for: Transcriptome analysis of aphids exposed to glandular trichomes in tomato reveals stress and starvation related responses
Source: Sci Rep. 2022 Nov 23;12:20154. doi: 10.1038/s41598-022-24490-1 (PMC9684535; doi:10.1038/s41598-022-24490-1)
Supplement: Supplementary file 2 — Supplementary Information 2. [file 41598_2022_24490_MOESM2_ESM.xlsx]

## Sheet: data3_BC5-P_vs_MM-P_fc2 & raw.p
Contig	Length	GO	KEGG	Uniprot	BC5-P/MM-P.fc	BC5-P/MM-P.fc.sd	BC5-P/MM-P.volume	BC5-P/MM-P.stat_results	BC5-P/MM-P.raw.pval	BC5-P/MM-P.bh.pval	MM-P.mean	BC5-P.mean	MM-P.sd	BC5-P.sd	N_BC5-P10	N_BC5-P13	N_BC5-P4	N_MM-P12	N_MM-P3	N_MM-P7	BC5-P10_FPKM	BC5-P13_FPKM	BC5-P4_FPKM	MM-P12_FPKM	MM-P3_FPKM	MM-P7_FPKM
c312039_g3_i1	511	FB|FBgn0029785 - symbol:RpL35 Ribosomal protein L35 species:7227 Drosophila melanogaster [GO:0006412 translation evidence=ISS] [GO:0022625 cytosolic large ribosomal subunit evidence=ISS] [GO:0003735 structural constituent of ribosome evidence=ISS;IDA] [GO:0005840 ribosome evidence=IDA] [GO:0000022 mitotic spindle elongation evidence=IMP] [GO:0007052 mitotic spindle organization evidence=IMP] [GO:…	api:100165466 ribosomal protein L35e-like	RL35_OPHHA 60S ribosomal protein L35 OS=Ophiophagus hannah GN=RPL35 PE=2 SV=3	-2.54595	0.720601	14.3527	-3.24056	0.0319063	0.113662	15.0426	13.6944	0.528002	0.490388	14.1602	13.1827	13.7402	15.3474	14.4329	15.3474	11578.8	6752.33	14021	14796.2	19069.5	15963.8
c332975_g1_i1	1264	.	.	.	8.42549	1.26549	13.185	4.20836	0.0137672	0.0753036	11.7369	14.8117	0.860493	0.927911	15.3474	13.7402	15.3474	12.7213	11.1278	11.3618	207614	25736.9	82442.7	6653	3158.11	3190.2
c310683_g1_i10	301	.	api:100570877 uncharacterized LOC100570877	.	-8.85065	1.84085	12.6507	-2.95986	0.0463852	0.138373	14.321	11.1752	1.0867	1.48587	10.597	10.0654	12.8633	14.4329	15.3474	13.1827	1270.98	480.13	8236.37	12921	19935	7241.36
c308685_g6_i1	283	TIGR_CMR|GSU_3388 - symbol:GSU_3388 membrane protein, putative species:243231 Geobacter sulfurreducens PCA [GO:0003674 molecular_function evidence=ND] [GO:0008150 biological_process evidence=ND] [GO:0016020 membrane evidence=ISS] InterPro:IPR000620 Pfam:PF00892 GO:GO:0016021 EMBL:AE017180 Proteomes:UP000000577 HOGENOM:HOG000264326 OrthoDB:EOG6P8TMG OMA:IVCFASY RefSeq:NP_954428.1 RefSeq:WP_0109439…	api:107882637 uncharacterized LOC107882637	.	4.824	0.273941	11.8338	14.354	0.000250615	0.0191653	10.753	13.0233	0.222572	0.159705	12.8633	13.0238	13.1827	10.7036	10.9962	10.5593	6560.17	4910.75	13169.7	2171.29	3026.99	1988.33
c262459_g1_i1	7464	ZFIN|ZDB-GENE-070410-9 - symbol:zgc:158463 zgc:158463 species:7955 Danio rerio [GO:0008150 biological_process evidence=ND] [GO:0005575 cellular_component evidence=ND] [GO:0003674 molecular_function evidence=ND] ZFIN:ZDB-GENE-070410-9 Proteomes:UP000000437 EMBL:BX296557 EMBL:BX537263 EMBL:BC129240 RefSeq:NP_001091866.1 UniGene:Dr.155369 Ensembl:ENSDART00000102863 Ensembl:ENSDART00000126982 GeneID:…	mlr:MELLADRAFT_92705 hypothetical protein	ART2_YEAST Putative uncharacterized protein ART2 OS=Saccharomyces cerevisiae (strain ATCC 204508 / S288c) GN=ART2 PE=5 SV=1	17.9444	1.09529	11.6042	6.58708	0.00279666	0.040325	9.70687	13.8723	0.800699	0.747362	13.0238	14.1602	14.4329	10.5593	9.5906	8.97066	6962.3	41605.3	16324.7	1983.56	1210.16	686.09
c310683_g1_i3	391	.	api:100570877 uncharacterized LOC100570877	.	-8.35862	1.35907	11.5409	-3.90393	0.0276216	0.105625	13.1737	10.1105	0.660953	1.18753	9.34785	9.50488	11.4787	13.3334	13.7402	12.4476	592.7	337.32	3648.26	8882.2	11893.2	5544.94
c251606_g2_i1	678	FB|FBgn0003941 - symbol:RpL40 Ribosomal protein L40 species:7227 Drosophila melanogaster [GO:0006412 translation evidence=ISS;TAS] [GO:0003735 structural constituent of ribosome evidence=ISS;NAS;TAS] [GO:0006464 cellular protein modification process evidence=ISS] [GO:0006511 ubiquitin-dependent protein catabolic process evidence=ISS] [GO:0022625 cytosolic large ribosomal subunit evidence=ISS;IDA]…	api:100145834 Rpl40; ribosomal protein L40	RL40_DROME Ubiquitin-60S ribosomal protein L40 OS=Drosophila melanogaster GN=RpL40 PE=1 SV=2	-2.26938	0.377463	11.1609	-5.42518	0.00677208	0.0562666	11.7677	10.5854	0.229083	0.299999	10.3477	10.9225	10.486	11.536	11.7729	11.9941	1121.92	815	1603.11	3419.97	4972.64	4438.79
c251049_g1_i1	294	FB|FBgn0259228 - symbol:C3G C3G ortholog (H. sapiens) species:7227 Drosophila melanogaster [GO:0005088 Ras guanyl-nucleotide exchange factor activity evidence=ISS;IMP] [GO:0007265 Ras protein signal transduction evidence=IMP] [GO:0005575 cellular_component evidence=ND] [GO:0005622 intracellular evidence=IEA] [GO:0043547 positive regulation of GTPase activity evidence=IDA] [GO:0017034 Rap guanyl-n…	api:100166601 uncharacterized LOC100166601	C3G_DROME Guanine nucleotide-releasing factor 2 OS=Drosophila melanogaster GN=C3G PE=1 SV=4	11.2673	0.653758	11.0506	9.2571	0.00134696	0.0304218	9.44083	12.9349	0.540373	0.367963	13.3334	12.8633	12.608	8.82041	9.80858	9.69349	8613.14	4667.74	7906.48	600.07	1413.09	1059.69
c300764_g1_i3	637	FB|FBgn0086472 - symbol:RpS25 Ribosomal protein S25 species:7227 Drosophila melanogaster [GO:0022627 cytosolic small ribosomal subunit evidence=ISS;NAS] [GO:0006412 translation evidence=ISS;NAS] [GO:0003735 structural constituent of ribosome evidence=ISS;IDA;NAS] [GO:0005840 ribosome evidence=IDA;NAS] InterPro:IPR004977 Pfam:PF03297 Proteomes:UP000000803 EMBL:AE014297 Reactome:REACT_180232 GO:GO:…	api:100144892 Rps25-2; ribosomal protein S25 homolog 2	RS25_DROME 40S ribosomal protein S25 OS=Drosophila melanogaster GN=RpS25 PE=1 SV=3	2.17807	0.303465	10.9888	6.40992	0.0142467	0.0765483	10.4416	11.5646	0.0942441	0.288459	11.8381	11.5925	11.2632	10.3333	10.5054	10.486	2811.55	1432.65	3151.26	1770.99	2193.62	1906.28
c313248_g2_i3	824	FB|FBgn0035875 - symbol:Cpr66Cb Cuticular protein 66Cb species:7227 Drosophila melanogaster [GO:0005214 structural constituent of chitin-based cuticle evidence=ISS] [GO:0040003 chitin-based cuticle development evidence=ISM] [GO:0008010 structural constituent of chitin-based larval cuticle evidence=ISM] [GO:0031012 extracellular matrix evidence=ISM] InterPro:IPR000618 Pfam:PF00379 PRINTS:PR00947 P…	api:100165741 cuticular protein	CU07_LOCMI Cuticle protein 7 OS=Locusta migratoria PE=1 SV=2	5.27665	0.335342	10.9135	12.3941	0.000302473	0.0198069	9.7794	12.179	0.212659	0.259288	12.4476	11.9301	12.1593	10.0098	9.73782	9.5906	4491.57	1852.65	6531.04	1445.96	1322.26	1003.1
c300764_g1_i1	560	FB|FBgn0086472 - symbol:RpS25 Ribosomal protein S25 species:7227 Drosophila melanogaster [GO:0022627 cytosolic small ribosomal subunit evidence=ISS;NAS] [GO:0006412 translation evidence=ISS;NAS] [GO:0003735 structural constituent of ribosome evidence=ISS;IDA;NAS] [GO:0005840 ribosome evidence=IDA;NAS] InterPro:IPR004977 Pfam:PF03297 Proteomes:UP000000803 EMBL:AE014297 Reactome:REACT_180232 GO:GO:…	api:100144892 Rps25-2; ribosomal protein S25 homolog 2	RS25_DROME 40S ribosomal protein S25 OS=Drosophila melanogaster GN=RpS25 PE=1 SV=3	2.32542	0.427782	10.8378	4.92951	0.0366652	0.121907	10.2462	11.4636	0.0503099	0.424813	11.9301	11.3618	11.099	10.2171	10.2171	10.3042	2914.83	1283.05	2961.92	1593.8	1906.89	1663
c312556_g4_i1	625	.	api:100573825 uncharacterized LOC100573825	.	-28.4707	0.777145	10.7861	-10.7679	0.00436419	0.0465432	13.469	8.63761	0.234893	0.740796	8.91726	9.19788	7.7977	13.7402	13.3334	13.3334	430.16	273.83	241.98	9677.37	11046	8000.18
c176192_g4_i1	1865	FB|FBgn0003884 - symbol:alphaTub84B alpha-Tubulin at 84B species:7227 Drosophila melanogaster [GO:0045298 tubulin complex evidence=NAS] [GO:0005874 microtubule evidence=ISS;NAS] [GO:0005525 GTP binding evidence=IEA;NAS] [GO:0005200 structural constituent of cytoskeleton evidence=IEA;ISS] [GO:0051258 protein polymerization evidence=IEA] [GO:0003924 GTPase activity evidence=IEA] [GO:0007094 mitotic…	api:100169457 tubulin alpha-1 chain	TBA1_DROME Tubulin alpha-1 chain OS=Drosophila melanogaster GN=alphaTub84B PE=1 SV=1	2.11463	0.0517088	10.786	36.1896	0.000501079	0.0230218	10.2593	11.3397	0.0096501	0.0508004	11.3104	11.3104	11.3984	10.2513	10.27	10.2567	1969.7	1260.07	3310.51	1614.44	1926.39	1623.78
c310683_g1_i7	301	.	api:100570877 uncharacterized LOC100570877	.	-27.0021	2.51454	10.7489	-3.27532	0.0393329	0.126548	13.3862	8.6312	1.34068	2.12732	6.98014	7.88162	11.0318	14.1602	14.1602	11.8381	123.52	115.3	2786.91	9991.56	13489.1	4157.76
c50646_g1_i1	2090	FB|FBgn0000557 - symbol:Ef1alpha100E Elongation factor 1alpha100E species:7227 Drosophila melanogaster [GO:0006414 translational elongation evidence=IEA;ISS;NAS] [GO:0003746 translation elongation factor activity evidence=ISS;NAS] [GO:0005737 cytoplasm evidence=IEA;NAS] [GO:0005853 eukaryotic translation elongation factor 1 complex evidence=ISS] [GO:0006412 translation evidence=NAS] [GO:0003924 G…	api:100163340 elongation factor 1-alpha-like	EF1A2_DROME Elongation factor 1-alpha 2 OS=Drosophila melanogaster GN=Ef1alpha100E PE=2 SV=2	-3.54533	0.528107	10.7469	-5.98854	0.0229787	0.0962364	11.6985	9.87262	0.0942761	0.519623	9.39471	10.4258	9.79741	11.7729	11.5925	11.7302	618.56	594.64	953.55	3786.79	4677.68	4093.07
c93114_g1_i1	592	.	.	.	-6.24586	1.06392	10.6919	-4.3026	0.0421344	0.131511	12.0947	9.45177	0.231777	1.03837	9.95169	10.1456	8.258	11.9301	11.9941	12.3597	832.69	504.18	339.42	4083.23	5121	5387.23
c131169_g1_i1	539	FB|FBgn0016726 - symbol:RpL29 Ribosomal protein L29 species:7227 Drosophila melanogaster [GO:0003735 structural constituent of ribosome evidence=ISS;NAS] [GO:0006412 translation evidence=ISS;NAS] [GO:0022625 cytosolic large ribosomal subunit evidence=ISS;NAS] [GO:0005840 ribosome evidence=NAS] [GO:0003682 chromatin binding evidence=IGI] InterPro:IPR002673 Pfam:PF01779 ProDom:PD010314 EMBL:AE01359…	api:100169631 60S ribosomal protein L29	RL29_DROME 60S ribosomal protein L29 OS=Drosophila melanogaster GN=RpL29 PE=1 SV=1	2.67675	0.339495	10.6259	7.24708	0.0112167	0.0688415	9.93938	11.3599	0.100989	0.324127	11.7302	11.2217	11.1278	10.0337	9.8328	9.95169	2671.8	1176.42	2974.93	1446.98	1425.55	1306.26
c350456_g1_i1	353	.	.	.	4.65154	0.138145	10.5315	27.8055	1.0379e-05	0.0107552	9.48084	11.6985	0.100975	0.0942761	11.5925	11.7729	11.7302	9.53285	9.36446	9.5452	2425.02	1629.91	4762.23	964.59	1024.2	960.62
c315991_g1_i1	362	.	.	.	6.40674	0.332486	10.4903	13.9591	0.000665335	0.0256097	9.23574	11.9153	0.159906	0.291508	12.1593	11.9941	11.5925	9.24795	9.07008	9.38919	3595.1	1874.09	4239.51	827.25	830.56	884.99
c313248_g2_i8	679	FB|FBgn0250833 - symbol:CG34461 species:7227 Drosophila melanogaster [GO:0005214 structural constituent of chitin-based cuticle evidence=ISS] [GO:0040003 chitin-based cuticle development evidence=ISM] [GO:0008010 structural constituent of chitin-based larval cuticle evidence=ISM] [GO:0031012 extracellular matrix evidence=ISM] InterPro:IPR000618 Pfam:PF00379 PRINTS:PR00947 PROSITE:PS00233 PROSITE:…	api:100169162 cp36; cuticular protein 36	CU08_LOCMI Cuticle protein 8 OS=Locusta migratoria PE=1 SV=1	4.42523	0.488731	10.4255	7.60449	0.0157401	0.0801213	9.40767	11.5534	0.0538291	0.485758	11.1641	11.3984	12.0978	9.4522	9.42296	9.34785	1875.87	1283.48	6522.92	927.85	1079.02	863.86
c211255_g1_i1	1013	FB|FBgn0004867 - symbol:RpS2 Ribosomal protein S2 species:7227 Drosophila melanogaster [GO:0022627 cytosolic small ribosomal subunit evidence=ISS;NAS] [GO:0003735 structural constituent of ribosome evidence=ISS;IDA;NAS] [GO:0006412 translation evidence=ISS;NAS] [GO:0005840 ribosome evidence=IDA;NAS] [GO:0003723 RNA binding evidence=IEA] [GO:0005737 cytoplasm evidence=IDA] [GO:0000228 nuclear chro…	api:100167532 40S ribosomal protein S2-like	RS2_DROME 40S ribosomal protein S2 OS=Drosophila melanogaster GN=RpS2 PE=1 SV=2	-3.04563	0.408245	10.2697	-6.81689	0.0078429	0.0596086	11.1045	9.49775	0.171552	0.37045	9.07008	9.71919	9.70397	10.9225	11.2632	11.1278	479.17	381.77	910.58	2384.5	3367.41	2835.4
c283748_g1_i1	990	FB|FBgn0002789 - symbol:Mp20 Muscle protein 20 species:7227 Drosophila melanogaster [GO:0005509 calcium ion binding evidence=ISS] [GO:0043292 contractile fiber evidence=NAS] [GO:0003779 actin binding evidence=ISS] [GO:0008360 regulation of cell shape evidence=IMP] [GO:0007155 cell adhesion evidence=IMP] [GO:0007520 myoblast fusion evidence=IMP] [GO:1901739 regulation of myoblast fusion evidence=I…	api:100164372 muscular protein 20	MP20_DROME Muscle-specific protein 20 OS=Drosophila melanogaster GN=Mp20 PE=2 SV=2	-11.8388	1.07056	10.2388	-5.76851	0.0278998	0.106157	12.1756	8.61013	0.0870839	1.06701	7.86719	9.8328	8.13039	12.1593	12.0978	12.2696	213.97	412.62	314.24	4832.92	5656.97	5118.49
c311385_g9_i2	734	UNIPROTKB|A2QN49 - symbol:An07g04400 Putative uncharacterized protein An07g04400 species:425011 Aspergillus niger CBS 513.88 [GO:0003674 molecular_function evidence=ND] [GO:0005575 cellular_component evidence=ND] [GO:0008150 biological_process evidence=ND] Proteomes:UP000006706 EMBL:AM270128 EnsemblFungi:CADANGAT00005711 HOGENOM:HOG000234746 OrthoDB:EOG7W6X06 Uniprot:A2QN49	api:100573341 uncharacterized LOC100573341	TENX_HUMAN Tenascin-X OS=Homo sapiens GN=TNXB PE=1 SV=4	-2.69674	0.410539	10.0462	-6.03824	0.00400354	0.0449859	10.7872	9.35603	0.270736	0.308617	9.00443	9.5821	9.48156	10.6117	11.099	10.651	452.95	347.34	795.94	2023.92	3140.93	2161.54
c333005_g1_i1	707	.	.	.	7.40651	0.496114	10.0271	10.0855	0.00525735	0.050464	8.68616	11.575	0.146346	0.474038	11.9941	11.6702	11.0605	8.75183	8.51848	8.78817	3309.77	1485.94	2823.74	565.69	534.47	606.05
c332976_g1_i1	2989	.	mtr:MTR_4g006070 hypothetical protein	YCX91_PHAAO Uncharacterized protein ORF91 OS=Phalaenopsis aphrodite subsp. formosana PE=4 SV=1	34.6108	2.40422	9.88649	3.68362	0.0454967	0.136897	7.65513	12.7683	0.839428	2.25292	11.1845	15.3474	11.7729	8.41414	7.7977	6.75354	1881.99	57272.8	4993.69	436.57	305.86	132.79
c239864_g1_i1	1337	FB|FBgn0028737 - symbol:Ef1beta Elongation factor 1 beta species:7227 Drosophila melanogaster [GO:0005829 cytosol evidence=ISS;NAS] [GO:0003747 translation release factor activity evidence=ISS] [GO:0003746 translation elongation factor activity evidence=IEA;ISS;NAS] [GO:0005853 eukaryotic translation elongation factor 1 complex evidence=IEA;ISS;NAS] [GO:0006414 translational elongation evidence=I…	api:100169246 elongation factor 1-beta	EF1B2_BOMMO Elongation factor 1-beta' OS=Bombyx mori PE=1 SV=2	-2.28602	0.338746	9.82643	-6.09915	0.00875518	0.0621128	10.4409	9.24809	0.156548	0.300402	9.02933	9.5906	9.12434	10.3042	10.4068	10.6117	466.49	347.83	601.25	1702.28	2105	2010.2
c341891_g1_i1	732	FB|FBgn0000042 - symbol:Act5C Actin 5C species:7227 Drosophila melanogaster [GO:0005200 structural constituent of cytoskeleton evidence=ISS] [GO:0005884 actin filament evidence=ISS;NAS] [GO:0007010 cytoskeleton organization evidence=ISS] [GO:0007291 sperm individualization evidence=IEP] [GO:0000281 mitotic cytokinesis evidence=IMP] [GO:0031011 Ino80 complex evidence=IDA] [GO:0006909 phagocytosis …	isc:IscW_ISCW024111 actin, putative	ACT5C_ANOGA Actin-5C OS=Anopheles gambiae GN=Act5C PE=2 SV=1	-3.6534	0.542188	9.82219	-5.97138	0.022484	0.0954059	10.8012	8.93193	0.105066	0.531911	8.42596	9.48646	8.88338	10.7405	10.9225	10.7405	305.39	333.44	529.22	2203.26	2750.32	2411.04
c358846_g1_i1	1704	UNIPROTKB|Q603S8 - symbol:MCA0751 Uncharacterized protein species:243233 Methylococcus capsulatus str. Bath [GO:0003674 molecular_function evidence=ND] [GO:0005575 cellular_component evidence=ND] [GO:0008150 biological_process evidence=ND] EMBL:AE017282 Proteomes:UP000006821 EnsemblBacteria:AAU91204 EnsemblBacteria:AAU92985 OMA:TTSSHHG Uniprot:Q603S8	isc:IscW_ISCW024385 hypothetical protein	.	26.9038	1.98409	9.75082	4.14638	0.0250707	0.100636	7.66099	12.4107	0.922536	1.75657	11.2632	14.4329	11.536	8.5258	7.76724	6.68993	1941.09	54516.2	4125.19	478.37	302.2	125.9
c292564_g1_i1	2336	FB|FBgn0266599 - symbol:Hsc70-4 Heat shock protein cognate 4 species:7227 Drosophila melanogaster [GO:0005726 perichromatin fibrils evidence=IDA] [GO:0005743 mitochondrial inner membrane evidence=IDA] [GO:0005634 nucleus evidence=NAS;IDA] [GO:0005737 cytoplasm evidence=IDA] [GO:0001700 embryonic development via the syncytial blastoderm evidence=IMP] [GO:0007399 nervous system development evidence…	api:100159065 heat shock 70 kDa protein cognate 4	HSP7D_MANSE Heat shock 70 kDa protein cognate 4 OS=Manduca sexta PE=2 SV=1	-2.48124	0.194912	9.39938	-11.6505	0.000310362	0.019916	10.0777	8.76668	0.138334	0.137312	8.73439	8.91726	8.64838	9.98654	10.0098	10.2369	374.08	219.04	446.34	1393.72	1666.58	1619.2
c130837_g1_i1	581	FB|FBgn0086710 - symbol:RpL30 Ribosomal protein L30 species:7227 Drosophila melanogaster [GO:0003735 structural constituent of ribosome evidence=ISS;IDA] [GO:0022625 cytosolic large ribosomal subunit evidence=ISS] [GO:0006412 translation evidence=ISS] [GO:0040007 growth evidence=IMP] [GO:0007422 peripheral nervous system development evidence=NAS] [GO:0005840 ribosome evidence=IDA] [GO:0007052 mit…	api:100144893 ribosomal protein L30-like protein	RL30_SPOFR 60S ribosomal protein L30 OS=Spodoptera frugiperda GN=RpL30 PE=3 SV=1	-2.04943	0.318902	9.34093	-5.6226	0.00493187	0.04913	9.87288	8.83765	0.228701	0.222249	9.09428	8.70934	8.70934	9.65357	9.85513	10.1099	481.38	198.89	464.23	1044.37	1443.97	1480.69
c211487_g1_i1	1258	FB|FBgn0037723 - symbol:SpdS Spermidine Synthase species:7227 Drosophila melanogaster [GO:0008295 spermidine biosynthetic process evidence=ISS] [GO:0004766 spermidine synthase activity evidence=ISS] [GO:0005575 cellular_component evidence=ND] InterPro:IPR001045 HAMAP:MF_00198 Pfam:PF01564 GO:GO:0016740 Gene3D:3.40.50.150 InterPro:IPR029063 SUPFAM:SSF53335 eggNOG:COG0421 InterPro:IPR030374 PANTHER…	api:100166082 spermidine synthase-like	SPEE_MOUSE Spermidine synthase OS=Mus musculus GN=Srm PE=1 SV=1	-2.23109	0.277314	9.32332	-7.2311	0.0107676	0.0678089	9.92014	8.76239	0.263619	0.0860686	8.76286	8.67609	8.84823	9.61585	10.0654	10.0792	381.07	195.95	508.15	1020.09	1767.78	1452.32
c50630_g1_i1	940	FB|FBgn0261602 - symbol:RpL8 Ribosomal protein L8 species:7227 Drosophila melanogaster [GO:0006412 translation evidence=ISS] [GO:0003735 structural constituent of ribosome evidence=ISS;IDA] [GO:0022625 cytosolic large ribosomal subunit evidence=ISS] [GO:0005840 ribosome evidence=IDA] [GO:0000022 mitotic spindle elongation evidence=IMP] [GO:0007052 mitotic spindle organization evidence=IMP] [GO:00…	api:100167446 60S ribosomal protein L8-like	RL8_SPOFR 60S ribosomal protein L8 OS=Spodoptera frugiperda GN=RpL8 PE=2 SV=1	-2.66785	0.474782	9.3186	-5.16452	0.0165274	0.0819608	10.0533	8.63761	0.198318	0.431379	8.23701	9.09428	8.58153	9.8328	10.1099	10.2171	274.47	244.17	431.38	1208.7	1802.37	1613.71
c296659_g1_i1	1058	.	api:100164630 uncharacterized LOC100164630	.	-3.55203	0.305447	9.26755	-10.3694	0.00121146	0.0296712	10.2269	8.39822	0.159879	0.260263	8.28364	8.69611	8.2149	10.043	10.3042	10.3333	282.45	197.09	331.03	1452.33	2001.34	1689.12
c130836_g1_i1	1154	FB|FBgn0039857 - symbol:RpL6 Ribosomal protein L6 species:7227 Drosophila melanogaster [GO:0022625 cytosolic large ribosomal subunit evidence=ISS] [GO:0006412 translation evidence=IEA] [GO:0003735 structural constituent of ribosome evidence=IDA] [GO:0005840 ribosome evidence=IDA] [GO:0007052 mitotic spindle organization evidence=IMP] [GO:0000022 mitotic spindle elongation evidence=IMP] [GO:005129…	api:100164050 60S ribosomal protein L6	RL6_PIG 60S ribosomal protein L6 OS=Sus scrofa GN=RPL6 PE=1 SV=3	-2.87504	0.382917	9.18834	-6.89163	0.00345189	0.0431442	9.98166	8.45808	0.21969	0.313626	8.15731	8.78315	8.43377	9.73782	10.1642	10.043	255.9	207.82	386.62	1130.87	1875.93	1435.96
c256701_g2_i1	2119	ZFIN|ZDB-GENE-030131-925 - symbol:ddx5 DEAD (Asp-Glu-Ala-Asp) box helicase 5 species:7955 Danio rerio [GO:0016787 hydrolase activity evidence=IEA] [GO:0005524 ATP binding evidence=IEA] [GO:0003676 nucleic acid binding evidence=IEA] [GO:0000166 nucleotide binding evidence=IEA] [GO:0004386 helicase activity evidence=IEA] InterPro:IPR011545 Pfam:PF00270 InterPro:IPR001650 InterPro:IPR000629 Pfam:PF0…	api:100165750 ATP-dependent RNA helicase p62	DDX17_DROME ATP-dependent RNA helicase p62 OS=Drosophila melanogaster GN=Rm62 PE=1 SV=3	-4.02088	0.5744	9.05186	-6.05347	0.00610537	0.0538541	10.1111	8.10358	0.3122	0.482148	8.16917	8.54958	7.592	10.1935	9.76595	10.3738	259.89	177.38	210.08	1593.73	1350.38	1739.23
c290290_g1_i1	664	.	.	.	-4.01057	0.748757	9.02788	-4.63528	0.0181024	0.0857793	10.0852	8.0814	0.660028	0.353553	8.09873	8.42596	7.71949	10.5054	10.4258	9.32446	247.44	163.96	230.16	1950.86	2107.05	858.74
c246047_g1_i1	486	.	api:100569880 FMRFamide-related neuropeptides	FRP1_PROCL FMRFamide-related neuropeptides OS=Procambarus clarkii PE=1 SV=1	2.74945	0.286253	8.86368	8.82892	0.00920833	0.0634915	8.16408	9.62322	0.063492	0.279123	9.93634	9.53285	9.40048	8.10232	8.22917	8.16076	831.01	342.64	749.32	360.1	435.13	380.92
c93318_g1_i1	1406	FB|FBgn0019644 - symbol:ATPsynB ATP synthase, subunit B species:7227 Drosophila melanogaster [GO:0008553 hydrogen-exporting ATPase activity, phosphorylative mechanism evidence=ISS;NAS] [GO:0015992 proton transport evidence=ISS;NAS] [GO:0000276 mitochondrial proton-transporting ATP synthase complex, coupling factor F(o) evidence=ISS;IBA] [GO:0006909 phagocytosis evidence=IMP] [GO:0005811 lipid par…	api:100158834 ATP synthase subunit b, mitochondrial-like	AT5F1_DROME ATP synthase subunit b, mitochondrial OS=Drosophila melanogaster GN=ATPsynB PE=2 SV=2	-2.27697	0.198203	8.82565	-10.3739	0.00582295	0.0529756	9.43915	8.25203	0.0502276	0.191733	8.25314	8.44321	8.05974	9.48156	9.38368	9.4522	275.6	166.63	294.03	945.02	1032.04	921.32
c176692_g1_i1	782	.	.	.	2.20784	0.376812	8.79447	5.25223	0.00707325	0.0572304	8.24169	9.38432	0.236955	0.292983	9.71919	9.1752	9.25859	8.47462	8.0009	8.24955	760.06	263.5	674.6	459.21	365.31	405.52
c288641_g2_i1	2903	MGI|MGI:1858303 - symbol:Srrm1 serine/arginine repetitive matrix 1 species:10090 Mus musculus [GO:0000375 RNA splicing, via transesterification reactions evidence=ISO] [GO:0000398 mRNA splicing, via spliceosome evidence=ISO] [GO:0003677 DNA binding evidence=IEA] [GO:0003723 RNA binding evidence=ISO] [GO:0005634 nucleus evidence=IEA] [GO:0005681 spliceosomal complex evidence=IDA] [GO:0006397 mRNA …	api:100166678 flocculation protein FLO11	SRRM1_MOUSE Serine/arginine repetitive matrix protein 1 OS=Mus musculus GN=Srrm1 PE=1 SV=2	-2.23746	0.307201	8.78095	-6.55076	0.00729027	0.0578554	9.38108	8.21922	0.140726	0.273073	8.40626	7.90586	8.34553	9.52049	9.23907	9.38368	300.51	117.36	356.04	956.9	931.16	879.87
c167064_g1_i1	1953	FB|FBgn0000064 - symbol:Ald Aldolase species:7227 Drosophila melanogaster [GO:0004332 fructose-bisphosphate aldolase activity evidence=ISS;NAS;IDA] [GO:0006096 glycolytic process evidence=NAS;IDA] [GO:0007498 mesoderm development evidence=NAS] [GO:0030018 Z disc evidence=IDA] [GO:0031430 M band evidence=IDA] [GO:0007095 mitotic G2 DNA damage checkpoint evidence=IGI] [GO:0005829 cytosol evidence=I…	api:100166128 fructose-bisphosphate aldolase	ALF_DROME Fructose-bisphosphate aldolase OS=Drosophila melanogaster GN=Ald PE=1 SV=5	-2.00914	0.290202	8.75991	-6.00771	0.00418049	0.0459062	9.27765	8.27106	0.188296	0.220821	8.15335	8.5258	8.13404	9.08514	9.46143	9.28636	255.79	175.19	314.85	746.46	1097.41	851.32
c241268_g1_i1	243	.	.	.	6.06996	0.447179	8.74416	10.0771	0.000697485	0.0256234	7.53955	10.1412	0.349974	0.278366	10.2171	10.3738	9.8328	7.55485	7.88162	7.18218	1007.2	578.23	963.88	237.93	326.31	187.66
c279389_g1_i1	2700	FB|FBgn0037416 - symbol:Osi9 Osiris 9 species:7227 Drosophila melanogaster [GO:0003674 molecular_function evidence=ND] [GO:0005887 integral component of plasma membrane evidence=ISM] [GO:0007476 imaginal disc-derived wing morphogenesis evidence=IMP] Proteomes:UP000000803 EMBL:AE014297 GO:GO:0005887 GO:GO:0007476 InterPro:IPR012464 PANTHER:PTHR21879 Pfam:PF07898 GeneTree:ENSGT00530000064302 EMBL:B…	api:100163560 uncharacterized LOC100163560	.	6.05782	0.666959	8.72881	6.74891	0.00901429	0.0629131	7.5256	10.1244	0.263944	0.61251	10.651	10.27	9.4522	7.74327	7.23202	7.6015	1340.12	549.78	781.82	268.46	202.88	244.67
c311385_g9_i3	877	UNIPROTKB|A2QN49 - symbol:An07g04400 Putative uncharacterized protein An07g04400 species:425011 Aspergillus niger CBS 513.88 [GO:0003674 molecular_function evidence=ND] [GO:0005575 cellular_component evidence=ND] [GO:0008150 biological_process evidence=ND] Proteomes:UP000006706 EMBL:AM270128 EnsemblFungi:CADANGAT00005711 HOGENOM:HOG000234746 OrthoDB:EOG7W6X06 Uniprot:A2QN49	api:107882876 uncharacterized LOC107882876	.	-2.9872	0.266238	8.69743	-10.2711	0.00110735	0.0288617	9.52257	7.94378	0.143818	0.224051	7.73781	8.18234	7.91119	9.41067	9.68479	9.47226	199.42	135.72	259.93	913.31	1278.18	927.3
c276064_g2_i2	520	.	.	.	3.2779	0.123603	8.6956	24.0011	3.67388e-05	0.0143832	7.88128	9.59405	0.0998125	0.0729049	9.61585	9.65357	9.51273	7.98835	7.86467	7.79081	718.43	361.27	810.86	330.35	322.69	279.31
c313248_g2_i15	629	FB|FBgn0035875 - symbol:Cpr66Cb Cuticular protein 66Cb species:7227 Drosophila melanogaster [GO:0005214 structural constituent of chitin-based cuticle evidence=ISS] [GO:0040003 chitin-based cuticle development evidence=ISM] [GO:0008010 structural constituent of chitin-based larval cuticle evidence=ISM] [GO:0031012 extracellular matrix evidence=ISM] InterPro:IPR000618 Pfam:PF00379 PRINTS:PR00947 P…	api:100165741 cuticular protein	CU08_LOCMI Cuticle protein 8 OS=Locusta migratoria PE=1 SV=1	5.33248	0.797695	8.68372	5.24332	0.0076799	0.0592018	7.55985	9.97466	0.48154	0.635953	9.97243	9.33982	10.6117	8.10951	7.35775	7.2123	874.99	304.97	1793.03	361.68	226.04	190.58
c358841_g1_i1	916	UNIPROTKB|Q0Z8U2 - symbol:RPS3 40S ribosomal protein S3 species:9823 Sus scrofa [GO:0000737 DNA catabolic process, endonucleolytic evidence=IEA] [GO:0003677 DNA binding evidence=IEA] [GO:0003723 RNA binding evidence=IEA] [GO:0003735 structural constituent of ribosome evidence=IEA] [GO:0003906 DNA-(apurinic or apyrimidinic site) lyase activity evidence=IEA] [GO:0005730 nucleolus evidence=IEA] [GO:…	api:100164974 Rps3; ribosomal protein S3	RS3_MANSE 40S ribosomal protein S3 OS=Manduca sexta GN=RpS3 PE=2 SV=1	2.08206	0.19674	8.68017	9.31445	0.00797237	0.0598858	8.16727	9.22528	0.0454621	0.191415	9.44127	9.15793	9.07665	8.16917	8.12089	8.21176	642.91	260.34	586.94	379.12	398.13	398.3
c311385_g9_i1	874	UNIPROTKB|A2QN49 - symbol:An07g04400 Putative uncharacterized protein An07g04400 species:425011 Aspergillus niger CBS 513.88 [GO:0003674 molecular_function evidence=ND] [GO:0005575 cellular_component evidence=ND] [GO:0008150 biological_process evidence=ND] Proteomes:UP000006706 EMBL:AM270128 EnsemblFungi:CADANGAT00005711 HOGENOM:HOG000234746 OrthoDB:EOG7W6X06 Uniprot:A2QN49	api:107882876 uncharacterized LOC107882876	.	-3.08766	0.2353	8.65135	-11.9728	0.00166181	0.0327643	9.50274	7.87623	0.0991282	0.213401	7.84806	8.10232	7.67831	9.43095	9.61585	9.46143	213.08	129.82	224.79	916.81	1226.52	921.88
c359193_g1_i1	1022	RGD|2300145 - symbol:Cox7c cytochrome c oxidase, subunit VIIc species:10116 Rattus norvegicus [GO:0004129 cytochrome-c oxidase activity evidence=IEA] [GO:0005739 mitochondrion evidence=ISO] [GO:0005743 mitochondrial inner membrane evidence=IEA;ISO] [GO:0016021 integral component of membrane evidence=IEA] [GO:1902600 hydrogen ion transmembrane transport evidence=IEA] InterPro:IPR004202 Pfam:PF0293…	api:100573388 cytochrome c oxidase subunit 7C, mitochondrial	COX7C_RAT Cytochrome c oxidase subunit 7C, mitochondrial OS=Rattus norvegicus GN=Cox7c PE=1 SV=2	2.14803	0.345293	8.61196	5.53291	0.0164467	0.0817959	8.07809	9.1811	0.128061	0.320667	9.51273	8.87266	9.15793	7.95649	8.21176	8.06603	688.62	214.04	613.04	319.27	429.23	354.29
c282349_g1_i1	2607	RGD|1303075 - symbol:Hsp90ab1 heat shock protein 90 alpha (cytosolic), class B member 1 species:10116 Rattus norvegicus [GO:0001890 placenta development evidence=IEA;ISO] [GO:0002134 UTP binding evidence=IDA] [GO:0002135 CTP binding evidence=IDA] [GO:0003725 double-stranded RNA binding evidence=IEA;ISO] [GO:0005515 protein binding evidence=IPI] [GO:0005524 ATP binding evidence=IDA;TAS] [GO:000552…	api:100160736 heat shock protein 83	HS90B_DANRE Heat shock protein HSP 90-beta OS=Danio rerio GN=hsp90ab1 PE=1 SV=2	-2.06724	0.470731	8.57566	-3.85503	0.025311	0.101179	9.1155	8.06779	0.2488	0.399607	8.12089	7.64428	8.43819	9.00443	8.94158	9.40048	249.31	99.32	386.86	696.4	732.79	890.62
c205623_g1_i1	1070	FB|FBgn0264922 - symbol:smt3 smt3 species:7227 Drosophila melanogaster [GO:0005515 protein binding evidence=IPI] [GO:0006606 protein import into nucleus evidence=IGI;IPI] [GO:0006464 cellular protein modification process evidence=IGI;IPI] [GO:0016925 protein sumoylation evidence=IDA] [GO:0009952 anterior/posterior pattern specification evidence=IMP] [GO:0006909 phagocytosis evidence=IMP] [GO:0006…	api:100144900 Smt3; ubiquitin-like protein SMT3	SUMO3_CHICK Small ubiquitin-related modifier 3 OS=Gallus gallus GN=SUMO3 PE=3 SV=1	2.45567	0.0401681	8.55933	55.8887	5.49557e-05	0.0148993	7.93577	9.23188	0.0376823	0.0139113	9.22385	9.22385	9.24795	7.89327	7.94894	7.9651	537.84	276.34	673.58	310.06	345.19	328.41
c288037_g1_i1	723	.	api:100570675 uncharacterized LOC100570675	.	3.917	0.964552	8.55818	3.53709	0.0385785	0.125215	7.62979	9.59954	0.442074	0.857281	9.91896	10.2513	8.62841	8.12089	7.26364	7.50484	821.47	542.89	442.86	365.9	210.32	228.2
c358946_g1_i1	316	FB|FBgn0003942 - symbol:RpS27A Ribosomal protein S27A species:7227 Drosophila melanogaster [GO:0022627 cytosolic small ribosomal subunit evidence=ISS] [GO:0006412 translation evidence=ISS] [GO:0003735 structural constituent of ribosome evidence=ISS;NAS] [GO:0005840 ribosome evidence=NAS] [GO:0031386 protein tag evidence=ISS] [GO:0016567 protein ubiquitination evidence=ISS] [GO:0005875 microtubule…	api:100164159 ribosomal protein S27A-like	RS27A_PLUXY Ubiquitin-40S ribosomal protein S27a OS=Plutella xylostella PE=2 SV=2	3.17786	0.239336	8.50691	12.0715	0.00214342	0.0363472	7.71367	9.38173	0.0909851	0.221368	9.63674	9.23907	9.26937	7.7977	7.72627	7.61704	727.57	279.87	682.26	281.24	296.49	248.37
c333116_g1_i1	1127	FB|FBgn0016120 - symbol:ATPsynD ATP synthase, subunit D species:7227 Drosophila melanogaster [GO:0008553 hydrogen-exporting ATPase activity, phosphorylative mechanism evidence=ISS;NAS] [GO:0015992 proton transport evidence=ISS] [GO:0000276 mitochondrial proton-transporting ATP synthase complex, coupling factor F(o) evidence=ISS] [GO:0015986 ATP synthesis coupled proton transport evidence=IEA] [GO…	api:100144799 Atpsyn-d; ATP synthase, subunit d	ATP5H_DROME ATP synthase subunit d, mitochondrial OS=Drosophila melanogaster GN=ATPsynD PE=2 SV=2	-2.18205	0.31506	8.50368	-6.18846	0.0242724	0.0989377	9.08513	7.95945	0.0266583	0.31393	7.63472	8.26133	7.98231	9.10601	9.09428	9.0551	185.81	142.21	272.65	748.41	844.46	713.59
c93361_g1_i1	821	.	api:100167863 uncharacterized LOC100167863	.	-19.3748	0.759442	8.50289	-9.75247	0.0037926	0.0440683	10.9056	6.62952	0.286836	0.703191	6.13811	7.43502	6.31544	10.597	11.1641	10.9558	69.64	86.19	83.23	2004.14	3212.33	2603.12
c333083_g3_i1	446	UNIPROTKB|Q95ZL1 - symbol:act-4 Protein ACT-4, isoform b species:6239 Caenorhabditis elegans [GO:0000166 nucleotide binding evidence=IEA] [GO:0005200 structural constituent of cytoskeleton evidence=ISS] [GO:0005524 ATP binding evidence=IEA] [GO:0005737 cytoplasm evidence=IEA] [GO:0005856 cytoskeleton evidence=IEA;ISS] [GO:0005865 striated muscle thin filament evidence=IDA] [GO:0030036 actin cytos…	xla:108706299 actin, alpha skeletal muscle	ACT_DICVI Actin (Fragment) OS=Dictyocaulus viviparus PE=2 SV=1	2.68473	0.459412	8.43672	5.37162	0.0236262	0.0976776	7.75436	9.17913	0.125548	0.441924	9.50488	9.35642	8.67609	7.88508	7.63472	7.74327	684.03	307.28	457.15	308.68	274.98	267.77
c131256_g1_i1	2356	UNIPROTKB|P27119 - symbol:Odc1 Ornithine decarboxylase species:10093 Mus pahari [GO:0004586 ornithine decarboxylase activity evidence=ISS] [GO:0005737 cytoplasm evidence=ISS] [GO:0033387 putrescine biosynthetic process from ornithine evidence=ISS] [GO:0042176 regulation of protein catabolic process evidence=ISS] [GO:0042803 protein homodimerization activity evidence=ISS] InterPro:IPR000183 InterP…	api:100167299 ornithine decarboxylase 1	DCOR_MUSPA Ornithine decarboxylase OS=Mus pahari GN=Odc1 PE=2 SV=1	-3.24607	0.335762	8.41524	-8.76283	0.00260869	0.0388692	9.30734	7.60865	0.164066	0.292947	7.93624	7.51786	7.37185	9.35642	9.12434	9.44127	223.75	89.79	179.22	876.29	858.31	909.73
c325041_g1_i1	273	FB|FBgn0038834 - symbol:RpS30 Ribosomal protein S30 species:7227 Drosophila melanogaster [GO:0003735 structural constituent of ribosome evidence=ISS] [GO:0022627 cytosolic small ribosomal subunit evidence=ISS] [GO:0006412 translation evidence=IEA] [GO:0000022 mitotic spindle elongation evidence=IMP] [GO:0007052 mitotic spindle organization evidence=IMP] InterPro:IPR006846 Pfam:PF04758 Reactome:RE…	api:100161407 ribosomal protein S30-like	RS30_RAT 40S ribosomal protein S30 OS=Rattus norvegicus GN=Fau PE=1 SV=1	4.70201	0.201921	8.39935	19.1568	0.000222124	0.0186	7.35661	9.58989	0.175664	0.0995697	9.70397	9.5452	9.52049	7.55779	7.27842	7.23361	758.73	342.68	813	238.48	212.07	193.04
c307341_g2_i1	943	ZFIN|ZDB-GENE-030131-6117 - symbol:dido1 death inducer-obliterator 1 species:7955 Danio rerio [GO:0006351 transcription, DNA-templated evidence=IEA] [GO:0046872 metal ion binding evidence=IEA] [GO:0005634 nucleus evidence=IEA] [GO:0008270 zinc ion binding evidence=IEA] InterPro:IPR001965 InterPro:IPR003618 InterPro:IPR017890 InterPro:IPR019787 Pfam:PF00628 Pfam:PF07500 PROSITE:PS50016 PROSITE:PS5…	api:100167736 calphotin-like	.	-23.5248	0.89536	8.39358	-8.81367	0.00672505	0.0560711	10.9753	6.41917	0.278983	0.850787	6.39202	5.58229	7.28321	11.0318	11.2217	10.6724	80.67	26.62	169.36	2424.51	3307.97	2251.32
c324350_g1_i1	1519	MGI|MGI:1915141 - symbol:Rpl4 ribosomal protein L4 species:10090 Mus musculus [GO:0003735 structural constituent of ribosome evidence=IEA] [GO:0005515 protein binding evidence=IPI] [GO:0005634 nucleus evidence=ISO] [GO:0005730 nucleolus evidence=ISO] [GO:0005737 cytoplasm evidence=ISO] [GO:0005840 ribosome evidence=IEA] [GO:0005925 focal adhesion evidence=ISO] [GO:0006412 translation evidence=IEA…	api:100167366 60S ribosomal protein L4	RL4A_XENLA 60S ribosomal protein L4-A OS=Xenopus laevis GN=rpl4-a PE=2 SV=2	-5.96993	0.603144	8.3676	-7.40243	0.0151047	0.0784019	9.75514	7.17742	0.102694	0.594337	6.53988	7.71617	7.27622	9.63674	9.82008	9.80858	90.62	103.12	168.37	1035.68	1417.37	1156.81
c313248_g2_i13	595	FB|FBgn0035875 - symbol:Cpr66Cb Cuticular protein 66Cb species:7227 Drosophila melanogaster [GO:0005214 structural constituent of chitin-based cuticle evidence=ISS] [GO:0040003 chitin-based cuticle development evidence=ISM] [GO:0008010 structural constituent of chitin-based larval cuticle evidence=ISM] [GO:0031012 extracellular matrix evidence=ISM] InterPro:IPR000618 Pfam:PF00379 PRINTS:PR00947 P…	api:100165741 cuticular protein	CU08_LOCMI Cuticle protein 8 OS=Locusta migratoria PE=1 SV=1	3.64843	0.759861	8.35639	4.25632	0.0237767	0.0980959	7.47475	9.34203	0.349312	0.674811	9.13435	8.79546	10.0963	7.85001	7.41519	7.15905	494.29	208.59	1123.03	292.3	237.79	185.53
c358866_g1_i1	1175	UNIPROTKB|P33514 - symbol:RpS7 40S ribosomal protein S7 species:7165 Anopheles gambiae [GO:0002181 cytoplasmic translation evidence=IBA] [GO:0006364 rRNA processing evidence=IBA] [GO:0022627 cytosolic small ribosomal subunit evidence=IBA] [GO:0030686 90S preribosome evidence=IBA] [GO:0032040 small-subunit processome evidence=IBA] [GO:0042274 ribosomal small subunit biogenesis evidence=IBA] InterP…	api:100169556 40S ribosomal protein S7-like	RS7_SPOFR 40S ribosomal protein S7 OS=Spodoptera frugiperda GN=RpS7 PE=2 SV=1	-2.44747	0.401324	8.35538	-5.57301	0.0194059	0.0891143	9.02593	7.73464	0.126397	0.3809	7.42723	8.16076	7.61594	9.07008	8.88338	9.12434	165.18	134.4	213.04	728.81	707.41	752.55
c262240_g1_i1	1114	.	api:100570671 ACYPI38480; uncharacterized LOC100570671	.	-52.2927	0.500139	8.35403	-19.7695	0.000366548	0.0209682	11.6824	5.97391	0.450832	0.21654	6.21376	5.79281	5.91515	11.2632	12.1593	11.6248	72.57	30.58	61.63	2721.21	6144.28	3945.77
c279000_g1_i1	426	.	.	.	4.56768	0.596183	8.33124	6.36671	0.00408582	0.0453826	7.30726	9.49872	0.478748	0.355294	9.89588	9.38919	9.21108	7.80539	6.85059	7.26578	813.4	310.31	650.22	283.22	146.85	196.48
c306584_g3_i1	1151	.	.	.	-10.6089	0.801522	8.32422	-7.3628	0.00275997	0.0401028	10.2004	6.79316	0.459809	0.656516	7.50484	6.66348	6.21116	9.70397	10.6117	10.2854	173.24	53.89	77.85	1084.8	2387.63	1654.86
c311097_g3_i1	1179	.	api:100158873 uncharacterized protein LOC100158873	.	-2.57457	0.668354	8.28743	-3.53569	0.0325849	0.115233	8.99762	7.63329	0.569014	0.350599	7.58331	7.31036	8.0062	8.63687	9.65357	8.70242	179.61	80.16	278.99	529.95	1259.68	574.99
c205512_g2_i1	1071	.	api:100164166 uncharacterized LOC100164166	.	7.40385	0.355915	8.25961	14.0557	0.0021074	0.0361329	6.94077	9.82905	0.33723	0.113803	9.72686	9.95169	9.80858	7.09994	6.55342	7.16896	763.6	453.25	955.35	164.89	115.74	186.67
c316019_g1_i1	1093	FB|FBgn0037468 - symbol:CG1943 species:7227 Drosophila melanogaster [GO:0048190 wing disc dorsal/ventral pattern formation evidence=IGI] Proteomes:UP000000803 EMBL:AE014297 GO:GO:0048190 EMBL:BT012490 EMBL:BT016029 RefSeq:NP_001262326.1 RefSeq:NP_649691.1 RefSeq:NP_731126.1 RefSeq:NP_731127.1 UniGene:Dm.17126 MINT:MINT-1650140 STRING:7227.FBpp0081151 EnsemblMetazoa:FBtr0081635 EnsemblMetazoa:FBtr…	api:100160144 CG1943-like	JUPIT_DROMO Microtubule-associated protein Jupiter OS=Drosophila mojavensis GN=Jupiter PE=3 SV=1	2.26675	0.275153	8.2392	7.43189	0.00586883	0.053107	7.67001	8.85064	0.11865	0.248256	8.82041	9.11262	8.61888	7.53895	7.70096	7.77012	399.14	249.72	440.62	233.9	292.79	275.01
c342035_g1_i1	585	.	.	.	11.4764	0.400609	8.22747	15.2215	0.00188679	0.0346025	6.65338	10.174	0.381463	0.122364	10.043	10.2854	10.1935	6.35842	6.51754	7.08417	902.94	559.67	1289.74	98.89	113.04	176.06
c179948_g2_i1	1408	ZFIN|ZDB-GENE-030131-7002 - symbol:dcxr dicarbonyl/L-xylulose reductase species:7955 Danio rerio [GO:0005575 cellular_component evidence=ND] [GO:0016491 oxidoreductase activity evidence=IEA] [GO:0008152 metabolic process evidence=IEA] InterPro:IPR002198 InterPro:IPR020904 Pfam:PF00106 PRINTS:PR00080 PROSITE:PS00061 InterPro:IPR016040 InterPro:IPR002347 ZFIN:ZDB-GENE-030131-7002 Proteomes:UP000000…	api:100145846 Dcxr; dicarbonyl/L-xylulose reductase	DCXR_HUMAN L-xylulose reductase OS=Homo sapiens GN=DCXR PE=1 SV=2	-2.45894	0.323723	8.22581	-6.94503	0.0029409	0.0407821	8.9004	7.60236	0.194978	0.258419	7.42481	7.89883	7.48345	8.67609	9.02933	8.99577	164.65	116.88	194.5	542.02	798.32	699.61
c358871_g1_i1	3091	UNIPROTKB|Q1HPK6 - symbol:tef2 Translation elongation factor 2 species:7091 Bombyx mori [GO:0003674 molecular_function evidence=ND] [GO:0005575 cellular_component evidence=ND] [GO:0008150 biological_process evidence=ND] InterPro:IPR000795 InterPro:IPR004161 InterPro:IPR005225 InterPro:IPR005517 Pfam:PF00009 Pfam:PF03144 Pfam:PF03764 PRINTS:PR00315 PROSITE:PS00301 SMART:SM00889 InterPro:IPR000640 …	api:100168198 translation elongation factor 2	EF2_BOMMO Translation elongation factor 2 OS=Bombyx mori GN=tef2 PE=1 SV=1	-2.67802	0.406391	8.20534	-6.05706	0.0170498	0.0830841	8.94663	7.52546	0.11979	0.388335	7.5637	7.89327	7.11943	8.84074	8.9225	9.07665	177.96	116.19	148.95	617.77	730.59	726.84
c303025_g3_i1	1421	FB|FBgn0039480 - symbol:Cpr97Ea Cuticular protein 97Ea species:7227 Drosophila melanogaster [GO:0005214 structural constituent of chitin-based cuticle evidence=ISS] [GO:0008010 structural constituent of chitin-based larval cuticle evidence=ISM] [GO:0031012 extracellular matrix evidence=ISM] [GO:0040003 chitin-based cuticle development evidence=ISM] InterPro:IPR000618 Pfam:PF00379 PROSITE:PS51155 …	api:100161568 pollen-specific leucine-rich repeat extensin-like protein 1	CUO6_BLACR Cuticle protein 6 OS=Blaberus craniifer PE=1 SV=1	4.20997	0.964725	8.19675	3.72328	0.0218383	0.0940607	7.22517	9.29898	0.746191	0.611468	9.98654	8.81612	9.09428	8.08531	6.83891	6.75129	889.01	209.65	587.87	350.24	144.77	132.33
c291195_g1_i1	1689	FB|FBgn0003888 - symbol:betaTub60D beta-Tubulin at 60D species:7227 Drosophila melanogaster [GO:0005525 GTP binding evidence=IEA;NAS] [GO:0045298 tubulin complex evidence=NAS] [GO:0005874 microtubule evidence=ISS;IDA;NAS] [GO:0007409 axonogenesis evidence=IMP] [GO:0007411 axon guidance evidence=IMP] [GO:0007017 microtubule-based process evidence=IEA;ISS] [GO:0005200 structural constituent of cyto…	api:100159654 tubulin beta chain-like	TBB3_DROME Tubulin beta-3 chain OS=Drosophila melanogaster GN=betaTub60D PE=2 SV=2	2.41117	0.410321	8.1936	5.3598	0.00870512	0.0620048	7.5833	8.85303	0.225994	0.342477	8.51298	8.84823	9.19788	7.56946	7.81589	7.36454	319.65	212.26	643.17	240.96	310.29	208.21
c253933_g4_i1	307	.	.	.	4.05261	0.389758	8.19344	8.97162	0.00116213	0.0293916	7.24596	9.26482	0.236254	0.309992	9.36446	9.51273	8.91726	7.38864	6.97326	7.376	596.31	338.63	540.71	205.22	162.22	210.11
c216040_g1_i1	1003	FB|FBgn0025366 - symbol:Ip259 Intronic Protein 259 species:7227 Drosophila melanogaster [GO:0006909 phagocytosis evidence=IMP] [GO:0022008 neurogenesis evidence=IMP] Pfam:PF01201 Proteomes:UP000000803 EMBL:AE014134 GO:GO:0022008 GO:GO:0006909 eggNOG:COG2007 GeneTree:ENSGT00390000018706 KO:K14842 OMA:HGKRLDH OrthoDB:EOG7XWPPM InterPro:IPR022309 UniGene:Dm.36737 EMBL:U56257 EMBL:AY118472 EMBL:BT099…	api:100162858 ribosome biogenesis protein NSA2 homolog	NSA2_HUMAN Ribosome biogenesis protein NSA2 homolog OS=Homo sapiens GN=NSA2 PE=1 SV=1	-3.61591	0.320085	8.17852	-10.0343	0.00292161	0.040759	9.15808	7.30373	0.131025	0.292039	7.07556	7.63285	7.20276	9.0611	9.10601	9.30714	131.91	98.83	158.73	726.62	856.16	857.21
c350339_g1_i1	932	FB|FBgn0011296 - symbol:l(2)efl lethal (2) essential for life species:7227 Drosophila melanogaster [GO:0010998 regulation of translational initiation by eIF2 alpha phosphorylation evidence=IMP] [GO:0010506 regulation of autophagy evidence=IMP] [GO:0006497 protein lipidation evidence=IMP] Pfam:PF00011 InterPro:IPR002068 EMBL:AE013599 Proteomes:UP000000803 GO:GO:0007275 Gene3D:2.60.40.790 InterPro:…	api:100169331 protein lethal(2)essential for life	L2EFL_DROME Protein lethal(2)essential for life OS=Drosophila melanogaster GN=l(2)efl PE=1 SV=1	-3.55026	0.490344	8.15762	-6.45682	0.018195	0.0860245	9.12262	7.2947	0.10649	0.478641	7.06361	7.84504	6.97545	9.15236	9.00443	9.21108	131.56	112.51	134.09	782.55	778.37	792.18
c332982_g1_i1	1868	ZFIN|ZDB-GENE-070410-136 - symbol:zgc:163074 zgc:163074 species:7955 Danio rerio [GO:0006414 translational elongation evidence=IEA] [GO:0006412 translation evidence=IEA] [GO:0003746 translation elongation factor activity evidence=IEA] InterPro:IPR001662 InterPro:IPR004045 Pfam:PF00647 Pfam:PF02798 PROSITE:PS50040 PROSITE:PS50404 Pfam:PF00043 InterPro:IPR004046 ZFIN:ZDB-GENE-070410-136 Gene3D:3.40…	api:100164654 elongation factor 1-gamma	EF1G_DROME Elongation factor 1-gamma OS=Drosophila melanogaster GN=Ef1gamma PE=2 SV=2	-3.51439	0.119904	8.11904	-26.1933	1.33165e-05	0.0107552	9.07615	7.26287	0.0813951	0.0880442	7.24708	7.35775	7.1838	9.04787	9.01266	9.16791	145.77	81.99	156.55	714.33	788.53	776.82
c12726_g2_i1	331	.	api:100169154 putative uncharacterized protein DDB_G0271606	.	4.7048	0.17532	8.11884	22.0718	0.000740077	0.025883	7.07827	9.3124	0.166552	0.0547486	9.28079	9.28079	9.37562	7.16806	6.88609	7.18065	563.92	292.53	743.58	175.32	151.93	187.47
c315962_g1_i1	1116	FB|FBgn0050045 - symbol:Cpr49Aa Cuticular protein 49Aa species:7227 Drosophila melanogaster [GO:0005214 structural constituent of chitin-based cuticle evidence=ISS] [GO:0031012 extracellular matrix evidence=ISM] [GO:0008010 structural constituent of chitin-based larval cuticle evidence=ISM] [GO:0040003 chitin-based cuticle development evidence=ISM] InterPro:IPR000618 Pfam:PF00379 PRINTS:PR00947 P…	api:100160480 cprr1-8; RR1 cuticle protein 8	CUD2_SCHGR Endocuticle structural glycoprotein SgAbd-2 OS=Schistocerca gregaria PE=1 SV=1	-4.93566	0.748044	8.11433	-5.33302	0.0248525	0.100254	9.34726	7.04402	0.193604	0.722556	7.35474	6.21808	7.55924	9.51273	9.13435	9.39471	156.77	40.31	205.54	953.17	867.13	890.09
c284300_g1_i4	662	.	mze:106674979 probable beta-glucosidase btgE	.	-7.46191	0.361921	8.11109	-13.8764	0.000923419	0.0273382	9.68941	6.78987	0.160581	0.324346	7.16047	6.65137	6.55777	9.50488	9.79741	9.76595	139.55	53.55	99.45	951.9	1395.3	1133.21
c324835_g1_i1	602	FB|FBgn0261791 - symbol:SmG Small ribonucleoprotein particle protein SmG species:7227 Drosophila melanogaster [GO:0005634 nucleus evidence=IDA] [GO:0030532 small nuclear ribonucleoprotein complex evidence=ISS;IDA] [GO:0005681 spliceosomal complex evidence=ISS] [GO:0000398 mRNA splicing, via spliceosome evidence=IC;ISS] [GO:0007052 mitotic spindle organization evidence=IMP] [GO:0071013 catalytic s…	api:100167308 probable small nuclear ribonucleoprotein G	RUXG_DROME Probable small nuclear ribonucleoprotein G OS=Drosophila melanogaster GN=SNRPG PE=1 SV=1	3.76374	0.548657	8.09194	6.0365	0.0238689	0.0982255	7.19214	9.10431	0.0789646	0.542945	9.5906	8.51848	9.20383	7.21419	7.10449	7.25773	706.14	173.09	645.94	181.4	183.25	195.58
c284300_g1_i6	652	.	mze:106674979 probable beta-glucosidase btgE	.	-6.86411	0.340939	8.07636	-14.1183	0.000634026	0.0254663	9.58456	6.80549	0.164502	0.298628	7.1239	6.76092	6.53165	9.39471	9.67418	9.68479	136.22	56.96	97.68	900.25	1263.18	1057.56
c51245_g1_i1	756	FB|FBgn0033357 - symbol:Tom7 Translocase of outer membrane 7 species:7227 Drosophila melanogaster [GO:0005742 mitochondrial outer membrane translocase complex evidence=ISS] [GO:0006626 protein targeting to mitochondrion evidence=ISS] [GO:0015450 P-P-bond-hydrolysis-driven protein transmembrane transporter activity evidence=ISS] [GO:0030150 protein import into mitochondrial matrix evidence=IEA] In…	api:100302297 Tomm7, Tom7; translocase of outer mitochondrial membrane 7 homolog	TOM7_HUMAN Mitochondrial import receptor subunit TOM7 homolog OS=Homo sapiens GN=TOMM7 PE=1 SV=1	3.47215	0.272823	8.05898	11.4011	0.00527123	0.0505345	7.21093	9.00676	0.0607601	0.265971	9.28636	8.75692	8.97699	7.26725	7.14653	7.21901	564.18	203.59	554.12	189.6	188.9	190.7
c294244_g1_i1	2130	UNIPROTKB|Q4U3L0 - symbol:Gapdh Glyceraldehyde-3-phosphate dehydrogenase species:37546 Glossina morsitans morsitans [GO:0005737 cytoplasm evidence=ISS] [GO:0015630 microtubule cytoskeleton evidence=ISS] InterPro:IPR006424 InterPro:IPR020828 InterPro:IPR020829 InterPro:IPR020830 InterPro:IPR020831 Pfam:PF00044 Pfam:PF02800 PIRSF:PIRSF000149 PRINTS:PR00078 PROSITE:PS00071 SMART:SM00846 UniPathway:U…	api:100169122 glyceraldehyde-3-phosphate dehydrogenase	G3P_GLOMM Glyceraldehyde-3-phosphate dehydrogenase OS=Glossina morsitans morsitans GN=Gapdh PE=2 SV=1	-2.61979	0.251181	8.03343	-9.58113	0.00195882	0.035309	8.75814	7.36869	0.123258	0.218859	7.19605	7.61484	7.29518	8.61888	8.85322	8.80233	141.83	97.44	171.79	523.02	696.61	608.43
c216031_g1_i1	920	.	api:100159745 alpha-protein kinase 1-like	.	2.75834	0.545272	8.03303	4.64975	0.0100231	0.0658498	7.3344	8.7982	0.408792	0.360848	8.38447	9.04787	8.96225	7.71336	6.90119	7.38864	295.09	235.2	553.48	264.49	153.5	210.76
c274915_g1_i1	1646	RGD|621464 - symbol:H2afz H2A histone family, member Z species:10116 Rattus norvegicus [GO:0000786 nucleosome evidence=IEA] [GO:0000978 RNA polymerase II core promoter proximal region sequence-specific DNA binding evidence=ISO] [GO:0000979 RNA polymerase II core promoter sequence-specific DNA binding evidence=ISO] [GO:0000980 RNA polymerase II distal enhancer sequence-specific DNA binding evidenc…	api:100164311 Histone H2AV (H2A.F/Z)-like	H2AV_STRPU Histone H2A.V (Fragment) OS=Strongylocentrotus purpuratus GN=H2A.F/Z PE=1 SV=1	2.69921	0.268557	8.02941	9.23911	0.00211409	0.0361817	7.34503	8.77757	0.133201	0.233196	8.56898	9.02933	8.73439	7.40579	7.19228	7.43702	342.41	232.22	478.24	208.77	195.83	217.81
c276450_g1_i1	878	.	.	.	2.74544	0.451103	8.00145	5.59442	0.0052914	0.0506296	7.30603	8.76307	0.34004	0.296423	8.47851	9.07008	8.74062	6.92579	7.58095	7.41135	314.37	239.42	478.26	147.79	265.9	213.38
c262154_g1_i1	1962	FB|FBgn0261609 - symbol:eIF-2alpha eukaryotic translation Initiation Factor 2alpha species:7227 Drosophila melanogaster [GO:0003743 translation initiation factor activity evidence=IGI;ISS;NAS] [GO:0005829 cytosol evidence=ISS] [GO:0006413 translational initiation evidence=ISS] [GO:0005850 eukaryotic translation initiation factor 2 complex evidence=ISS;NAS] [GO:0005525 GTP binding evidence=NAS] [G…	api:100168717 eukaryotic translation initiation factor 2 subunit 1	IF2A_DROME Eukaryotic translation initiation factor 2 subunit 1 OS=Drosophila melanogaster GN=eIF2alpha PE=2 SV=1	2.05069	0.218976	7.99513	8.19537	0.00183283	0.034236	7.49384	8.52995	0.127309	0.178166	8.60839	8.32602	8.65543	7.3512	7.59594	7.53439	355.5	151.02	448.44	200.61	267.84	232.71
c290406_g2_i1	1901	FB|FBgn0003062 - symbol:Fib Fibrillarin species:7227 Drosophila melanogaster [GO:0005732 small nucleolar ribonucleoprotein complex evidence=ISS] [GO:0030532 small nuclear ribonucleoprotein complex evidence=ISS] [GO:0006364 rRNA processing evidence=ISS] [GO:0008033 tRNA processing evidence=IEA] [GO:0008168 methyltransferase activity evidence=IEA] [GO:0005730 nucleolus evidence=IDA] [GO:0015030 Caj…	api:100168263 Fib; fibrillarin	FBRL_DROME rRNA 2'-O-methyltransferase fibrillarin OS=Drosophila melanogaster GN=Fib PE=2 SV=1	2.51452	0.313024	7.96221	7.36082	0.001907	0.034808	7.3248	8.65508	0.208428	0.233542	8.75692	8.38791	8.82041	7.44131	7.08417	7.44892	379.9	158.01	498.78	215.12	178.77	220.42
c306711_g1_i1	508	UNIPROTKB|F1RFN4 - symbol:F1RFN4 Uncharacterized protein species:9823 Sus scrofa [GO:0003677 DNA binding evidence=IEA] [GO:0003682 chromatin binding evidence=IEA] [GO:0005634 nucleus evidence=IEA] InterPro:IPR001005 InterPro:IPR009057 Pfam:PF00249 SMART:SM00717 GO:GO:0005634 Proteomes:UP000008227 GO:GO:0003677 GO:GO:0003682 Gene3D:1.10.10.60 SUPFAM:SSF46689 InterPro:IPR017884 PROSITE:PS51293 Reac…	cqu:CpipJ_CPIJ002038 hypothetical protein	ORF3_GFKVM Uncharacterized protein ORF3 OS=Grapevine fleck virus (isolate Italy/MT48) GN=ORF3 PE=4 SV=1	18.4837	0.421828	7.95259	17.279	8.61749e-05	0.016929	6.12214	10.3303	0.267165	0.326438	10.4068	10.6117	9.97243	5.98141	6.43025	5.95476	1152.73	675.06	1019.61	75.16	105.69	75.59
c301073_g4_i1	527	FB|FBgn0020369 - symbol:Rpt6 Regulatory particle triple-A ATPase 6 species:7227 Drosophila melanogaster [GO:0005634 nucleus evidence=IDA] [GO:0005737 cytoplasm evidence=IDA] [GO:0005838 proteasome regulatory particle evidence=ISS;IDA] [GO:0008540 proteasome regulatory particle, base subcomplex evidence=ISS;IDA] [GO:0016887 ATPase activity evidence=ISM] [GO:0043161 proteasome-mediated ubiquitin-de…	api:100165202 26S protease regulatory subunit 8	PRS8_MANSE 26S proteasome regulatory subunit 8 OS=Manduca sexta PE=2 SV=1	2.45538	0.30388	7.94357	7.38663	0.015573	0.0796201	7.32198	8.61793	0.047439	0.300154	8.30614	8.90491	8.64273	7.26948	7.33468	7.36177	287.13	217.08	445.66	190.1	222.51	207.77
c191549_g1_i1	1003	MGI|MGI:2685795 - symbol:Arl14epl ADP-ribosylation factor-like 14 effector protein-like species:10090 Mus musculus [GO:0003674 molecular_function evidence=ND] [GO:0005575 cellular_component evidence=ND] [GO:0008150 biological_process evidence=ND] MGI:MGI:2685795 Proteomes:UP000000589 EMBL:AK145795 EMBL:AC132100 EMBL:BC147441 EMBL:BC147472 CCDS:CCDS29237.1 RefSeq:NP_001028618.1 RefSeq:XP_006526129…	api:100162492 ARL14 effector protein-like	A14EL_MOUSE ARL14 effector protein-like OS=Mus musculus GN=Arl14epl PE=2 SV=1	3.965	0.470758	7.93164	7.3119	0.0177273	0.0847451	6.99998	8.9873	0.032468	0.469637	9.33982	8.45417	9.16791	7.009	6.96396	7.02699	587.77	167.31	617.3	156.14	160.17	165.98
c131318_g1_i1	427	.	.	.	11.2647	0.500586	7.89585	12.0885	0.00507097	0.0496074	6.33991	9.83365	0.490933	0.0978316	9.85513	9.72686	9.91896	6.16949	6.89335	5.9569	809.27	385.36	1013.95	85.81	152.74	75.61
c98362_g1_i1	2321	FB|FBgn0031097 - symbol:obst-A obstructor-A species:7227 Drosophila melanogaster [GO:0016490 structural constituent of peritrophic membrane evidence=ISS] [GO:0006030 chitin metabolic process evidence=IEA] [GO:0008061 chitin binding evidence=IDA;RCA] [GO:0005615 extracellular space evidence=IDA] [GO:0040003 chitin-based cuticle development evidence=IMP] [GO:0010716 negative regulation of extracell…	api:100165061 Cpap3-a2; cuticular protein analogous to peritrophins 3-A2	OBSTE_DROME Protein obstructor-E OS=Drosophila melanogaster GN=obst-E PE=2 SV=2	2.30644	0.348853	7.82556	5.98614	0.0062979	0.0544542	7.24591	8.45158	0.189957	0.2926	8.1249	8.54027	8.68958	7.03341	7.30509	7.39924	250.06	177.13	457.32	158.24	214.76	211.89
c359129_g1_i1	294	.	.	.	2.40412	0.754263	7.8166	2.90605	0.0450966	0.136064	7.20941	8.47492	0.490877	0.572671	9.10601	7.98835	8.3304	7.6861	6.70548	7.23666	485.22	122.97	355.5	261.3	128.92	193.23
c333188_g1_i1	382	.	.	.	3.78035	0.751368	7.79227	4.42256	0.0167614	0.0825158	6.89183	8.81035	0.400346	0.635828	9.53285	8.56209	8.3361	7.08722	6.4313	7.15696	691.31	179.12	355.76	163.61	105.85	185.41
c302819_g2_i1	604	UNIPROTKB|A0A087WXG1 - symbol:NFYC Nuclear transcription factor Y subunit gamma species:9606 Homo sapiens [GO:0003700 sequence-specific DNA binding transcription factor activity evidence=IEA] [GO:0006355 regulation of transcription, DNA-templated evidence=IEA] [GO:0016602 CCAAT-binding factor complex evidence=IEA] InterPro:IPR027170 Proteomes:UP000005640 GO:GO:0003700 GeneTree:ENSGT00530000063560…	api:100162282 nuclear transcription factor Y, gamma-like	NFYC_RAT Nuclear transcription factor Y subunit gamma OS=Rattus norvegicus GN=Nfyc PE=2 SV=1	2.75979	0.424593	7.72467	5.97441	0.0039439	0.0447277	7.02702	8.49158	0.300617	0.299847	8.81612	8.43377	8.22485	7.20276	6.67991	7.19839	397.72	164.93	333.47	179.33	126.46	189.18
c271506_g2_i2	645	UNIPROTKB|P54364 - symbol:janA Sex-regulated protein janus-A species:46245 Drosophila pseudoobscura pseudoobscura [GO:0003674 molecular_function evidence=ND] [GO:0005575 cellular_component evidence=ND] [GO:0007548 sex differentiation evidence=ISS] GO:GO:0030154 GO:GO:0007548 EMBL:CM000070 Proteomes:UP000001819 OrthoDB:EOG7S2215 InterPro:IPR007702 Pfam:PF05005 eggNOG:NOG73026 EMBL:S77099 RefSeq:XP…	api:100169489 sex-regulated protein janus-A	JANA_DROPS Sex-regulated protein janus-A OS=Drosophila pseudoobscura pseudoobscura GN=janA PE=3 SV=2	2.0708	0.315057	7.72286	5.77352	0.0157351	0.0801131	7.2156	8.26579	0.111502	0.294666	8.47462	7.92873	8.39401	7.34362	7.16339	7.13977	313.64	118.39	370.7	198.89	191.46	183.93
c305539_g1_i1	898	.	.	.	3.60986	0.556274	7.68247	5.76633	0.0139444	0.0758494	6.8121	8.66404	0.215705	0.51275	9.19788	8.61888	8.17537	6.96899	6.56612	6.90119	519.28	185.9	321.61	151.72	116.41	149.25
c316064_g1_i1	3001	FB|FBgn0028473 - symbol:Non1 Novel nucleolar protein 1 species:7227 Drosophila melanogaster [GO:0005525 GTP binding evidence=ISS;NAS] [GO:0005634 nucleus evidence=NAS] [GO:0005730 nucleolus evidence=IDA] [GO:0090307 mitotic spindle assembly evidence=IMP] InterPro:IPR005225 InterPro:IPR006073 InterPro:IPR010674 InterPro:IPR024926 Pfam:PF06858 PIRSF:PIRSF038919 PRINTS:PR00326 EMBL:AE013599 Proteome…	api:100163898 nucleolar GTP-binding protein 1	NOG1_DROME Nucleolar GTP-binding protein 1 OS=Drosophila melanogaster GN=Non1 PE=2 SV=1	-3.15499	0.29167	7.66498	-9.84369	0.00570472	0.0523646	8.53848	6.88085	0.0843023	0.279222	6.80827	7.18919	6.64508	8.46124	8.5258	8.62841	109.46	74.92	105.57	456.91	538.82	542.12
c292620_g3_i1	817	FB|FBgn0038714 - symbol:Cpr92A Cuticular protein 92A species:7227 Drosophila melanogaster [GO:0008010 structural constituent of chitin-based larval cuticle evidence=ISM;ISS] [GO:0005214 structural constituent of chitin-based cuticle evidence=ISS] [GO:0031012 extracellular matrix evidence=ISM] [GO:0040003 chitin-based cuticle development evidence=ISM] InterPro:IPR000618 Pfam:PF00379 PRINTS:PR00947…	api:100164027 cp47; cuticular protein 47	CU19_LOCMI Cuticle protein 19 OS=Locusta migratoria PE=1 SV=1	10.1049	1.34244	7.66303	4.30548	0.0159464	0.0805695	6.17407	9.51106	1.09922	0.770616	8.6339	9.82008	10.0792	6.77131	4.90552	6.84539	362.86	412.12	1094.54	133.15	32.04	142.24
c192176_g1_i1	1836	FB|FBgn0033518 - symbol:Prx2540-2 Peroxiredoxin 2540-2 species:7227 Drosophila melanogaster [GO:0004602 glutathione peroxidase activity evidence=ISS] [GO:0004601 peroxidase activity evidence=ISS;NAS] [GO:0016209 antioxidant activity evidence=ISS;NAS] [GO:0008379 thioredoxin peroxidase activity evidence=IDA] [GO:0005829 cytosol evidence=IDA] [GO:0042744 hydrogen peroxide catabolic process evidence…	api:100169345 peroxiredoxin-6-like	PRDX6_HUMAN Peroxiredoxin-6 OS=Homo sapiens GN=PRDX6 PE=1 SV=3	-2.02323	0.381383	7.64061	-4.61715	0.0300279	0.110348	8.16583	7.14917	0.118687	0.362445	6.9156	7.56671	6.96522	8.04405	8.28116	8.17228	117.09	92.54	133.53	341.01	450.98	382.56
c313929_g1_i1	1251	UNIPROTKB|E1BVD4 - symbol:SLC39A11 Uncharacterized protein species:9031 Gallus gallus [GO:0016020 membrane evidence=IEA] [GO:0030001 metal ion transport evidence=IEA] [GO:0046873 metal ion transmembrane transporter activity evidence=IEA] [GO:0055085 transmembrane transport evidence=IEA] InterPro:IPR003689 Pfam:PF02535 GO:GO:0016020 Proteomes:UP000000539 GO:GO:0046873 GeneTree:ENSGT00390000006167 …	api:100574422 zinc transporter ZIP11	S39AB_XENTR Zinc transporter ZIP11 OS=Xenopus tropicalis GN=slc39a11 PE=2 SV=1	2.02738	0.134403	7.63825	13.1398	0.00198884	0.0355603	7.14544	8.16505	0.0480318	0.125527	8.2149	8.258	8.02226	7.13977	7.19605	7.10049	267.14	141.68	285.82	170.63	196.15	177.21
c286972_g1_i1	2018	.	api:100167424 uncharacterized LOC100167424	.	-2.21799	0.310185	7.63754	-6.41734	0.00677167	0.0562666	8.23375	7.0845	0.150475	0.271242	6.92845	7.3977	6.92735	8.21176	8.09548	8.39401	118.59	83.99	129.57	391.79	394.62	449.22
c259592_g2_i2	2387	RGD|1589760 - symbol:Zcchc13 zinc finger, CCHC domain containing 13 species:10116 Rattus norvegicus [GO:0003676 nucleic acid binding evidence=IEA] [GO:0008270 zinc ion binding evidence=IEA] InterPro:IPR001878 Pfam:PF00098 PROSITE:PS50158 SMART:SM00343 RGD:1589760 Proteomes:UP000002494 GO:GO:0008270 GO:GO:0003676 Gene3D:4.10.60.10 SUPFAM:SSF57756 KO:K09250 GeneTree:ENSGT00510000047065 OrthoDB:EOG7…	api:100158923 zinc finger protein-like	HEXP_LEIMA DNA-binding protein HEXBP OS=Leishmania major GN=HEXBP PE=4 SV=1	-2.16305	0.294061	7.62626	-6.55607	0.0203455	0.090891	8.20308	7.09001	0.0411441	0.291169	6.89591	7.42481	6.94931	8.15731	8.23701	8.2149	116.11	85.38	131.51	372.51	439.41	398.68
c276064_g2_i1	499	.	.	.	3.65991	0.0655532	7.62568	49.4571	4.22821e-05	0.0143832	6.74699	8.6188	0.0601793	0.0259938	8.59962	8.64838	8.60839	6.76092	6.79898	6.68107	351.68	189.87	440.13	131.98	138.91	125.26
c333084_g1_i1	1695	FB|FBgn0032350 - symbol:CG6287 species:7227 Drosophila melanogaster [GO:0004617 phosphoglycerate dehydrogenase activity evidence=ISS] [GO:0055114 oxidation-reduction process evidence=IEA] [GO:0051287 NAD binding evidence=IEA] InterPro:IPR006139 InterPro:IPR006140 Pfam:PF00389 Pfam:PF02826 InterPro:IPR016040 Proteomes:UP000000803 Gene3D:3.40.50.720 GO:GO:0051287 InterPro:IPR029752 GO:GO:0016616 eg…	api:100165735 Phgdp; phosphoglycerate dehydrogenase	SERA_MOUSE D-3-phosphoglycerate dehydrogenase OS=Mus musculus GN=Phgdh PE=1 SV=3	-2.75326	0.226803	7.62505	-11.1585	0.00585492	0.0530997	8.39054	6.9294	0.0463835	0.222009	7.1838	6.7748	6.82961	8.34553	8.43819	8.38791	140.94	57.86	120.39	419.94	508.3	448.2
c131304_g2_i1	1176	FB|FBgn0039805 - symbol:Cpr100A Cuticular protein 100A species:7227 Drosophila melanogaster [GO:0005214 structural constituent of chitin-based cuticle evidence=ISS] [GO:0008010 structural constituent of chitin-based larval cuticle evidence=ISM] [GO:0040003 chitin-based cuticle development evidence=ISM] [GO:0031012 extracellular matrix evidence=ISM] InterPro:IPR000618 Pfam:PF00379 PROSITE:PS51155 …	api:100165293 cprr1-11; RR1 cuticle protein 11	XYNA_RUMFL Bifunctional endo-1,4-beta-xylanase XylA OS=Ruminococcus flavefaciens GN=xynA PE=3 SV=1	7.57942	0.970151	7.61991	5.21693	0.00738046	0.0582095	6.29767	9.21976	0.60342	0.759656	10.0963	8.75183	8.81119	6.99089	5.89021	6.01192	928.45	202.69	497.25	153.48	70.79	79.07
c154414_g1_i1	1185	FB|FBgn0026149 - symbol:BCL7-like BCL7-like species:7227 Drosophila melanogaster [GO:0005575 cellular_component evidence=ND] [GO:0008150 biological_process evidence=ND] [GO:0003674 molecular_function evidence=ND] Proteomes:UP000000803 EMBL:AE014298 GeneTree:ENSGT00390000002172 OrthoDB:EOG7GQXWV InterPro:IPR006804 PANTHER:PTHR12767 Pfam:PF04714 eggNOG:NOG285788 EMBL:AY060366 EMBL:AJ010869 RefSeq:N…	api:100168985 b-cell CLL/lymphoma 7 protein family member B-like	BCL7A_XENLA B-cell CLL/lymphoma 7 protein family member A OS=Xenopus laevis GN=bcl7a PE=2 SV=1	2.09254	0.217135	7.60175	8.49738	0.00329595	0.0423412	7.08776	8.15301	0.101167	0.192127	7.94894	8.3304	8.17969	7.18919	6.98686	7.08722	226.69	151.19	321.7	177.92	164.52	176.56
c131177_g1_i1	1350	FB|FBgn0010198 - symbol:RpS15Aa Ribosomal protein S15Aa species:7227 Drosophila melanogaster [GO:0006412 translation evidence=ISS] [GO:0022627 cytosolic small ribosomal subunit evidence=ISS] [GO:0003735 structural constituent of ribosome evidence=ISS;IDA;NAS] [GO:0005840 ribosome evidence=IDA;NAS] [GO:0007052 mitotic spindle organization evidence=IMP] [GO:0000022 mitotic spindle elongation eviden…	api:100159571 ribosomal protein S15A-like	RS15A_DROYA 40S ribosomal protein S15a OS=Drosophila yakuba GN=RpS15Aa PE=2 SV=3	2.09913	0.272243	7.59724	6.80615	0.00841709	0.0612179	7.08115	8.15094	0.110531	0.248796	8.43819	8.00344	8.01119	6.96715	7.18785	7.08846	309.05	123.95	282.6	151.65	194.94	176.73
c40334_g1_i1	374	.	.	.	7.43542	0.625001	7.59384	8.02122	0.00269615	0.0396068	6.28331	9.17772	0.530885	0.32983	9.55808	8.97066	9.00443	6.60872	5.67069	6.57051	692.24	223.14	560.38	117.99	59.35	116.16
c301233_g1_i3	867	.	api:100166008 vitelline membrane protein Vm26Ab-like	.	-2.56801	0.324203	7.58196	-7.26925	0.0048309	0.0488369	8.29275	6.9321	0.284538	0.155389	7.0919	6.78153	6.92286	8.6051	8.04831	8.22485	132.99	58.11	129.41	522.02	383.54	401.29
c306313_g3_i1	960	FB|FBgn0039112 - symbol:SdhD Succinate dehydrogenase, subunit D species:7227 Drosophila melanogaster [GO:0008177 succinate dehydrogenase (ubiquinone) activity evidence=ISS] [GO:0005749 mitochondrial respiratory chain complex II, succinate dehydrogenase complex (ubiquinone) evidence=ISS] [GO:0006099 tricarboxylic acid cycle evidence=ISS] [GO:0016021 integral component of membrane evidence=IEA] [GO…	api:100166213 succinate dehydrogenase [ubiquinone] cytochrome b small subunit, mitochondrial-like	DHSD_DROME Succinate dehydrogenase [ubiquinone] cytochrome b small subunit, mitochondrial OS=Drosophila melanogaster GN=SdhD PE=2 SV=1	2.04035	0.351304	7.55274	5.07243	0.0134723	0.0744636	7.05583	8.08465	0.169935	0.307468	8.41414	7.80539	8.03441	7.25155	6.9458	6.97014	301.38	109.39	287.35	186.71	158.67	158.71
c164808_g2_i1	930	.	api:100167427 uncharacterized LOC100167427	.	-10.8831	1.03809	7.54974	-5.74632	0.0266573	0.103769	9.46565	6.02162	0.139619	1.02866	6.53165	6.69562	4.8376	9.44127	9.33982	9.61585	90.27	54.94	28.27	925.6	983.81	1018.01
c83208_g1_i1	661	FB|FBgn0000042 - symbol:Act5C Actin 5C species:7227 Drosophila melanogaster [GO:0005200 structural constituent of cytoskeleton evidence=ISS] [GO:0005884 actin filament evidence=ISS;NAS] [GO:0007010 cytoskeleton organization evidence=ISS] [GO:0007291 sperm individualization evidence=IEP] [GO:0000281 mitotic cytokinesis evidence=IMP] [GO:0031011 Ino80 complex evidence=IDA] [GO:0006909 phagocytosis …	rro:104659174 actin	ACT5C_ANOGA Actin-5C OS=Anopheles gambiae GN=Act5C PE=2 SV=1	-5.69259	0.445026	7.53971	-9.76541	0.00828851	0.0606782	8.89791	6.38882	0.0805799	0.43767	5.90032	6.74523	6.52093	8.83298	8.87266	8.98809	60	56.68	96.81	605.42	707.01	690.15
c186711_g1_i1	1316	.	api:100159087 uncharacterized LOC100159087	.	-11.5907	0.872281	7.51632	-7.01909	0.0183338	0.0863661	9.48878	5.95389	0.101112	0.866401	5.50902	6.95235	5.40029	9.37562	9.52049	9.57024	45.84	64.35	42.09	879.75	1162.72	983.21
c274430_g1_i1	449	FB|FBgn0036618 - symbol:Cpr72Eb Cuticular protein 72Eb species:7227 Drosophila melanogaster [GO:0005214 structural constituent of chitin-based cuticle evidence=ISS] [GO:0031012 extracellular matrix evidence=ISM] [GO:0008010 structural constituent of chitin-based larval cuticle evidence=ISM] [GO:0040003 chitin-based cuticle development evidence=ISM] InterPro:IPR000618 Pfam:PF00379 PROSITE:PS00233 …	api:100159939 helicase SRCAP-like	CUO6_BLACR Cuticle protein 6 OS=Blaberus craniifer PE=1 SV=1	-4.19778	0.877244	7.51349	-4.08632	0.015101	0.0784005	8.61923	6.5496	0.604147	0.636052	7.27225	6.0747	6.30186	9.29592	8.13404	8.42773	148.39	36.59	82.67	846.96	400.64	459.81
c311582_g1_i1	785	MGI|MGI:96159 - symbol:Hmgcr 3-hydroxy-3-methylglutaryl-Coenzyme A reductase species:10090 Mus musculus [GO:0004420 hydroxymethylglutaryl-CoA reductase (NADPH) activity evidence=IDA] [GO:0005778 peroxisomal membrane evidence=ISO;IBA] [GO:0005783 endoplasmic reticulum evidence=ISO] [GO:0005789 endoplasmic reticulum membrane evidence=IBA] [GO:0006629 lipid metabolic process evidence=IEA] [GO:000669…	api:100165462 3-hydroxy-3-methylglutaryl-coenzyme A reductase	HMDH_BLAGE 3-hydroxy-3-methylglutaryl-coenzyme A reductase OS=Blattella germanica PE=2 SV=1	2.23616	0.118813	7.50236	16.9253	9.53856e-05	0.0171935	6.94427	8.1053	0.0748474	0.0922738	8.04831	8.21176	8.05583	6.93205	6.87629	7.02448	240.82	138.16	292.69	148.39	150.37	165.83
c255465_g1_i2	809	FB|FBgn0033866 - symbol:CG6280 species:7227 Drosophila melanogaster [GO:0005575 cellular_component evidence=ND] [GO:0008150 biological_process evidence=ND] [GO:0003674 molecular_function evidence=ND] EMBL:AE013599 Proteomes:UP000000803 eggNOG:NOG12793 EMBL:BT125722 RefSeq:NP_610898.1 UniGene:Dm.23919 IntAct:A1Z9H0 EnsemblMetazoa:FBtr0087628 GeneID:36522 KEGG:dme:Dmel_CG6280 UCSC:CG6280-RA FlyBase…	api:100161081 cuticular protein CPG12-like	GLU2_MAIZE Glutelin-2 OS=Zea mays PE=1 SV=1	4.06735	1.09462	7.50214	3.20277	0.0346425	0.118759	6.55805	8.58214	0.693423	0.846976	7.72914	8.59434	9.42296	7.15508	5.79748	6.7216	198.38	183.97	764.78	172.8	66.21	129.11
c301184_g1_i1	1658	FB|FBgn0035600 - symbol:Cyt-c1 Cytochrome c1 species:7227 Drosophila melanogaster [GO:0045153 electron transporter, transferring electrons within CoQH2-cytochrome c reductase complex activity evidence=ISS] [GO:0006119 oxidative phosphorylation evidence=ISS] [GO:0006122 mitochondrial electron transport, ubiquinol to cytochrome c evidence=ISS] [GO:0005750 mitochondrial respiratory chain complex III…	api:100158664 cytochrome c1-like	CY1_BOVIN Cytochrome c1, heme protein, mitochondrial OS=Bos taurus GN=CYC1 PE=1 SV=2	-2.41204	0.20462	7.49257	-10.7523	0.00578536	0.0528202	8.15457	6.88432	0.0476759	0.198989	6.91912	7.06361	6.67023	8.20652	8.11282	8.14437	117.23	68.71	107.37	391.57	396.64	378.31
c211500_g1_i1	1294	FB|FBgn0003360 - symbol:sesB stress-sensitive B species:7227 Drosophila melanogaster [GO:0009612 response to mechanical stimulus evidence=IMP] [GO:0007629 flight behavior evidence=IMP] [GO:0006839 mitochondrial transport evidence=ISM;IMP] [GO:0005743 mitochondrial inner membrane evidence=ISS;NAS;IDA] [GO:0005471 ATP:ADP antiporter activity evidence=ISS;IMP;NAS] [GO:0022857 transmembrane transport…	api:100161691 adenine nucleotide translocator-like	ADT2_ANOGA ADP,ATP carrier protein 2 OS=Anopheles gambiae GN=AGAP002358 PE=3 SV=2	-3.70015	0.761674	7.46281	-4.29238	0.0368975	0.122259	8.46604	6.57846	0.221912	0.72863	5.92088	7.36177	6.45272	8.72008	8.36808	8.30996	60.68	82.24	92.29	557.95	487.61	424.01
c271826_g2_i1	1679	FB|FBgn0038257 - symbol:smp-30 Senescence marker protein-30 species:7227 Drosophila melanogaster [GO:0005829 cytosol evidence=ISM] [GO:0009631 cold acclimation evidence=IEP;IMP] [GO:0005509 calcium ion binding evidence=ISS] [GO:0044720 negative regulation of imaginal disc-derived wing size evidence=IMP] [GO:0090256 regulation of cell proliferation involved in imaginal disc-derived wing morphogene…	api:100164880 uncharacterized WD repeat-containing protein C1306.02-like	RGN_XENLA Regucalcin OS=Xenopus laevis GN=rgn PE=2 SV=1	-3.62393	0.509937	7.4492	-6.30937	0.00518681	0.0500938	8.43566	6.5781	0.425903	0.280432	6.43527	6.90119	6.39784	7.99161	8.84074	8.47462	83.42	62.09	88.33	332.89	691.95	490.37
c187676_g1_i1	500	.	api:100164574 uncharacterized LOC100164574	.	2.59382	0.390348	7.44838	6.10148	0.00372061	0.0438249	6.79251	8.16758	0.265256	0.286375	7.8414	8.28364	8.37771	7.09624	6.60646	6.67482	212.76	144.62	365.8	164.75	119.41	124.55
c240460_g1_i1	3159	FB|FBgn0001145 - symbol:Gs2 Glutamine synthetase 2 species:7227 Drosophila melanogaster [GO:0004356 glutamate-ammonia ligase activity evidence=ISS;NAS;IDA] [GO:0005737 cytoplasm evidence=ISS;NAS] [GO:0045213 neurotransmitter receptor metabolic process evidence=IMP] [GO:0006538 glutamate catabolic process evidence=IMP] [GO:0006542 glutamine biosynthetic process evidence=IEA;NAS] [GO:0007416 synaps…	api:100160139 Gs2; glutamine synthetase 2	GLNA2_DROME Glutamine synthetase 2 cytoplasmic OS=Drosophila melanogaster GN=Gs2 PE=2 SV=3	-2.55656	0.524924	7.44605	-4.46835	0.0179733	0.0854623	8.15387	6.79967	0.264325	0.453517	6.49307	7.32063	6.58531	7.86719	8.38791	8.20652	87.22	80.66	101.68	302.97	493.26	396.93
c288474_g2_i1	1862	UNIPROTKB|Q9GV28 - symbol:EN03 Chitinase-like protein EN03 species:7091 Bombyx mori [GO:0003674 molecular_function evidence=ND] [GO:0005575 cellular_component evidence=ND] [GO:0008150 biological_process evidence=ND] InterPro:IPR001223 InterPro:IPR011583 InterPro:IPR013781 Pfam:PF00704 SMART:SM00636 GO:GO:0005576 GO:GO:0005975 Gene3D:3.20.20.80 InterPro:IPR017853 SUPFAM:SSF51445 GO:GO:0004568 GO:G…	api:100160032 Idgf; imaginal disk growth factor	IDGFL_BOMMO Chitinase-like protein EN03 OS=Bombyx mori GN=EN03 PE=1 SV=1	-3.38535	0.477186	7.44489	-6.38578	0.00716411	0.057515	8.37633	6.61702	0.227427	0.419504	6.14777	6.95575	6.74755	8.3304	8.62321	8.17537	70.29	64.55	114.56	415.01	580.22	383.71
c310683_g1_i8	268	.	api:100570877 uncharacterized LOC100570877	.	-18.0782	1.34341	7.43313	-5.38433	0.00626868	0.0544044	9.80895	5.63277	0.86253	1.02995	5.11299	4.96628	6.81902	10.3738	10.2369	8.81612	35.36	17.73	119.63	1826.63	1912.86	613.05
c298285_g3_i2	798	WB|WBGene00009448 - symbol:zfp-2 species:6239 Caenorhabditis elegans [GO:0000003 reproduction evidence=IMP] [GO:0040007 growth evidence=IMP] [GO:0009792 embryo development ending in birth or egg hatching evidence=IMP] [GO:0002119 nematode larval development evidence=IMP] Pfam:PF00096 InterPro:IPR007087 InterPro:IPR013087 PROSITE:PS00028 PROSITE:PS50157 InterPro:IPR015880 Proteomes:UP000001940 GO:…	api:100165823 uncharacterized LOC100165823	ZNF2_CAEEL Zinc finger protein zfp-2 OS=Caenorhabditis elegans GN=zfp-2 PE=2 SV=1	2.54396	0.0782911	7.42417	29.8017	1.24494e-05	0.0107552	6.78112	8.1282	0.0615982	0.0483235	8.11282	8.08944	8.18234	6.81516	6.71002	6.81819	248.68	129.44	321.83	136.9	129.7	138.63
c289018_g2_i1	3307	FB|FBgn0003149 - symbol:Prm Paramyosin species:7227 Drosophila melanogaster [GO:0008307 structural constituent of muscle evidence=ISS;NAS] [GO:0003774 motor activity evidence=IEA;NAS] [GO:0007498 mesoderm development evidence=IEP] [GO:0005863 striated muscle myosin thick filament evidence=NAS] [GO:0016459 myosin complex evidence=IEA] [GO:0030239 myofibril assembly evidence=IMP] InterPro:IPR002928…	api:100159647 paramyosin, long form	MYSP1_DROME Paramyosin, long form OS=Drosophila melanogaster GN=Prm PE=1 SV=1	-6.6959	0.827476	7.41756	-5.74215	0.0256659	0.101929	8.91495	6.17168	0.134777	0.816426	5.99847	7.06081	5.45575	8.82655	8.84823	9.07008	63.11	68.5	43.42	601.91	695.66	719.9
c341962_g1_i1	1013	FB|FBgn0036617 - symbol:Cpr72Ea Cuticular protein 72Ea species:7227 Drosophila melanogaster [GO:0005214 structural constituent of chitin-based cuticle evidence=ISS] [GO:0031012 extracellular matrix evidence=ISM] [GO:0008010 structural constituent of chitin-based larval cuticle evidence=ISM] [GO:0040003 chitin-based cuticle development evidence=ISM] InterPro:IPR000618 Pfam:PF00379 PROSITE:PS51155 …	api:100168822 cuticle protein-like	CUO7_BLACR Cuticle protein 7 OS=Blaberus craniifer PE=1 SV=1	-11.1462	0.402418	7.41684	-14.9718	0.000244554	0.0191653	9.35727	5.8788	0.331156	0.228639	5.8881	5.64565	6.10264	8.97699	9.51273	9.5821	59.69	27.79	71.45	683.69	1156.99	994.54
c211180_g1_i1	2176	FB|FBgn0263740 - symbol:eIF-2gamma Eukaryotic initiation factor 2gamma species:7227 Drosophila melanogaster [GO:0003924 GTPase activity evidence=IEA] [GO:0005525 GTP binding evidence=IEA] InterPro:IPR000795 InterPro:IPR004161 Pfam:PF00009 Pfam:PF03144 PRINTS:PR00315 Proteomes:UP000000803 GO:GO:0005525 Gene3D:3.40.50.300 InterPro:IPR027417 SUPFAM:SSF52540 EMBL:AE014297 GO:GO:0003924 InterPro:IPR00…	api:100162437 eukaryotic translation initiation factor 2 subunit 3	IF2G_DROME Eukaryotic translation initiation factor 2 subunit 3 OS=Drosophila melanogaster GN=eIF2gamma PE=2 SV=1	-2.1577	0.462359	7.40136	-4.15629	0.0457024	0.137125	7.97686	6.86737	0.0971693	0.452033	6.37613	6.9602	7.26578	7.86467	8.03151	8.03441	80	64.61	166.61	302.53	378.64	343.76
c189921_g1_i1	1172	RGD|1561880 - symbol:Anapc11 anaphase promoting complex subunit 11 species:10116 Rattus norvegicus [GO:0004842 ubiquitin-protein transferase activity evidence=IEA;ISO] [GO:0005654 nucleoplasm evidence=ISO] [GO:0005680 anaphase-promoting complex evidence=IEA;ISO] [GO:0005730 nucleolus evidence=ISO] [GO:0008270 zinc ion binding evidence=IEA] [GO:0016567 protein ubiquitination evidence=IEA;ISO] [GO:…	api:100165776 protein FAM89B	APC11_MOUSE Anaphase-promoting complex subunit 11 OS=Mus musculus GN=Anapc11 PE=3 SV=1	2.60355	0.250556	7.3984	9.54302	0.00684618	0.0564372	6.74028	8.12077	0.065223	0.241918	8.39401	8.03441	7.93388	6.68475	6.724	6.81211	299.14	126.54	262.79	124.21	130.76	138.23
c233783_g1_i1	2396	FB|FBgn0005278 - symbol:Sam-S S-adenosylmethionine Synthetase species:7227 Drosophila melanogaster [GO:0004478 methionine adenosyltransferase activity evidence=ISS;NAS] [GO:0006556 S-adenosylmethionine biosynthetic process evidence=NAS;IMP] [GO:0006730 one-carbon metabolic process evidence=NAS] [GO:0005524 ATP binding evidence=IEA] [GO:0022416 chaeta development evidence=IGI] [GO:0035220 wing dis…	api:100164058 S-adenosylmethionine synthase-like	METK_DROME S-adenosylmethionine synthase OS=Drosophila melanogaster GN=Sam-S PE=2 SV=2	-3.34005	0.367158	7.396	-8.20774	0.0127389	0.0729238	8.31692	6.57706	0.0543606	0.363112	6.44384	6.98796	6.29937	8.37771	8.27298	8.30008	84.05	65.74	82.44	427.35	445.68	421.94
c278037_g1_i1	211	.	.	.	3.69246	0.370759	7.39507	8.80409	0.00439239	0.0467279	6.51257	8.39715	0.14819	0.339855	8.77606	8.11925	8.29615	6.54148	6.35205	6.64417	383.71	131.07	348.61	113.29	99.84	122.09
c233783_g1_i2	2396	FB|FBgn0005278 - symbol:Sam-S S-adenosylmethionine Synthetase species:7227 Drosophila melanogaster [GO:0004478 methionine adenosyltransferase activity evidence=ISS;NAS] [GO:0006556 S-adenosylmethionine biosynthetic process evidence=NAS;IMP] [GO:0006730 one-carbon metabolic process evidence=NAS] [GO:0005524 ATP binding evidence=IEA] [GO:0022416 chaeta development evidence=IGI] [GO:0035220 wing dis…	api:100164058 S-adenosylmethionine synthase-like	METK_DROME S-adenosylmethionine synthase OS=Drosophila melanogaster GN=Sam-S PE=2 SV=2	-3.17491	0.322228	7.39052	-8.95899	0.0110097	0.0682813	8.27072	6.604	0.0416422	0.319526	6.55342	6.9458	6.31278	8.22485	8.30614	8.28116	91.38	63.81	83.2	394.09	464.14	416.33
c257672_g1_i1	423	.	api:100158873 uncharacterized protein LOC100158873	.	4.52366	0.443478	7.38864	8.50443	0.00227544	0.0370639	6.37968	8.55717	0.377502	0.232733	8.52993	8.33926	8.80233	6.26643	6.80084	6.07176	325.02	151.65	493.41	91.98	139.53	81.97
c130941_g1_i2	367	UNIPROTKB|G4MZB1 - symbol:MGG_08209 U1 small nuclear ribonucleoprotein C species:242507 Magnaporthe oryzae 70-15 [GO:0008150 biological_process evidence=ND] InterPro:IPR000690 InterPro:IPR003604 InterPro:IPR013085 InterPro:IPR017340 Pfam:PF06220 PROSITE:PS50171 SMART:SM00451 HAMAP:MF_03153 Proteomes:UP000009058 GO:GO:0008270 GO:GO:0003729 GO:GO:0000387 EMBL:CM001232 GO:GO:0000243 GO:GO:0071004 GO…	api:100166288 BUB3-interacting and GLEBS motif-containing protein ZNF207	MAGL2_HUMAN MAGE-like protein 2 OS=Homo sapiens GN=MAGEL2 PE=1 SV=2	2.47127	0.414504	7.37233	5.45415	0.0281644	0.106775	6.74853	8.05378	0.0704057	0.40848	8.05583	8.46124	7.64428	6.77404	6.66892	6.80262	242.21	168.32	217.34	133.32	125.42	137.92
c341913_g1_i1	976	UNIPROTKB|F7VJQ1 - symbol:PRNP Alternative prion protein species:9606 Homo sapiens [GO:0005741 mitochondrial outer membrane evidence=IDA] [GO:0016021 integral component of membrane evidence=IEA] GO:GO:0016021 Proteomes:UP000005640 GO:GO:0005741 CTD:5621 KO:K05634 EMBL:AL133396 EMBL:BK007887 RefSeq:NP_001258490.1 UniGene:Hs.472010 UniGene:Hs.610285 UniGene:Hs.721670 ProteinModelPortal:F7VJQ1 GeneI…	lgi:LOTGIDRAFT_120270 hypothetical protein	APRIO_HUMAN Alternative prion protein OS=Homo sapiens GN=PRNP PE=1 SV=1	5.53192	0.709687	7.36826	6.02282	0.0143807	0.0768155	6.23697	8.70475	0.248718	0.664677	7.97222	9.26937	8.87266	6.30186	6.44681	5.96223	230.04	292.14	522.56	94.13	107.3	75.83
c254398_g2_i1	334	.	.	.	2.20753	0.313641	7.33238	6.30897	0.0033298	0.0425042	6.78338	7.92581	0.210798	0.232239	7.8178	8.19238	7.76724	6.58198	6.76568	7.00246	210.84	136.91	237.51	116.11	135.45	161.91
c270966_g2_i1	779	UNIPROTKB|Q292H2 - symbol:GA13490 Protein dopey-1 homolog species:46245 Drosophila pseudoobscura pseudoobscura [GO:0003674 molecular_function evidence=ND] [GO:0005575 cellular_component evidence=ND] [GO:0008150 biological_process evidence=ND] GO:GO:0015031 Proteomes:UP000001819 EMBL:CM000071 eggNOG:COG5221 OrthoDB:EOG7992PM InterPro:IPR007249 Pfam:PF04118 RefSeq:XP_001360315.1 IntAct:Q292H2 STRIN…	api:100166394 protein dopey-1 homolog	DOP1_DROPS Protein dopey-1 homolog OS=Drosophila pseudoobscura pseudoobscura GN=GA13490 PE=3 SV=1	2.27193	0.316773	7.3261	6.47342	0.0104741	0.0667032	6.75802	7.94194	0.122229	0.292241	7.75621	8.2788	7.79081	6.78393	6.62492	6.86522	201.79	143.58	241.17	134.18	120.96	144.71
c240268_g1_i2	1415	RGD|1587481 - symbol:LOC689899 similar to 60S ribosomal protein L23a species:10116 Rattus norvegicus [GO:0000166 nucleotide binding evidence=IEA] [GO:0003735 structural constituent of ribosome evidence=IEA] [GO:0005840 ribosome evidence=IEA] [GO:0006412 translation evidence=IEA] [GO:0031932 TORC2 complex evidence=ISO] InterPro:IPR012677 InterPro:IPR012678 InterPro:IPR013025 InterPro:IPR019985 Pfa…	api:100166785 neurofilament heavy polypeptide	RL23A_RAT 60S ribosomal protein L23a OS=Rattus norvegicus GN=Rpl23a PE=2 SV=1	-3.02337	0.381011	7.29548	-7.25603	0.00287337	0.0406717	8.13708	6.54092	0.219269	0.311593	6.18171	6.73832	6.70274	7.9084	8.34553	8.15731	71.41	56.29	110.25	312.96	483.24	380.24
c308936_g2_i1	661	.	api:100167197 epithelial chloride channel protein	.	3.53529	0.153323	7.29345	20.5806	0.0015535	0.031901	6.4392	8.26102	0.0315745	0.150037	8.4295	8.14182	8.21176	6.4655	6.40418	6.44791	306.13	133.25	330.29	106.09	103.54	106.4
c40220_g1_i2	833	FB|FBgn0036958 - symbol:CG17233 species:7227 Drosophila melanogaster [GO:0003674 molecular_function evidence=ND] [GO:0008150 biological_process evidence=ND] [GO:0005575 cellular_component evidence=ND] Proteomes:UP000000803 EMBL:AE014296 InterPro:IPR025451 Pfam:PF13926 GeneTree:ENSGT00730000114475 UniGene:Dm.3971 GeneID:40220 KEGG:dme:Dmel_CG17233 FlyBase:FBgn0036958 ChiTaRS:CG17233 GenomeRNAi:402…	api:100168217 uncharacterized protein LOC100168217	QSER1_XENLA Glutamine and serine-rich protein 1 OS=Xenopus laevis GN=qser1 PE=2 SV=2	2.07005	0.521047	7.28117	3.48928	0.0257898	0.102161	6.77523	7.82489	0.344415	0.390984	8.17228	7.40148	7.90092	7.06081	6.39274	6.87213	260.2	84.28	259.14	160.7	103.14	146.33
c149218_g1_i1	239	.	.	.	17.0707	1.74789	7.28097	4.05635	0.0406172	0.128944	5.51645	9.6099	0.530656	1.6654	10.7405	7.69744	10.3918	5.81389	4.90379	5.83167	1415.51	101.91	1497.09	67.3	32.02	69.23
c324385_g1_i1	1050	FB|FBgn0010638 - symbol:Sec61beta Sec61 beta subunit species:7227 Drosophila melanogaster [GO:0006616 SRP-dependent cotranslational protein targeting to membrane, translocation evidence=ISS] [GO:0005784 Sec61 translocon complex evidence=ISS;NAS] [GO:0008565 protein transporter activity evidence=ISS] [GO:0048812 neuron projection morphogenesis evidence=IMP] [GO:0010507 negative regulation of autop…	api:100160371 protein transport protein Sec61 subunit beta	SC61B_PONAB Protein transport protein Sec61 subunit beta OS=Pongo abelii GN=SEC61B PE=3 SV=3	2.9391	0.308061	7.26918	8.74498	0.00122779	0.0297207	6.53297	8.08834	0.243302	0.188959	8.2788	8.08531	7.90092	6.3344	6.80437	6.46014	281.1	129.14	259.14	96.66	139.63	107.31
c259229_g3_i1	418	.	.	.	3.49091	0.374604	7.26854	8.3393	0.0107345	0.0677109	6.42247	8.22607	0.3662	0.0789015	8.30996	8.2149	8.15335	6.76568	6.03696	6.46476	287.27	138.33	318.38	132.61	79.13	107.41
c301056_g1_i1	1300	.	api:100167204 mucin-5AC	.	2.24051	0.454351	7.24946	4.43669	0.0434106	0.133615	6.69086	7.85469	0.0687402	0.44912	7.42275	8.31921	7.82211	6.74676	6.71171	6.61411	164.56	150.4	248.39	130.74	130.03	119.5
c358947_g1_i1	880	.	.	.	-13.5592	0.768721	7.23185	-8.47458	0.00454362	0.0475553	9.35297	5.59177	0.316803	0.700405	6.17762	5.78171	4.81598	8.98809	9.55808	9.51273	71.29	30.29	27.89	686.92	1197.76	944.63
c297759_g1_i1	229	.	.	.	8.56406	1.03223	7.22125	5.19886	0.0161673	0.0810148	5.8364	8.93469	0.432505	0.937247	10.0098	8.28956	8.50474	6.0234	5.34185	6.14393	892.29	145.01	411.04	77.34	45.74	85.44
c267142_g2_i1	1280	FB|FBgn0028544 - symbol:CG16884 species:7227 Drosophila melanogaster [GO:0035220 wing disc development evidence=IMP] Proteomes:UP000000803 GO:GO:0035220 EMBL:AE003641 EMBL:AY061007 EMBL:BT010220 RefSeq:NP_609690.1 UniGene:Dm.428 MINT:MINT-277992 STRING:7227.FBpp0080134 EnsemblMetazoa:FBtr0080557 GeneID:34812 KEGG:dme:Dmel_CG16884 UCSC:CG16884-RA FlyBase:FBgn0028544 eggNOG:NOG330164 GeneTree:ENSGT…	api:107884272 zinc finger protein 512B-like	Z512B_HUMAN Zinc finger protein 512B OS=Homo sapiens GN=ZNF512B PE=1 SV=1	3.75494	0.907296	7.215	3.64393	0.0469551	0.139279	6.32345	8.23224	0.313624	0.851367	7.3299	8.34553	9.02129	6.47633	5.9627	6.53132	154.25	151.77	568.56	107.13	75.14	112.11
c324448_g1_i1	277	.	.	.	29.9922	0.589097	7.21372	14.426	0.000214806	0.0186	5.1662	10.0727	0.35361	0.471164	9.68479	9.93634	10.597	5.4097	4.7606	5.32831	743.04	439.36	1772.59	50.21	28.72	48.37
c298940_g1_i1	1111	.	api:100575006 transcriptional activator cubitus interruptus	.	2.71634	0.235234	7.20632	10.6151	0.00327493	0.0423412	6.52145	7.96311	0.219007	0.0858547	8.04405	7.87307	7.97222	6.60702	6.27257	6.68475	239.73	113.49	271.42	117.92	93.88	125.54
c299971_g4_i1	1287	FB|FBgn0011695 - symbol:PebIII Ejaculatory bulb protein III species:7227 Drosophila melanogaster [GO:0007552 metamorphosis evidence=IEP] [GO:0009615 response to virus evidence=IEP] [GO:0005576 extracellular region evidence=ISM;IDA] [GO:0045297 post-mating behavior evidence=ISS] EMBL:AE013599 Proteomes:UP000000803 GO:GO:0005576 GO:GO:0045297 GO:GO:0009615 GO:GO:0007552 GeneTree:ENSGT00390000011556…	api:100145854 ORF2; chemosensory protein-like	PEB3_DROME Ejaculatory bulb-specific protein 3 OS=Drosophila melanogaster GN=EbpIII PE=2 SV=2	-5.60871	0.509741	7.20473	-8.45286	0.0038825	0.0445105	8.55514	6.06747	0.457488	0.224813	6.19605	5.80788	6.19848	8.05583	8.65543	8.95416	72	30.83	77.14	343.34	603.16	664.94
c350389_g1_i1	1950	FB|FBgn0250753 - symbol:kra krasavietz species:7227 Drosophila melanogaster [GO:0048663 neuron fate commitment evidence=IMP] [GO:0007616 long-term memory evidence=IMP;TAS] [GO:0005515 protein binding evidence=IPI] [GO:0043022 ribosome binding evidence=IDA] [GO:0005737 cytoplasm evidence=IDA] [GO:0043025 neuronal cell body evidence=IDA] [GO:0031369 translation initiation factor binding evidence=ID…	api:100165540 protein krasavietz	PKRA_DROME Protein krasavietz OS=Drosophila melanogaster GN=kra PE=1 SV=1	-2.00381	0.177794	7.20029	-9.76866	0.000627069	0.0253447	7.7191	6.71635	0.129569	0.121747	6.81516	6.75354	6.58034	7.73258	7.58331	7.8414	110.22	56.82	101.27	267.07	266.23	286.5
c316021_g1_i1	2061	FB|FBgn0036289 - symbol:CG10657 species:7227 Drosophila melanogaster [GO:0016918 retinal binding evidence=ISS] [GO:0005215 transporter activity evidence=IEA] [GO:0006810 transport evidence=IEA] [GO:0005622 intracellular evidence=IEA] [GO:0046331 lateral inhibition evidence=IMP] InterPro:IPR001071 PRINTS:PR00180 Pfam:PF03765 Proteomes:UP000000803 EMBL:AE014296 GO:GO:0005622 GO:GO:0005215 GO:GO:004…	api:100168153 clavesin-1	CLVS1_PONAB Clavesin-1 OS=Pongo abelii GN=CLVS1 PE=2 SV=1	2.12921	0.562799	7.19042	3.35554	0.031827	0.113551	6.6659	7.75622	0.449836	0.338215	7.36865	7.9084	7.99161	6.5781	6.26643	7.15316	158.2	117.48	275.01	115.77	93.59	184.93
c240013_g1_i1	402	.	nvi:100119759 uncharacterized LOC100119759	.	-2.05818	0.347363	7.18857	-5.19257	0.00810906	0.0600011	7.72808	6.68671	0.27864	0.207414	6.92579	6.55486	6.5795	7.44892	8.0062	7.72914	118.3	50	101.16	215.64	366.01	266.45
c211608_g1_i1	893	UNIPROTKB|Q16629 - symbol:SRSF7 Serine/arginine-rich splicing factor 7 species:9606 Homo sapiens [GO:0000166 nucleotide binding evidence=IEA] [GO:0000398 mRNA splicing, via spliceosome evidence=TAS] [GO:0005515 protein binding evidence=IPI] [GO:0005634 nucleus evidence=TAS] [GO:0005654 nucleoplasm evidence=IDA;TAS] [GO:0005737 cytoplasm evidence=IEA] [GO:0006366 transcription from RNA polymerase …	spu:590722 coiled-coil domain-containing protein 40	SRSF7_HUMAN Serine/arginine-rich splicing factor 7 OS=Homo sapiens GN=SRSF7 PE=1 SV=1	5.44986	0.933944	7.17516	4.53665	0.042309	0.131752	6.05555	8.50177	0.126152	0.925385	7.9786	9.57024	7.95649	5.91017	6.13617	6.12031	230.77	345.94	269.31	71.41	85.71	84.46
c131315_g2_i1	419	.	.	.	7.10256	1.61305	7.17237	3.037	0.0409152	0.129329	5.89629	8.72463	1.00871	1.25874	10.1456	7.74948	8.2788	7.05612	5.40901	5.22374	945.8	105.06	345.5	160.49	48.43	44.87
c341917_g1_i1	1633	FB|FBgn0013269 - symbol:FK506-bp1 FK506-binding protein 1 species:7227 Drosophila melanogaster [GO:0005528 FK506 binding evidence=ISS;NAS;IDA] [GO:0005634 nucleus evidence=ISS;NAS] [GO:0003755 peptidyl-prolyl cis-trans isomerase activity evidence=ISS;IBA;NAS] [GO:0006457 protein folding evidence=ISS;NAS] [GO:0010507 negative regulation of autophagy evidence=IMP] [GO:0016242 negative regulation of…	api:100161842 46 kDa FK506-binding nuclear protein	FKBP4_SPOFR 46 kDa FK506-binding nuclear protein OS=Spodoptera frugiperda GN=FKBP46 PE=2 SV=1	-2.76471	0.419528	7.16953	-6.05713	0.0133395	0.0740839	7.94053	6.4734	0.154004	0.390239	6.02767	6.63899	6.75354	7.93861	7.78749	8.09548	64.5	53.01	114.79	315.6	305	360.03
c341927_g1_i1	2104	RGD|621493 - symbol:Gale UDP-galactose-4-epimerase species:10116 Rattus norvegicus [GO:0003974 UDP-N-acetylglucosamine 4-epimerase activity evidence=IEA] [GO:0003978 UDP-glucose 4-epimerase activity evidence=IEA;ISO] [GO:0006012 galactose metabolic process evidence=IEA;ISO] [GO:0019388 galactose catabolic process evidence=IEA;ISO] [GO:0042803 protein homodimerization activity evidence=IEA;ISO] [G…	api:100163895 UDP-glucose 4-epimerase-like	GALE_DROME UDP-glucose 4-epimerase OS=Drosophila melanogaster GN=Gale PE=1 SV=1	-4.66586	0.321399	7.15052	-11.9753	0.00221949	0.0368996	8.34739	6.12525	0.121475	0.297559	6.20231	6.3767	5.79674	8.21951	8.46124	8.36144	72.17	44.35	56.45	392.45	516.28	442.84
c255465_g1_i1	1623	UNIPROTKB|Q9BYQ2 - symbol:KRTAP9-4 Keratin-associated protein 9-4 species:9606 Homo sapiens [GO:0005515 protein binding evidence=IPI] [GO:0045095 keratin filament evidence=IEA] InterPro:IPR002494 Pfam:PF13885 Proteomes:UP000005640 GO:GO:0045095 TreeFam:TF351356 PANTHER:PTHR23262 EMBL:AC006070 GeneTree:ENSGT00780000121921 HOGENOM:HOG000234030 HPA:HPA042482 HOVERGEN:HBG096080 OrthoDB:EOG7WMCNT EMBL…	api:107884309 uncharacterized LOC107884309	KRA94_HUMAN Keratin-associated protein 9-4 OS=Homo sapiens GN=KRTAP9-4 PE=1 SV=2	4.7434	0.478614	7.14718	8.12775	0.00136602	0.0305065	6.1119	8.35782	0.362603	0.312394	8.0009	8.58153	8.49103	5.85744	6.52708	5.95117	232.22	181.38	409.36	69.16	113.95	75.39
c39362_g1_i1	926	FB|FBgn0261933 - symbol:SmD1 Small ribonucleoprotein particle protein SmD1 species:7227 Drosophila melanogaster [GO:0030532 small nuclear ribonucleoprotein complex evidence=ISS] [GO:0005681 spliceosomal complex evidence=ISS] [GO:0000398 mRNA splicing, via spliceosome evidence=IC;ISS] [GO:0005634 nucleus evidence=IDA] [GO:0071013 catalytic step 2 spliceosome evidence=IDA] [GO:0071011 precatalytic …	api:100572102 probable small nuclear ribonucleoprotein Sm D1	SMD1_DROME Probable small nuclear ribonucleoprotein Sm D1 OS=Drosophila melanogaster GN=SmD1 PE=1 SV=1	2.51162	0.157026	7.144	14.6551	0.00212515	0.0362901	6.51052	7.83913	0.149781	0.0471484	7.85001	7.78749	7.87989	6.67735	6.38762	6.46658	213.28	107.26	254.38	123.5	102.81	107.52
c333249_g1_i1	1305	FB|FBgn0015801 - symbol:Reg-5 Rhythmically expressed gene 5 species:7227 Drosophila melanogaster [GO:0007623 circadian rhythm evidence=NAS] EMBL:AE013599 Proteomes:UP000000803 GO:GO:0048511 EMBL:U65105 EMBL:AY061022 EMBL:AY071459 PIR:S69241 RefSeq:NP_001246504.1 RefSeq:NP_477173.1 UniGene:Dm.7109 PaxDb:Q94913 EnsemblMetazoa:FBtr0072427 GeneID:37968 KEGG:dme:Dmel_CG2928 CTD:37968 FlyBase:FBgn00158…	api:100572786 ACYPI33427; rhythmically expressed gene 5 protein	REG5_DROME Rhythmically expressed gene 5 protein OS=Drosophila melanogaster GN=Reg-5 PE=2 SV=2	-2.64498	0.351179	7.14309	-6.92101	0.0024245	0.0379987	7.87909	6.47583	0.232091	0.263553	6.3551	6.77813	6.29428	8.13833	7.80832	7.69063	79.17	57.96	82.02	369.98	309.21	258.22
c130890_g1_i1	1508	FB|FBgn0001257 - symbol:ImpL2 Ecdysone-inducible gene L2 species:7227 Drosophila melanogaster [GO:0007155 cell adhesion evidence=TAS] [GO:0005576 extracellular region evidence=NAS] [GO:0046627 negative regulation of insulin receptor signaling pathway evidence=IGI] [GO:0005615 extracellular space evidence=IDA] [GO:0008340 determination of adult lifespan evidence=IMP] [GO:0005520 insulin-like growt…	api:100164294 neural/ectodermal development factor IMP-L2	IMPL2_DROME Neural/ectodermal development factor IMP-L2 OS=Drosophila melanogaster GN=ImpL2 PE=1 SV=4	-3.26428	0.637086	7.12128	-4.64019	0.025525	0.101683	8.02561	6.31885	0.233696	0.592676	5.79309	6.96113	6.20231	8.28956	7.84504	7.94223	55.41	64.64	77.23	406.83	318.34	322.67
c103888_g1_i1	4464	UNIPROTKB|B3LY22 - symbol:eIF3-S10 Eukaryotic translation initiation factor 3 subunit A species:7217 Drosophila ananassae [GO:0003743 translation initiation factor activity evidence=ISS] [GO:0005852 eukaryotic translation initiation factor 3 complex evidence=ISS] [GO:0006446 regulation of translational initiation evidence=ISS] InterPro:IPR000717 InterPro:IPR027512 Pfam:PF01399 SMART:SM00088 HAMAP…	api:100165309 eukaryotic translation initiation factor 3 subunit A	EIF3A_DROAN Eukaryotic translation initiation factor 3 subunit A OS=Drosophila ananassae GN=eIF3-S10 PE=3 SV=1	3.43867	0.57094	7.11894	5.40557	0.0316676	0.11334	6.28355	8.0654	0.0455931	0.569117	8.61888	7.48184	8.09548	6.25179	6.26307	6.33579	358.02	87.95	301.35	90.83	93.55	98.74
c132738_g1_i1	1145	UNIPROTKB|G3X6Z3 - symbol:SNRPD2 Small nuclear ribonucleoprotein Sm D2 species:9913 Bos taurus [GO:0000387 spliceosomal snRNP assembly evidence=IEA] [GO:0005685 U1 snRNP evidence=IEA] [GO:0005687 U4 snRNP evidence=IEA] [GO:0005689 U12-type spliceosomal complex evidence=IEA] [GO:0005829 cytosol evidence=IEA] [GO:0034709 methylosome evidence=IEA] [GO:0034715 pICln-Sm protein complex evidence=IEA] […	api:100163556 small nuclear ribonucleoprotein D2-like	SMD2_MOUSE Small nuclear ribonucleoprotein Sm D2 OS=Mus musculus GN=Snrpd2 PE=1 SV=1	3.59902	0.261073	7.10979	12.2576	0.00483291	0.0488369	6.24576	8.09336	0.0525717	0.255726	8.20652	7.80057	8.27298	6.29696	6.19192	6.24839	264.9	108.55	343.06	93.78	88.74	92.54
c302795_g3_i1	1404	FB|FBgn0037235 - symbol:CG1103 species:7227 Drosophila melanogaster [GO:0008150 biological_process evidence=ND] [GO:0003674 molecular_function evidence=ND] [GO:0005575 cellular_component evidence=ND] [GO:0016021 integral component of membrane evidence=IEA] InterPro:IPR004031 Pfam:PF13903 Proteomes:UP000000803 EMBL:AE014297 GO:GO:0016021 InterPro:IPR026748 PANTHER:PTHR31548 EMBL:AY052015 RefSeq:NP…	api:100166516 clarin-3	CLRN3_RAT Clarin-3 OS=Rattus norvegicus GN=Clrn3 PE=2 SV=1	2.13361	0.159017	7.09532	11.9085	0.00184602	0.0343439	6.5697	7.663	0.0649227	0.14516	7.56946	7.58931	7.83022	6.53988	6.64417	6.52504	178.43	94.46	250.82	113.21	122.78	111.69
c310683_g1_i9	333	.	api:100570877 uncharacterized LOC100570877	.	-76.3866	2.21223	7.08434	-4.89749	0.0172454	0.0835806	10.8716	4.6164	0.982748	1.98197	4.31167	2.80444	6.73308	11.3984	11.4787	9.73782	20.2	3.92	113.66	3215.93	3916.75	1080.03
c277827_g1_i1	1930	FB|FBgn0266410 - symbol:CG45050 species:7227 Drosophila melanogaster [GO:0008150 biological_process evidence=ND] [GO:0005575 cellular_component evidence=ND] [GO:0003674 molecular_function evidence=ND] [GO:0008270 zinc ion binding evidence=IEA] [GO:0003677 DNA binding evidence=IEA] InterPro:IPR000058 InterPro:IPR002653 Pfam:PF01428 Pfam:PF01754 PROSITE:PS51036 PROSITE:PS51039 SMART:SM00154 Proteom…	api:100168509 AN1-type zinc finger protein 6-like	ZFAN6_PONAB AN1-type zinc finger protein 6 OS=Pongo abelii GN=ZFAND6 PE=2 SV=1	-2.53032	0.587575	7.07263	-3.94804	0.0393975	0.12665	7.77392	6.4346	0.202205	0.551686	5.87268	6.97545	6.45567	8.0062	7.63724	7.67831	58.94	65.39	92.37	334.68	277.04	254.91
c341963_g1_i1	2570	UNIPROTKB|Q17GM7 - symbol:AAEL002956 Probable citrate synthase 1, mitochondrial species:7159 Aedes aegypti [GO:0004108 citrate (Si)-synthase activity evidence=ISS] [GO:0005759 mitochondrial matrix evidence=ISS] [GO:0005975 carbohydrate metabolic process evidence=ISS] InterPro:IPR002020 InterPro:IPR010109 InterPro:IPR016141 InterPro:IPR016142 InterPro:IPR019810 Pfam:PF00285 PRINTS:PR00143 PROSITE:…	api:100162475 probable citrate synthase 2, mitochondrial	CISY2_AEDAE Probable citrate synthase 2, mitochondrial OS=Aedes aegypti GN=AAEL011789 PE=3 SV=1	-3.42078	0.301144	7.07146	-10.2052	0.00423222	0.046123	8.01405	6.23973	0.101004	0.2837	6.03429	6.56343	6.12146	7.92396	8.12324	7.99495	64.73	50.34	72.73	313.85	398.28	336.72
c240371_g1_i1	4781	FB|FBgn0261403 - symbol:sxc super sex combs species:7227 Drosophila melanogaster [GO:0016757 transferase activity, transferring glycosyl groups evidence=NAS] [GO:0006486 protein glycosylation evidence=IMP] [GO:0035220 wing disc development evidence=IMP] [GO:0008375 acetylglucosaminyltransferase activity evidence=IMP] [GO:0045475 locomotor rhythm evidence=IMP] InterPro:IPR001440 InterPro:IPR011990…	api:100165765 UDP-N-acetylglucosamine--peptide N-acetylglucosaminyltransferase 110 kDa subunit	OGT1_MOUSE UDP-N-acetylglucosamine--peptide N-acetylglucosaminyltransferase 110 kDa subunit OS=Mus musculus GN=Ogt PE=1 SV=2	2.07524	0.477392	7.06666	3.82146	0.0308655	0.111883	6.55961	7.61289	0.422033	0.22314	7.43961	7.86467	7.53439	6.84402	6.0747	6.76011	165.82	113.22	200.74	139.67	81.87	133.25
c341948_g1_i1	591	.	.	.	-42.5214	0.32871	7.06606	-28.5072	1.65221e-05	0.0123548	10.2712	4.86109	0.199115	0.261541	4.60246	4.85537	5.12544	10.0654	10.2854	10.4629	24.84	16.3	35.13	1453.59	1995.25	1864.46
c333101_g1_i1	1502	FB|FBgn0086254 - symbol:CG6084 species:7227 Drosophila melanogaster [GO:0004032 alditol:NADP+ 1-oxidoreductase activity evidence=ISS] [GO:0055114 oxidation-reduction process evidence=IEA] [GO:0005654 nucleoplasm evidence=IDA] [GO:0005829 cytosol evidence=IDA] InterPro:IPR018170 InterPro:IPR020471 PIRSF:PIRSF000097 PRINTS:PR00069 PROSITE:PS00062 PROSITE:PS00063 PROSITE:PS00798 Pfam:PF00248 INTERPR…	api:100164695 aldo-keto reductase-like	ALDR_HUMAN Aldose reductase OS=Homo sapiens GN=AKR1B1 PE=1 SV=3	-2.3212	0.417422	7.04978	-5.04098	0.00883568	0.062369	7.68334	6.46847	0.250854	0.333637	6.48193	6.12831	6.79518	7.40412	7.88969	7.75621	86.08	37.94	117.93	207.86	327.27	270.77
c299085_g1_i1	1993	FB|FBgn0263396 - symbol:sqd squid species:7227 Drosophila melanogaster [GO:0005634 nucleus evidence=IC;IDA;TAS] [GO:0005730 nucleolus evidence=IDA] [GO:0005703 polytene chromosome puff evidence=IDA] [GO:0008069 dorsal/ventral axis specification, ovarian follicular epithelium evidence=IMP] [GO:0007297 ovarian follicle cell migration evidence=IMP] [GO:0048477 oogenesis evidence=IMP;TAS] [GO:0008298…	api:100165781 heterogeneous nuclear ribonucleoprotein-like	SQD_DROME RNA-binding protein squid OS=Drosophila melanogaster GN=sqd PE=1 SV=3	2.25525	0.264335	7.04475	7.68794	0.00734728	0.0580449	6.48249	7.65578	0.0970742	0.245865	7.39616	7.88508	7.6861	6.4313	6.42173	6.59445	162.1	115.74	225.16	103.42	105.08	117.54
c247681_g1_i1	2361	FB|FBgn0003676 - symbol:T-cp1 Tcp1-like species:7227 Drosophila melanogaster [GO:0005832 chaperonin-containing T-complex evidence=ISS] [GO:0051082 unfolded protein binding evidence=ISS] [GO:0006457 protein folding evidence=ISS;NAS] [GO:0005524 ATP binding evidence=IEA;NAS] [GO:0008553 hydrogen-exporting ATPase activity, phosphorylative mechanism evidence=NAS] [GO:0005753 mitochondrial proton-tran…	api:100158833 T-complex protein 1 subunit alpha	TCPA_DROME T-complex protein 1 subunit alpha OS=Drosophila melanogaster GN=T-cp1 PE=2 SV=2	2.03079	0.210817	7.03636	8.39696	0.00655867	0.0554235	6.54387	7.56591	0.0725176	0.197952	7.43343	7.47084	7.79346	6.58669	6.46014	6.58478	165.54	87.36	241.87	116.36	108.13	116.99
c231951_g1_i1	1151	WB|WBGene00001829 - symbol:hcp-1 species:6239 Caenorhabditis elegans [GO:0007052 mitotic spindle organization evidence=IMP] [GO:0009792 embryo development ending in birth or egg hatching evidence=IMP] Proteomes:UP000001940 GO:GO:0005634 GO:GO:0008104 GO:GO:0031134 GO:GO:0000070 GO:GO:0005819 eggNOG:NOG12793 GO:GO:0051382 GO:GO:0000777 OrthoDB:EOG72C4ZF EMBL:FO081055 PIR:T33318 RefSeq:NP_504677.1 …	api:100573843 ACYPI37407; uncharacterized LOC100573843	SMC_AQUAE Chromosome partition protein Smc OS=Aquifex aeolicus (strain VF5) GN=smc PE=3 SV=1	-5.97235	0.875382	7.03119	-5.10148	0.0123801	0.0719369	8.43754	5.85924	0.438469	0.757654	6.46295	6.10574	5.00904	7.94223	8.77606	8.59434	85.33	37.37	32.24	316.02	653.79	530.33
c280821_g1_i1	297	.	.	.	7.08362	1.01983	7.02282	4.79705	0.0119339	0.0705895	5.75117	8.57565	0.570644	0.845227	9.47226	7.79346	8.46124	6.30551	5.16551	5.78248	671.53	108.04	395.84	94.59	39.52	67.24
c313262_g1_i1	811	.	.	.	4.12056	0.169468	7.01311	20.8789	3.28552e-05	0.0143701	6.06568	8.10852	0.124761	0.114692	8.22917	8.09548	8.0009	5.98445	6.00325	6.20933	272.82	129.62	278.28	75.39	77.41	89.47
c316083_g1_i1	550	.	api:100167324 FK506-binding protein 4	.	3.28759	0.335391	6.99657	8.86722	0.00109046	0.0286761	6.19053	7.90756	0.210474	0.261127	7.9667	8.13404	7.62193	6.4333	6.07892	6.05936	227.85	132.38	214.24	103.6	82.06	81.2
c39597_g1_i1	572	.	.	.	5.54886	0.532951	6.98418	8.03443	0.00224292	0.0370639	5.85663	8.32882	0.297298	0.442325	8.81119	8.23304	7.94223	6.11372	5.53107	5.9251	396.86	139.12	264.72	82.18	52.89	74
c350380_g1_i1	2632	FB|FBgn0030086 - symbol:CG7033 species:7227 Drosophila melanogaster [GO:0005832 chaperonin-containing T-complex evidence=ISS] [GO:0006457 protein folding evidence=ISS] [GO:0051082 unfolded protein binding evidence=IEA] [GO:0005524 ATP binding evidence=IEA] [GO:0005811 lipid particle evidence=IDA] [GO:0007052 mitotic spindle organization evidence=IMP] [GO:0005875 microtubule associated complex evi…	api:100159192 T-complex protein 1 subunit beta	TCPB_RAT T-complex protein 1 subunit beta OS=Rattus norvegicus GN=Cct2 PE=1 SV=3	2.07264	0.190859	6.97814	9.54207	0.00515485	0.0499241	6.47218	7.52365	0.0627072	0.180264	7.33468	7.54254	7.69373	6.50179	6.51461	6.40015	154.84	90.96	226.16	109.45	112.93	103.72
c39442_g1_i1	2673	FB|FBgn0022160 - symbol:Gpo-1 Glycerophosphate oxidase-1 species:7227 Drosophila melanogaster [GO:0005743 mitochondrial inner membrane evidence=IDA] [GO:0005739 mitochondrion evidence=IC;ISS;IDA] [GO:0006127 glycerophosphate shuttle evidence=IMP] [GO:0004368 glycerol-3-phosphate dehydrogenase activity evidence=ISS;IMP] [GO:0007629 flight behavior evidence=IMP] [GO:0006071 glycerol metabolic proce…	api:100160153 glycerol-3-phosphate dehydrogenase, mitochondrial	GPDM_MOUSE Glycerol-3-phosphate dehydrogenase, mitochondrial OS=Mus musculus GN=Gpd2 PE=1 SV=2	-2.16255	0.363176	6.97702	-5.30683	0.0316575	0.11334	7.55553	6.4428	0.0439712	0.360504	6.35961	6.83762	6.13116	7.58331	7.50484	7.57845	79.32	59.84	73.23	242.97	252.98	240.35
c211280_g1_i1	2354	FB|FBgn0002789 - symbol:Mp20 Muscle protein 20 species:7227 Drosophila melanogaster [GO:0005509 calcium ion binding evidence=ISS] [GO:0043292 contractile fiber evidence=NAS] [GO:0003779 actin binding evidence=ISS] [GO:0008360 regulation of cell shape evidence=IMP] [GO:0007155 cell adhesion evidence=IMP] [GO:0007520 myoblast fusion evidence=IMP] [GO:1901739 regulation of myoblast fusion evidence=I…	api:100167750 muscular protein 20-like	MP20_DROME Muscle-specific protein 20 OS=Drosophila melanogaster GN=Mp20 PE=2 SV=2	-3.24114	0.423679	6.96942	-6.93551	0.0174648	0.0841163	7.8691	6.1726	0.0695023	0.41794	5.81042	6.6299	6.07747	7.83624	7.82211	7.94894	56.2	52.66	69.88	289.97	311.39	323.17
c268644_g2_i1	1520	.	api:100166216 SSXT-domain containing protein	.	2.31535	0.282366	6.96279	7.42977	0.00853882	0.061548	6.38347	7.5947	0.0995415	0.264239	7.29193	7.71336	7.7788	6.36527	6.29428	6.49085	150.25	102.91	239.76	99.24	95.38	108.84
c295175_g1_i1	1447	.	api:100165393 uncharacterized LOC100165393	.	-32.4735	0.722184	6.96137	-12.0426	0.00226858	0.0370639	9.91085	4.88966	0.268759	0.670313	4.99423	5.50154	4.1732	9.60262	10.0963	10.0337	32.64	25.1	17.37	1002.85	1790.67	1414.16
c342066_g1_i1	1604	.	api:100302455 salivary protein MYS2	.	-4.32922	0.405391	6.93207	-9.03262	0.0086276	0.0618261	8.06926	5.95515	0.0920794	0.394795	5.81834	6.40015	5.64696	7.98231	8.05974	8.16573	56.5	45.09	50.46	328.75	386.07	381.42
c306313_g3_i2	799	FB|FBgn0039112 - symbol:SdhD Succinate dehydrogenase, subunit D species:7227 Drosophila melanogaster [GO:0008177 succinate dehydrogenase (ubiquinone) activity evidence=ISS] [GO:0005749 mitochondrial respiratory chain complex II, succinate dehydrogenase complex (ubiquinone) evidence=ISS] [GO:0006099 tricarboxylic acid cycle evidence=ISS] [GO:0016021 integral component of membrane evidence=IEA] [GO…	api:100166213 succinate dehydrogenase [ubiquinone] cytochrome b small subunit, mitochondrial-like	DHSD_DROME Succinate dehydrogenase [ubiquinone] cytochrome b small subunit, mitochondrial OS=Drosophila melanogaster GN=SdhD PE=2 SV=1	2.349	0.288486	6.932	7.39714	0.0153479	0.0789918	6.3433	7.57535	0.0469019	0.284648	7.85593	7.2868	7.58331	6.3973	6.31278	6.3198	213.71	79.21	208.05	101.48	96.95	98.1
c255082_g1_i1	567	.	.	.	4.1124	0.546141	6.92483	6.46967	0.0127777	0.0729238	5.97956	8.01954	0.183264	0.514475	8.58942	7.87989	7.58931	5.99214	5.79033	6.15621	350.95	115.08	210.02	75.79	65.63	86.05
c305915_g4_i3	1765	FB|FBgn0260944 - symbol:Rbp1 RNA-binding protein 1 species:7227 Drosophila melanogaster [GO:0035327 transcriptionally active chromatin evidence=IDA] [GO:0005634 nucleus evidence=NAS;IDA] [GO:0045292 mRNA cis splicing, via spliceosome evidence=IDA] [GO:0000398 mRNA splicing, via spliceosome evidence=ISS;NAS] [GO:0003729 mRNA binding evidence=ISS;NAS] [GO:0006376 mRNA splice site selection evidence…	api:100165366 serine/arginine-rich splicing factor 3-like	RBP1_DROME RNA-binding protein 1 OS=Drosophila melanogaster GN=Rbp1 PE=2 SV=3	2.24628	0.357453	6.90993	5.65736	0.00712849	0.0574567	6.35078	7.51832	0.296762	0.19926	7.59594	7.66709	7.29193	6.59829	6.02179	6.43226	180.89	100.85	171.43	117.21	78.34	105.45
c306313_g3_i3	803	FB|FBgn0039112 - symbol:SdhD Succinate dehydrogenase, subunit D species:7227 Drosophila melanogaster [GO:0008177 succinate dehydrogenase (ubiquinone) activity evidence=ISS] [GO:0005749 mitochondrial respiratory chain complex II, succinate dehydrogenase complex (ubiquinone) evidence=ISS] [GO:0006099 tricarboxylic acid cycle evidence=ISS] [GO:0016021 integral component of membrane evidence=IEA] [GO…	api:100166213 succinate dehydrogenase [ubiquinone] cytochrome b small subunit, mitochondrial-like	DHSD_DROME Succinate dehydrogenase [ubiquinone] cytochrome b small subunit, mitochondrial OS=Drosophila melanogaster GN=SdhD PE=2 SV=1	2.0275	0.346341	6.90844	5.09953	0.0110339	0.0683057	6.41738	7.43708	0.183601	0.293671	7.68887	7.11448	7.5079	6.62212	6.36264	6.26737	192.61	71.13	196.94	119.55	100.8	93.85
c190713_g1_i1	960	FB|FBgn0010387 - symbol:Dbi Diazepam-binding inhibitor species:7227 Drosophila melanogaster [GO:0042049 cellular acyl-CoA homeostasis evidence=ISS;NAS] [GO:0000062 fatty-acyl-CoA binding evidence=ISS;NAS;TAS] [GO:0050809 diazepam binding evidence=ISS] [GO:0004857 enzyme inhibitor activity evidence=ISS] InterPro:IPR000582 Pfam:PF00887 PRINTS:PR00689 PROSITE:PS51228 Proteomes:UP000000803 EMBL:AE014…	api:100160149 acyl-CoA-binding protein homolog	ACBP_DROME Acyl-CoA-binding protein homolog OS=Drosophila melanogaster GN=Dbi PE=2 SV=1	-2.34498	0.26892	6.9073	-7.91939	0.00140448	0.0308599	7.54939	6.31982	0.196741	0.183333	6.11934	6.36116	6.47894	7.66709	7.65882	7.32226	68.69	43.95	94.09	256.95	280.08	203.65
c234498_g1_i1	747	.	api:100164693 nucleobindin-2	.	2.06476	0.308024	6.88746	5.88164	0.0220959	0.0944758	6.3843	7.43028	0.0672147	0.300601	7.59911	7.08321	7.6085	6.4067	6.30874	6.43745	181.39	69.81	212.25	102.09	96.74	105.79
c207419_g1_i1	3994	UNIPROTKB|Q7PMS9 - symbol:lig Protein lingerer species:7165 Anopheles gambiae [GO:0003674 molecular_function evidence=ND] [GO:0005737 cytoplasm evidence=ISS] [GO:0007620 copulation evidence=ISS] InterPro:IPR009060 GO:GO:0005737 GO:GO:0007610 Proteomes:UP000007062 SUPFAM:SSF46934 eggNOG:NOG12793 GO:GO:0007620 EMBL:AAAB01008968 HOGENOM:HOG000046379 OrthoDB:EOG761BTB InterPro:IPR022166 Pfam:PF12478 …	api:100168394 protein lingerer	LIG_ANOGA Protein lingerer OS=Anopheles gambiae GN=lig PE=3 SV=4	2.34355	0.28586	6.88383	7.44477	0.00394299	0.0447277	6.29684	7.52554	0.143728	0.2471	7.3512	7.80832	7.4171	6.35446	6.13325	6.40283	156.16	109.41	184.2	98.05	85.58	103.9
c279229_g2_i1	1697	FB|FBgn0037537 - symbol:CG2767 species:7227 Drosophila melanogaster [GO:0008106 alcohol dehydrogenase (NADP+) activity evidence=ISS] [GO:0055114 oxidation-reduction process evidence=IEA] [GO:0035220 wing disc development evidence=IGI] [GO:0022416 chaeta development evidence=IGI] InterPro:IPR018170 InterPro:IPR020471 PIRSF:PIRSF000097 PRINTS:PR00069 PROSITE:PS00062 PROSITE:PS00063 PROSITE:PS00798 …	api:100159357 1,5-anhydro-D-fructose reductase	AK1A1_MOUSE Alcohol dehydrogenase [NADP(+)] OS=Mus musculus GN=Akr1a1 PE=1 SV=3	-2.56391	0.292685	6.87247	-8.03841	0.00310716	0.0416392	7.58512	6.22678	0.147248	0.252947	6.32395	5.93965	6.41673	7.41519	7.67507	7.66511	78.06	33.53	89.8	210.8	284.37	254.03
c305915_g4_i4	1261	FB|FBgn0260944 - symbol:Rbp1 RNA-binding protein 1 species:7227 Drosophila melanogaster [GO:0035327 transcriptionally active chromatin evidence=IDA] [GO:0005634 nucleus evidence=NAS;IDA] [GO:0045292 mRNA cis splicing, via spliceosome evidence=IDA] [GO:0000398 mRNA splicing, via spliceosome evidence=ISS;NAS] [GO:0003729 mRNA binding evidence=ISS;NAS] [GO:0006376 mRNA splice site selection evidence…	api:100165366 serine/arginine-rich splicing factor 3-like	RBP1_DROME RNA-binding protein 1 OS=Drosophila melanogaster GN=Rbp1 PE=2 SV=3	2.24745	0.126744	6.8711	15.9655	0.000649728	0.0255462	6.31174	7.48003	0.0554366	0.113978	7.35775	7.58331	7.49903	6.28422	6.27546	6.37556	157.16	93.78	196.7	93.11	94.1	101.61
c189800_g1_i1	715	.	.	.	-2.36993	0.56312	6.87097	-3.82891	0.0404091	0.128565	7.52153	6.27669	0.204377	0.524722	6.12621	5.84364	6.86021	7.71617	7.30864	7.53979	68.87	31.54	123.25	264.81	217.24	233.77
c296858_g2_i2	1492	FB|FBgn0036111 - symbol:Aps Aps species:7227 Drosophila melanogaster [GO:0008486 diphosphoinositol-polyphosphate diphosphatase activity evidence=ISS;IDA] [GO:0009117 nucleotide metabolic process evidence=IDA] [GO:0005737 cytoplasm evidence=IDA] [GO:0005634 nucleus evidence=IDA] [GO:0043647 inositol phosphate metabolic process evidence=IDA] InterPro:IPR000086 InterPro:IPR015797 InterPro:IPR020084 …	api:100161516 diphosphoinositol polyphosphate phosphohydrolase 2	NUDT4_MOUSE Diphosphoinositol polyphosphate phosphohydrolase 2 OS=Mus musculus GN=Nudt4 PE=1 SV=1	-3.11187	0.397212	6.86381	-7.14157	0.0149525	0.0781539	7.73137	6.09359	0.0833645	0.388366	5.87816	6.54192	5.86069	7.69619	7.67137	7.82656	59.22	49.62	59.06	262.18	283.1	284.62
c274503_g2_i1	1149	UNIPROTKB|Q2KIK0 - symbol:SUGT1 Suppressor of G2 allele of SKP1 homolog species:9913 Bos taurus [GO:0005634 nucleus evidence=IEA] [GO:0005737 cytoplasm evidence=IEA] InterPro:IPR001440 InterPro:IPR011990 InterPro:IPR013026 InterPro:IPR019734 Pfam:PF00515 PROSITE:PS50005 PROSITE:PS50293 GO:GO:0005737 GO:GO:0005634 Proteomes:UP000009136 Reactome:REACT_218317 Gene3D:1.25.40.10 Gene3D:2.60.40.790 Int…	api:100161305 suppressor of G2 allele of SKP1-like	SGT1_BOVIN Protein SGT1 homolog OS=Bos taurus GN=SUGT1 PE=2 SV=1	2.00745	0.251436	6.85805	6.92558	0.00520311	0.0502137	6.37376	7.37913	0.123777	0.21886	7.28055	7.22689	7.62994	6.27257	6.33694	6.51177	148.87	76.56	215.27	92.28	98.72	110.35
c211694_g1_i1	1988	.	api:100162365 uncharacterized LOC100162365	.	2.98049	0.378971	6.85457	7.20089	0.00949701	0.0642587	6.11192	7.68747	0.130914	0.355641	7.39322	8.08267	7.58651	6.18909	5.96076	6.1859	162.05	129.08	209.71	87.18	75.01	88.08
c305915_g4_i2	1777	FB|FBgn0260944 - symbol:Rbp1 RNA-binding protein 1 species:7227 Drosophila melanogaster [GO:0035327 transcriptionally active chromatin evidence=IDA] [GO:0005634 nucleus evidence=NAS;IDA] [GO:0045292 mRNA cis splicing, via spliceosome evidence=IDA] [GO:0000398 mRNA splicing, via spliceosome evidence=ISS;NAS] [GO:0003729 mRNA binding evidence=ISS;NAS] [GO:0006376 mRNA splice site selection evidence…	api:100165366 serine/arginine-rich splicing factor 3-like	RBP1_DROME RNA-binding protein 1 OS=Drosophila melanogaster GN=Rbp1 PE=2 SV=3	2.31549	0.393065	6.85409	5.33771	0.0109205	0.0680389	6.27514	7.48646	0.340593	0.196205	7.57598	7.62193	7.26146	6.52912	5.8881	6.4082	179.1	98.24	166.41	111.74	70.74	104.17
c190346_g1_i1	268	.	.	.	5.23644	0.410525	6.84323	10.0777	0.00163249	0.0325076	5.75237	8.14096	0.203017	0.356812	8.54449	8.01119	7.86719	5.95895	5.55311	5.74505	327.71	124.11	253.62	74.12	53.98	65.6
c350412_g1_i1	3788	MGI|MGI:1917601 - symbol:Ppp4r1 protein phosphatase 4, regulatory subunit 1 species:10090 Mus musculus [GO:0003674 molecular_function evidence=ND] [GO:0005575 cellular_component evidence=ND] [GO:0008150 biological_process evidence=ND] InterPro:IPR000357 InterPro:IPR016024 Pfam:PF02985 MGI:MGI:1917601 Proteomes:UP000000589 SUPFAM:SSF48371 Gene3D:1.25.10.10 InterPro:IPR011989 InterPro:IPR021133 PRO…	api:100163630 serine/threonine-protein phosphatase 4 regulatory subunit 1	PP4R1_MOUSE Serine/threonine-protein phosphatase 4 regulatory subunit 1 OS=Mus musculus GN=Ppp4r1 PE=1 SV=2	2.22755	0.469272	6.82916	4.26471	0.0132987	0.0740449	6.27583	7.43128	0.348395	0.314384	7.66511	7.55485	7.07389	6.53542	5.87988	6.41218	190.65	92.1	143.66	112.34	70.16	104.29
c303622_g3_i2	2398	ZFIN|ZDB-GENE-030131-9831 - symbol:ctsf cathepsin F species:7955 Danio rerio [GO:0004869 cysteine-type endopeptidase inhibitor activity evidence=IEA] [GO:0008234 cysteine-type peptidase activity evidence=IEA] [GO:0006508 proteolysis evidence=IEA] InterPro:IPR000010 InterPro:IPR000668 InterPro:IPR013128 Pfam:PF00031 Pfam:PF00112 PRINTS:PR00705 SMART:SM00043 SMART:SM00645 InterPro:IPR000169 ZFIN:ZD…	api:100158959 Ctsf; cathepsin F	CPR1_DROME Putative cysteine proteinase CG12163 OS=Drosophila melanogaster GN=CG12163 PE=2 SV=2	-2.05097	0.218118	6.82124	-8.22922	0.00264504	0.039029	7.35904	6.32274	0.112868	0.186645	6.31006	6.5154	6.14275	7.30123	7.2868	7.48911	77.37	48.91	74.08	193.19	212.69	225.46
c232612_g1_i1	1120	FB|FBgn0036262 - symbol:CG6910 species:7227 Drosophila melanogaster [GO:0005506 iron ion binding evidence=IEA] [GO:0055114 oxidation-reduction process evidence=IEA] [GO:0050113 inositol oxygenase activity evidence=IEA] [GO:0005737 cytoplasm evidence=IEA] [GO:0019310 inositol catabolic process evidence=IEA] InterPro:IPR007828 Pfam:PF05153 Proteomes:UP000000803 GO:GO:0005737 EMBL:AE014296 GO:GO:000…	api:100159576 inositol oxygenase	MIOX_RAT Inositol oxygenase OS=Rattus norvegicus GN=Miox PE=1 SV=2	-4.13497	0.774397	6.81893	-4.58037	0.0103576	0.0666434	7.91932	5.87144	0.523568	0.570585	6.42042	5.28146	5.91244	7.35775	8.39401	8.0062	82.3	21.85	61.4	201.53	497.68	338.56
c359137_g1_i1	855	FB|FBgn0003861 - symbol:trp transient receptor potential species:7227 Drosophila melanogaster [GO:0016028 rhabdomere evidence=NAS;IDA;TAS] [GO:0050908 detection of light stimulus involved in visual perception evidence=IMP] [GO:0005262 calcium channel activity evidence=ISS;IDA;IMP] [GO:0009416 response to light stimulus evidence=IMP;TAS] [GO:0006816 calcium ion transport evidence=ISS;IMP] [GO:0005…	api:100161530 uncharacterized LOC100161530	TRP_DROME Transient receptor potential protein OS=Drosophila melanogaster GN=trp PE=1 SV=3	-8.80792	0.656944	6.81573	-8.27554	0.0135274	0.0746795	8.56349	5.42469	0.0629792	0.653918	5.33121	6.12031	4.82254	8.49103	8.59434	8.6051	40.84	37.83	28.01	469.81	565.09	532.71
c192352_g1_i1	1227	UNIPROTKB|Q6ZUX7 - symbol:LHFPL2 Lipoma HMGIC fusion partner-like 2 protein species:9606 Homo sapiens [GO:0003674 molecular_function evidence=ND] [GO:0005575 cellular_component evidence=ND] [GO:0008150 biological_process evidence=ND] [GO:0016021 integral component of membrane evidence=IEA] GO:GO:0016021 Proteomes:UP000005640 EMBL:CH471084 GeneTree:ENSGT00550000074479 TreeFam:TF321143 InterPro:IPR…	api:100159230 lipoma HMGIC fusion partner-like 2 protein-like	LHPL2_HUMAN Lipoma HMGIC fusion partner-like 2 protein OS=Homo sapiens GN=LHFPL2 PE=2 SV=2	2.65959	0.288241	6.80708	8.47998	0.00975259	0.0650949	6.13795	7.54915	0.0668889	0.280373	7.29518	7.50226	7.85001	6.06118	6.16897	6.18369	150.69	88.84	252.38	79.54	87.31	87.97
c306584_g4_i1	1411	.	.	.	-8.98525	1.30548	6.80613	-4.20258	0.0477266	0.140304	8.57176	5.4042	0.209357	1.28858	6.51955	5.69943	3.99362	8.35769	8.58153	8.77606	89.64	28.7	15.14	422.55	561.48	604.6
c301270_g2_i2	831	UNIPROTKB|B5G279 - symbol:NCBP2 Nuclear cap-binding protein subunit 2 species:59729 Taeniopygia guttata [GO:0000340 RNA 7-methylguanosine cap binding evidence=ISS] [GO:0045292 mRNA cis splicing, via spliceosome evidence=ISS] InterPro:IPR000504 InterPro:IPR012677 InterPro:IPR027157 Pfam:PF00076 PROSITE:PS50102 SMART:SM00360 GO:GO:0005737 GO:GO:0005634 GO:GO:0006417 GO:GO:0000184 GO:GO:0000166 Gene…	api:100160944 nuclear cap-binding protein subunit 2-like	NCBP2_BOMMO Nuclear cap-binding protein subunit 2 OS=Bombyx mori PE=2 SV=1	2.53071	0.347473	6.80599	6.67723	0.00895769	0.0628053	6.16909	7.50863	0.140161	0.31795	7.25304	7.40819	7.86467	6.01058	6.27665	6.22004	146.24	84.54	252.91	76.61	94.11	90.14
c267916_g1_i1	454	.	.	.	2.73448	0.816652	6.79167	3.07801	0.0491208	0.142339	6.10469	7.55596	0.413522	0.704216	8.29615	7.47742	6.8943	6.56841	5.77421	5.97146	285.71	87.6	127.02	115.23	64.59	76.43
c110665_g1_i1	944	ZFIN|ZDB-GENE-000616-10 - symbol:smx5 smx5 species:7955 Danio rerio [GO:0003674 molecular_function evidence=ND] [GO:0006397 mRNA processing evidence=IEA] InterPro:IPR016654 PIRSF:PIRSF016394 Pfam:PF01423 InterPro:IPR001163 InterPro:IPR006649 ZFIN:ZDB-GENE-000616-10 Proteomes:UP000000437 GO:GO:0006397 InterPro:IPR010920 SUPFAM:SSF50182 Reactome:REACT_263620 SMART:SM00651 eggNOG:COG1958 KO:K12621 O…	api:100158887 U6 snRNA-associated Sm-like protein LSm2	LSM2_MOUSE U6 snRNA-associated Sm-like protein LSm2 OS=Mus musculus GN=Lsm2 PE=1 SV=1	3.05325	0.652938	6.77694	4.27177	0.034948	0.119172	6.01943	7.62978	0.208982	0.618591	8.21176	6.98014	7.69744	6.20805	5.79477	6.05547	264.98	65.45	226.45	87.96	65.99	81.03
c239863_g1_i1	1314	UNIPROTKB|E1BV29 - symbol:POLR3H Uncharacterized protein species:9031 Gallus gallus [GO:0003677 DNA binding evidence=IEA] [GO:0005666 DNA-directed RNA polymerase III complex evidence=IBA] [GO:0005813 centrosome evidence=IEA] [GO:0006384 transcription initiation from RNA polymerase III promoter evidence=IBA] [GO:0001056 RNA polymerase III activity evidence=IBA] InterPro:IPR004519 InterPro:IPR00557…	api:100161150 polymerase (RNA) III (DNA directed) polypeptide H (22.9kD)-like	RPC8_HUMAN DNA-directed RNA polymerase III subunit RPC8 OS=Homo sapiens GN=POLR3H PE=1 SV=1	2.0407	0.261323	6.76773	6.82062	0.00728149	0.0578254	6.27273	7.30179	0.113759	0.235263	7.26725	7.08572	7.55242	6.14176	6.34689	6.32955	147.23	69.93	204.78	83.9	99.26	98.43
c297365_g2_i1	1502	.	.	.	3.61855	0.684814	6.76547	4.69275	0.0319584	0.113756	5.90107	7.75648	0.184319	0.659543	8.33926	7.88969	7.0405	6.09226	5.7245	5.88646	290.74	116.13	140.24	81.13	62.31	71.88
c262756_g1_i1	1840	FB|FBgn0035501 - symbol:CG1299 species:7227 Drosophila melanogaster [GO:0004252 serine-type endopeptidase activity evidence=IEA;ISM] [GO:0006508 proteolysis evidence=IEA;ISM] InterPro:IPR001254 InterPro:IPR001314 InterPro:IPR006604 InterPro:IPR018114 Pfam:PF00089 PRINTS:PR00722 PROSITE:PS00134 PROSITE:PS00135 PROSITE:PS50240 SMART:SM00020 SMART:SM00680 InterPro:IPR009003 GO:GO:0006508 GO:GO:00042…	api:100163442 venom protease	VSP_BOMIG Venom serine protease Bi-VSP OS=Bombus ignitus PE=1 SV=1	-2.81694	0.271316	6.76155	-9.53835	0.000723966	0.0256679	7.54976	6.05563	0.179827	0.203162	6.2677	5.86273	6.03648	7.42723	7.75621	7.46586	74.94	31.99	67.34	212.69	300.58	221.85
c358851_g1_i1	2114	.	api:100160301 uncharacterized protein LOC100160301	.	-8.72342	0.53636	6.75517	-10.0911	0.00241021	0.0378616	8.49596	5.37106	0.234469	0.482396	5.58366	5.71065	4.81889	8.22917	8.58942	8.66928	48.02	28.95	27.92	394.62	565.08	554.1
c189929_g2_i1	822	.	.	.	2.27631	0.239655	6.75377	8.57657	0.00250206	0.0382452	6.18644	7.37313	0.121163	0.20677	7.47975	7.50484	7.13481	6.1753	6.07123	6.31278	169.56	88.89	150.3	86.12	81.63	97.62
c299085_g1_i3	2083	FB|FBgn0263396 - symbol:sqd squid species:7227 Drosophila melanogaster [GO:0005634 nucleus evidence=IC;IDA;TAS] [GO:0005730 nucleolus evidence=IDA] [GO:0005703 polytene chromosome puff evidence=IDA] [GO:0008069 dorsal/ventral axis specification, ovarian follicular epithelium evidence=IMP] [GO:0007297 ovarian follicle cell migration evidence=IMP] [GO:0048477 oogenesis evidence=IMP;TAS] [GO:0008298…	api:100165781 heterogeneous nuclear ribonucleoprotein-like	SQD_DROME RNA-binding protein squid OS=Drosophila melanogaster GN=sqd PE=1 SV=3	2.0247	0.35108	6.74796	5.02087	0.0209269	0.0921181	6.25827	7.27598	0.129813	0.326199	6.93205	7.58095	7.31493	6.26956	6.12318	6.38207	118.64	93.62	173.21	92.02	85.11	101.89
c275905_g1_i1	856	FB|FBgn0011279 - symbol:Obp69a Odorant-binding protein 69a species:7227 Drosophila melanogaster [GO:0008145 phenylalkylamine binding evidence=ISS;NAS] [GO:0005550 pheromone binding evidence=ISS;NAS] [GO:0005549 odorant binding evidence=ISS;ISA] [GO:0007606 sensory perception of chemical stimulus evidence=ISS;ISA] [GO:0005576 extracellular region evidence=ISM;NAS] InterPro:IPR006170 Pfam:PF01395 S…	api:100160457 Obp7; odorant-binding protein 7	OBP72_ANOGA General odorant-binding protein 72 (Fragment) OS=Anopheles gambiae GN=Obp72 PE=3 SV=1	-3.29815	0.308371	6.74187	-9.67016	0.000982645	0.0278283	7.65743	5.93577	0.249258	0.181557	6.12146	5.75865	5.92721	7.38187	7.86719	7.72323	68.75	29.82	62.03	204.87	325.13	264.36
c268071_g1_i1	1162	UNIPROTKB|K7GNY9 - symbol:VBP1 Uncharacterized protein species:9823 Sus scrofa [GO:0006457 protein folding evidence=IEA] [GO:0016272 prefoldin complex evidence=IEA] InterPro:IPR016655 PIRSF:PIRSF016396 InterPro:IPR004127 Pfam:PF02996 GO:GO:0006457 Proteomes:UP000008227 Reactome:REACT_211048 Gene3D:1.10.287.370 InterPro:IPR009053 SUPFAM:SSF46579 GO:GO:0016272 PANTHER:PTHR12409 CTD:7411 GeneTree:EN…	api:100163321 Vbp1; prefoldin subunit 3	PFD3_MOUSE Prefoldin subunit 3 OS=Mus musculus GN=Vbp1 PE=1 SV=2	2.17311	0.126988	6.72376	15.273	0.000252897	0.0191653	6.18715	7.30692	0.0706713	0.105506	7.38306	7.18649	7.3512	6.13723	6.15621	6.26802	159.92	74.76	176.66	83.63	86.95	93.89
c189754_g1_i1	1222	.	.	.	2.51096	0.457516	6.70263	5.02841	0.00740215	0.0582578	6.07133	7.39957	0.332425	0.314348	7.12069	7.74021	7.3378	6.33579	5.69816	6.18003	135.63	104.83	175.75	96.75	60.69	87.76
c313248_g2_i6	646	FB|FBgn0035281 - symbol:Cpr62Bc Cuticular protein 62Bc species:7227 Drosophila melanogaster [GO:0005214 structural constituent of chitin-based cuticle evidence=ISS] [GO:0008010 structural constituent of chitin-based larval cuticle evidence=ISM] [GO:0040003 chitin-based cuticle development evidence=ISM] [GO:0031012 extracellular matrix evidence=ISM] InterPro:IPR000618 Pfam:PF00379 PRINTS:PR00947 P…	api:100165741 cuticular protein	CU08_LOCMI Cuticle protein 8 OS=Locusta migratoria PE=1 SV=1	2.08653	0.543283	6.69719	3.38293	0.030734	0.111563	6.18762	7.24872	0.329668	0.431828	7.55924	6.75559	7.43134	6.27504	6.46476	5.82305	177.45	56.89	186.75	92.41	108.4	68.93
c278739_g2_i1	1269	FB|FBgn0038714 - symbol:Cpr92A Cuticular protein 92A species:7227 Drosophila melanogaster [GO:0008010 structural constituent of chitin-based larval cuticle evidence=ISM;ISS] [GO:0005214 structural constituent of chitin-based cuticle evidence=ISS] [GO:0031012 extracellular matrix evidence=ISM] [GO:0040003 chitin-based cuticle development evidence=ISM] InterPro:IPR000618 Pfam:PF00379 PRINTS:PR00947…	api:100159604 cp51; cuticular protein 51	CU01_ANOGA Cuticle protein OS=Anopheles gambiae GN=Ccp84Ab PE=2 SV=3	3.82011	0.800228	6.69317	4.18521	0.0147065	0.0775492	5.79583	7.72944	0.611975	0.515608	7.16339	8.17228	7.85266	5.83225	6.38878	5.16646	139.87	134.93	252.5	68.06	102.85	43.16
c301272_g1_i1	1203	.	api:100164824 uncharacterized LOC100164824	.	2.20535	0.201847	6.69256	9.79098	0.00557183	0.0518093	6.14633	7.28734	0.0600673	0.192702	7.06533	7.41135	7.38533	6.0908	6.13811	6.21009	131.67	84.6	180.35	81.07	85.77	89.6
c234145_g1_i1	1305	.	api:100162280 uncharacterized LOC100162280	.	-2.65243	0.321135	6.68107	-7.59039	0.00733893	0.0580285	7.42168	6.01436	0.297762	0.120271	5.879	6.10892	6.05517	7.14653	7.73781	7.38068	59.28	37.45	68.58	171.58	296.84	210.43
c222339_g1_i2	666	FB|FBgn0260944 - symbol:Rbp1 RNA-binding protein 1 species:7227 Drosophila melanogaster [GO:0035327 transcriptionally active chromatin evidence=IDA] [GO:0005634 nucleus evidence=NAS;IDA] [GO:0045292 mRNA cis splicing, via spliceosome evidence=IDA] [GO:0000398 mRNA splicing, via spliceosome evidence=ISS;NAS] [GO:0003729 mRNA binding evidence=ISS;NAS] [GO:0006376 mRNA splice site selection evidence…	api:100165158 RNA-binding protein-like	RBP1_DROME RNA-binding protein 1 OS=Drosophila melanogaster GN=Rbp1 PE=2 SV=3	2.61323	0.235166	6.66803	10.207	0.00169697	0.0330845	6.01102	7.39685	0.113713	0.205846	7.30336	7.25434	7.63285	5.93845	6.14207	5.95253	151.97	77.75	215.44	72.96	86.1	75.42
c315956_g1_i1	1020	UNIPROTKB|Q5BFE1 - symbol:AN0739.2 MFS multidrug transporter, putative (AFU_orthologue AFUA_2G16320) species:227321 Aspergillus nidulans FGSC A4 [GO:0003674 molecular_function evidence=ND] InterPro:IPR011701 Pfam:PF07690 GO:GO:0016021 EMBL:BN001308 Proteomes:UP000000560 GO:GO:0055085 eggNOG:COG0477 InterPro:IPR020846 SUPFAM:SSF103473 PROSITE:PS50850 EMBL:AACD01000012 HOGENOM:HOG000160689 OrthoDB:…	.	.	-9.53997	0.976206	6.66402	-5.77344	0.00927709	0.0637192	8.48675	5.23276	0.472434	0.854275	5.40766	4.30457	5.98605	8.03441	8.97699	8.44884	42.9	11.39	65.05	339.51	758.27	465.04
c80213_g1_i1	1007	TAIR|locus:2065928 - symbol:GPX2 AT2G31570 species:3702 Arabidopsis thaliana [GO:0004602 glutathione peroxidase activity evidence=IEA;ISS] [GO:0005739 mitochondrion evidence=ISM] [GO:0006979 response to oxidative stress evidence=IEA] [GO:0055114 oxidation-reduction process evidence=IEA] [GO:0005829 cytosol evidence=IDA;NAS] [GO:0005515 protein binding evidence=IPI] [GO:0005634 nucleus evidence=ID…	api:103310452 ACYPI38240; probable phospholipid hydroperoxide glutathione peroxidase	GPX2_ARATH Probable glutathione peroxidase 2 OS=Arabidopsis thaliana GN=GPX2 PE=1 SV=1	-2.3015	0.114754	6.66266	-18.1511	0.000136741	0.0174706	7.29102	6.08845	0.0640712	0.0952017	6.08003	5.99774	6.18758	7.36454	7.24708	7.26146	66.46	34.94	76.58	202.44	206.03	195.93
c324374_g1_i1	1427	FB|FBgn0026409 - symbol:Mpcp Mitochondrial phosphate carrier protein species:7227 Drosophila melanogaster [GO:0006817 phosphate ion transport evidence=ISS;NAS] [GO:0015114 phosphate ion transmembrane transporter activity evidence=ISS;NAS] [GO:0005743 mitochondrial inner membrane evidence=ISS] [GO:0005739 mitochondrion evidence=IDA;NAS] [GO:0031966 mitochondrial membrane evidence=ISM] [GO:0006839 …	api:100167055 phosphate carrier protein, mitochondrial	MPCP_MOUSE Phosphate carrier protein, mitochondrial OS=Mus musculus GN=Slc25a3 PE=1 SV=1	-3.14138	0.37359	6.65706	-7.65625	0.00175597	0.0334967	7.53377	5.88237	0.285874	0.240512	5.86822	6.12965	5.64925	7.85593	7.43502	7.31036	58.81	37.95	50.49	297.51	240.69	201.48
c133415_g1_i1	638	.	dme:Dmel_CG33170 CG33170; uncharacterized protein, isoform B	.	2.264	0.353913	6.65046	5.7694	0.0244859	0.0994365	6.0871	7.26597	0.0657354	0.347755	7.50226	6.86665	7.42899	6.01223	6.11372	6.13535	172.58	61.07	186	76.75	84.6	85.15
c295597_g1_i1	2142	FB|FBgn0010225 - symbol:Gel Gelsolin species:7227 Drosophila melanogaster [GO:0005884 actin filament evidence=IDA] [GO:0005576 extracellular region evidence=IDA] [GO:0005829 cytosol evidence=IDA] [GO:0003779 actin binding evidence=ISS] [GO:0045010 actin nucleation evidence=IEA] [GO:0005509 calcium ion binding evidence=IEA] [GO:0051016 barbed-end actin filament capping evidence=IEA] [GO:0051014 ac…	api:100167359 gelsolin-like	GELS_DROME Gelsolin OS=Drosophila melanogaster GN=Gel PE=1 SV=2	-3.11445	0.339846	6.63906	-8.35318	0.00204303	0.0358784	7.50893	5.86996	0.283458	0.187475	6.00708	5.65633	5.94645	7.34528	7.83624	7.34528	63.54	28.01	62.84	199.09	316.57	205.51
c205518_g1_i1	1551	WB|WBGene00009165 - symbol:gpx-1 species:6239 Caenorhabditis elegans [GO:0009792 embryo development ending in birth or egg hatching evidence=IMP] [GO:0002119 nematode larval development evidence=IMP] [GO:0007276 gamete generation evidence=IMP] [GO:0006629 lipid metabolic process evidence=IMP] InterPro:IPR000889 Pfam:PF00255 PIRSF:PIRSF000303 PRINTS:PR01011 PROSITE:PS51355 Proteomes:UP000001940 GO…	api:100161198 uncharacterized LOC100161198	GPO_LACLA Glutathione peroxidase OS=Lactococcus lactis subsp. lactis (strain IL1403) GN=gpo PE=3 SV=2	-14.4991	0.43886	6.63545	-15.2259	0.000205101	0.0186	8.83908	4.98119	0.255296	0.356962	4.80169	5.39228	4.74961	8.54449	8.99577	8.97699	28.67	23.32	26.54	490.43	768.64	688.96
c350408_g1_i1	2110	FB|FBgn0037632 - symbol:Tcp-1eta Tcp-1eta species:7227 Drosophila melanogaster [GO:0006457 protein folding evidence=ISS] [GO:0042623 ATPase activity, coupled evidence=ISS] [GO:0005832 chaperonin-containing T-complex evidence=ISS] [GO:0005524 ATP binding evidence=IEA] [GO:0051082 unfolded protein binding evidence=IEA] [GO:0007052 mitotic spindle organization evidence=IMP] [GO:0005875 microtubule a…	api:100168452 T-complex protein 1 subunit eta	TCPH_CHICK T-complex protein 1 subunit eta OS=Gallus gallus GN=CCT7 PE=1 SV=1	2.90888	0.144462	6.62316	18.4697	0.000864245	0.0267951	5.89756	7.43803	0.0509329	0.135185	7.30123	7.57154	7.44131	5.85885	5.95526	5.87858	151.82	92.75	187.36	69.18	74.86	71.67
c3455_g1_i1	714	.	api:100573874 uncharacterized LOC100573874	.	2.00507	0.397454	6.61136	4.37376	0.0316734	0.11334	6.12856	7.13221	0.134526	0.373996	7.55779	6.9829	6.85593	6.17454	5.97707	6.23406	177.18	65.55	122.91	86.1	75.83	91.45
c245286_g3_i1	2535	ZFIN|ZDB-GENE-050706-185 - symbol:gigfy2 GRB10 interacting GYF protein 2 species:7955 Danio rerio [GO:0008150 biological_process evidence=ND] [GO:0003674 molecular_function evidence=ND] [GO:0005575 cellular_component evidence=ND] InterPro:IPR003169 Pfam:PF02213 PROSITE:PS50829 SMART:SM00444 ZFIN:ZDB-GENE-050706-185 Proteomes:UP000000437 Gene3D:3.30.1490.40 SUPFAM:SSF55277 eggNOG:NOG330740 KO:K187…	api:100164125 PERQ amino acid-rich with GYF domain-containing protein CG11148	GGYF2_MOUSE GRB10-interacting GYF protein 2 OS=Mus musculus GN=Gigyf2 PE=1 SV=2	2.41887	0.484981	6.59234	4.55112	0.0185833	0.0870262	5.98589	7.26022	0.232356	0.425696	7.74021	6.92845	7.11201	6.17656	5.72708	6.05403	199.49	63.29	148.07	86.17	62.37	81.02
c233370_g1_i1	1946	FB|FBgn0035866 - symbol:CG7197 species:7227 Drosophila melanogaster [GO:0003924 GTPase activity evidence=ISS] [GO:0008150 biological_process evidence=ND] [GO:0005575 cellular_component evidence=ND] [GO:0007264 small GTPase mediated signal transduction evidence=IEA] [GO:0005622 intracellular evidence=IEA] [GO:0005525 GTP binding evidence=IEA] InterPro:IPR005225 InterPro:IPR006689 InterPro:IPR02415…	api:100166639 ADP-ribosylation factor-like protein	ARL5A_BOVIN ADP-ribosylation factor-like protein 5A OS=Bos taurus GN=ARL5A PE=2 SV=1	2.07684	0.131279	6.56719	13.9113	0.00257312	0.0385807	6.06112	7.11551	0.0376898	0.125752	7.06975	7.01904	7.25773	6.10264	6.02907	6.05165	131.7	66.95	166.01	81.45	78.8	80.98
c2096_g1_i1	247	.	.	.	-2.00001	0.262329	6.56586	-6.60264	0.00288099	0.0406973	7.08488	6.08487	0.173442	0.196811	5.86025	6.22708	6.16728	6.8902	7.22292	7.14151	58.5	40.52	75.38	144.24	201.28	183.94
c59621_g1_i1	3298	FB|FBgn0265191 - symbol:Glycogenin Glycogenin species:7227 Drosophila melanogaster [GO:0005978 glycogen biosynthetic process evidence=ISS] [GO:0008466 glycogenin glucosyltransferase activity evidence=ISS] [GO:0005829 cytosol evidence=IDA] InterPro:IPR002495 Pfam:PF01501 EMBL:AE013599 Proteomes:UP000000803 Gene3D:3.90.550.10 InterPro:IPR029044 SUPFAM:SSF53448 GO:GO:0005978 Reactome:REACT_224224 CA…	api:100164266 glycogenin-1	GLYG_RAT Glycogenin-1 OS=Rattus norvegicus GN=Gyg1 PE=2 SV=4	-8.35981	0.443144	6.54998	-11.9737	0.00587569	0.053107	8.25843	5.19496	0.0651018	0.438336	4.84877	5.68783	5.04829	8.25314	8.19614	8.32602	29.66	28.46	33.23	401.37	427.31	430.29
c40248_g1_i2	702	FB|FBgn0019982 - symbol:Gs1l GS1-like species:7227 Drosophila melanogaster [GO:0016787 hydrolase activity evidence=IEA] [GO:0008152 metabolic process evidence=IEA] [GO:0042060 wound healing evidence=IMP] InterPro:IPR006439 Pfam:PF00702 Proteomes:UP000000803 EMBL:AE014134 GO:GO:0046872 GO:GO:0016791 GO:GO:0009117 Gene3D:3.40.50.1000 InterPro:IPR023214 SUPFAM:SSF56784 TIGRFAMs:TIGR01509 GO:GO:00420…	phu:Phum_PHUM075900 2-deoxyglucose-6-phosphate phosphatase, putative	GS1_DROME Probable pseudouridine-5'-phosphatase OS=Drosophila melanogaster GN=Gs1l PE=2 SV=2	2.86162	0.149725	6.54837	17.547	0.000696115	0.0256137	5.83373	7.35056	0.137369	0.0595604	7.32063	7.3119	7.41915	5.96015	5.68755	5.85348	153.34	80.22	184.93	74.16	60.44	70.39
c175417_g1_i1	262	.	.	.	-2.36112	0.356559	6.5392	-6.02098	0.0132487	0.0740449	7.18824	5.94877	0.132923	0.330856	6.2677	5.60715	5.97146	7.28321	7.03633	7.24518	74.94	27.12	64.26	191.22	173.22	193.43
c48467_g1_i1	455	.	.	.	5.18807	0.743001	6.53063	5.53696	0.00543116	0.0512621	5.45014	7.82534	0.556524	0.492272	8.31921	7.82211	7.33468	5.9909	4.87909	5.48043	287.97	110.52	174.99	75.78	31.39	54.75
c316384_g1_i1	1114	FB|FBgn0027950 - symbol:MBD-like MBD-like species:7227 Drosophila melanogaster [GO:0005634 nucleus evidence=IPI] [GO:0042826 histone deacetylase binding evidence=IPI] [GO:0008327 methyl-CpG binding evidence=IDA;TAS] [GO:0016581 NuRD complex evidence=IPI] [GO:0045892 negative regulation of transcription, DNA-templated evidence=IDA] [GO:0007275 multicellular organismal development evidence=TAS] [GO…	api:100163507 methyl-cpg binding protein-like	MBD2_HUMAN Methyl-CpG-binding domain protein 2 OS=Homo sapiens GN=MBD2 PE=1 SV=1	2.05958	0.252663	6.53015	7.14547	0.0180672	0.0856999	6.02974	7.07209	0.0247458	0.251449	6.94421	6.91028	7.36177	6.0065	6.05576	6.02696	119.48	62.49	177.69	76.38	80.49	79.71
c176885_g1_i1	1116	FB|FBgn0000451 - symbol:ect ectodermal species:7227 Drosophila melanogaster [GO:0005634 nucleus evidence=IDA] [GO:0035295 tube development evidence=IEP] [GO:0003674 molecular_function evidence=ND] [GO:0005575 cellular_component evidence=ND] Proteomes:UP000000803 EMBL:AE014296 GO:GO:0035295 UniGene:Dm.10873 GeneID:44135 FlyBase:FBgn0000451 ChiTaRS:ect RefSeq:NP_001287019.1 EnsemblMetazoa:FBtr03398…	api:100159700 acidic repeat-containing protein	H1O_CHITH Histone H1, orphon OS=Chironomus thummi thummi PE=3 SV=1	3.34327	0.581303	6.5298	5.18827	0.0120088	0.0707438	5.71695	7.45821	0.504679	0.288465	7.41135	7.76724	7.19605	5.86985	6.1275	5.15351	163.84	106.14	157.74	69.68	85.26	42.7
c350439_g1_i1	877	.	api:100164831 uncharacterized LOC100164831	.	-13.6754	0.796711	6.52226	-8.20363	0.0104909	0.0667368	8.67644	4.90293	0.184623	0.775024	4.55149	5.79141	4.36588	8.46829	8.74062	8.82041	23.86	30.56	20.13	457.78	643.66	613.13
c286668_g1_i1	1962	FB|FBgn0039114 - symbol:Lsd-1 Lipid storage droplet-1 species:7227 Drosophila melanogaster [GO:0019915 lipid storage evidence=NAS] [GO:0005811 lipid particle evidence=IDA] [GO:0032994 protein-lipid complex evidence=IDA] [GO:0010898 positive regulation of triglyceride catabolic process evidence=IDA] [GO:0010883 regulation of lipid storage evidence=IMP] [GO:0034389 lipid particle organization evide…	api:100167084 lipid storage droplets surface-binding protein 1	LSD1_DROME Lipid storage droplets surface-binding protein 1 OS=Drosophila melanogaster GN=Lsd-1 PE=2 SV=2	-2.62331	0.3867	6.51364	-6.23211	0.0135473	0.0746855	7.24638	5.85499	0.363077	0.133088	5.70613	5.89637	5.96247	7.05498	7.66511	7.01904	52.23	32.51	63.68	160.34	280.42	165.06
c294154_g1_i1	479	.	.	.	4.4964	0.375837	6.50941	9.99481	0.00641851	0.0549198	5.51473	7.6835	0.0937614	0.363954	8.03441	7.70833	7.30777	5.43747	5.48768	5.61904	238.8	102.33	172.78	51.66	51.24	59.95
c36827_g1_i1	1473	FB|FBgn0037529 - symbol:mRpS9 mitochondrial ribosomal protein S9 species:7227 Drosophila melanogaster [GO:0006412 translation evidence=ISS] [GO:0005763 mitochondrial small ribosomal subunit evidence=ISS] [GO:0003735 structural constituent of ribosome evidence=ISS] [GO:0005739 mitochondrion evidence=IDA] InterPro:IPR000754 Pfam:PF00380 Proteomes:UP000000803 EMBL:AE014297 GO:GO:0006412 GO:GO:000373…	api:100165190 28S ribosomal protein S9, mitochondrial-like	RT09_BOVIN 28S ribosomal protein S9, mitochondrial OS=Bos taurus GN=MRPS9 PE=1 SV=3	2.13445	0.213926	6.50374	8.85647	0.00715169	0.0575088	5.97976	7.07363	0.0628379	0.204489	7.05498	6.8791	7.2868	6.05028	5.92971	5.95929	130.42	61.4	169.74	78.87	73.33	75.74
c131288_g1_i1	1797	UNIPROTKB|Q2T9P4 - symbol:NASP Nuclear autoantigenic sperm protein species:9913 Bos taurus [GO:0000790 nuclear chromatin evidence=IEA] [GO:0001824 blastocyst development evidence=ISS] [GO:0005634 nucleus evidence=ISS] [GO:0005737 cytoplasm evidence=IEA] [GO:0006260 DNA replication evidence=ISS] [GO:0006335 DNA replication-dependent nucleosome assembly evidence=IEA] [GO:0006336 DNA replication-ind…	api:100168477 nuclear autoantigenic sperm protein	HIBN_XENLA Histone-binding protein N1/N2 OS=Xenopus laevis PE=1 SV=3	3.04469	0.286322	6.49072	9.71698	0.00360345	0.0435925	5.73707	7.34336	0.111224	0.263836	7.1796	7.20276	7.64772	5.62114	5.8429	5.74716	140.7	75.16	217.59	58.95	68.46	65.72
c50624_g2_i1	809	ZFIN|ZDB-GENE-040625-52 - symbol:rps13 ribosomal protein S13 species:7955 Danio rerio [GO:0005622 intracellular evidence=IEA] [GO:0006412 translation evidence=IEA;IBA] [GO:0005730 nucleolus evidence=IBA] [GO:0030529 ribonucleoprotein complex evidence=IEA] [GO:0003735 structural constituent of ribosome evidence=IEA;IBA] [GO:0005840 ribosome evidence=IEA] [GO:0022627 cytosolic small ribosomal subun…	api:100167924 ribosomal protein S13e-like	RS13_ICTPU 40S ribosomal protein S13 OS=Ictalurus punctatus GN=rps13 PE=2 SV=3	3.16172	0.359458	6.485	8.00213	0.00280339	0.0403886	5.70759	7.3683	0.18782	0.306486	7.62642	7.02956	7.44892	5.73951	5.87741	5.50586	184.99	67.39	188.04	63.94	70.03	55.74
c350320_g1_i1	604	FB|FBgn0005533 - symbol:RpS17 Ribosomal protein S17 species:7227 Drosophila melanogaster [GO:0006412 translation evidence=ISS] [GO:0022627 cytosolic small ribosomal subunit evidence=ISS;IBA] [GO:0003735 structural constituent of ribosome evidence=ISS;IDA;NAS] [GO:0005840 ribosome evidence=IDA;NAS] [GO:0000028 ribosomal small subunit assembly evidence=IBA] [GO:0006414 translational elongation evid…	api:100145831 Rps17; ribosomal protein S17	RS17_SPOFR 40S ribosomal protein S17 OS=Spodoptera frugiperda GN=RpS17 PE=2 SV=3	2.82342	0.207201	6.48434	12.5175	0.0025827	0.0386152	5.7787	7.27615	0.195314	0.0691718	7.34528	7.27622	7.20694	5.62266	5.99774	5.71571	155.77	78.69	159.92	58.99	77.14	64.45
c218300_g1_i1	1444	FB|FBgn0050105 - symbol:CG30105 species:7227 Drosophila melanogaster [GO:0005575 cellular_component evidence=ND] [GO:0008150 biological_process evidence=ND] [GO:0003674 molecular_function evidence=ND] InterPro:IPR013924 Pfam:PF08615 FlyBase:FBgn0050105 EMBL:BT001550 PRIDE:Q8IGW9 PhylomeDB:Q8IGW9 Bgee:Q8IGW9 ExpressionAtlas:Q8IGW9 Uniprot:Q8IGW9	api:103310467 ACYPI49991; uncharacterized LOC103310467	RNH2C_BOVIN Ribonuclease H2 subunit C OS=Bos taurus GN=RNASEH2C PE=2 SV=1	2.90485	0.415271	6.47743	6.41678	0.00349266	0.0432674	5.75371	7.29217	0.261597	0.322516	7.16539	7.05232	7.65882	5.58644	6.05517	5.61951	139.91	68.1	219.68	57.65	80.46	59.96
c251588_g1_i1	662	.	.	Y233_METJA Uncharacterized protein MJ0233 OS=Methanocaldococcus jannaschii (strain ATCC 43067 / DSM 2661 / JAL-1 / JCM 10045 / NBRC 100440) GN=MJ0233 PE=4 SV=1	3.88089	0.266908	6.46552	12.6956	0.00533978	0.0507341	5.56091	7.5173	0.0361337	0.264451	7.82211	7.34909	7.38068	5.54659	5.60201	5.53413	211.21	81.82	179.65	56.12	56.5	56.71
c176630_g1_i1	2003	FB|FBgn0003204 - symbol:ras raspberry species:7227 Drosophila melanogaster [GO:0048477 oogenesis evidence=TAS] [GO:0003938 IMP dehydrogenase activity evidence=ISS;NAS] [GO:0006177 GMP biosynthetic process evidence=NAS] [GO:0055114 oxidation-reduction process evidence=IEA] [GO:0006164 purine nucleotide biosynthetic process evidence=IEA] [GO:0007411 axon guidance evidence=IMP] [GO:0006909 phagocyto…	api:100163263 inosine-5'-monophosphate dehydrogenase	IMDH_DROME Inosine-5'-monophosphate dehydrogenase OS=Drosophila melanogaster GN=ras PE=1 SV=1	-3.77735	0.158243	6.46352	-20.9866	0.000136012	0.0174706	7.49292	5.57554	0.135928	0.0810218	5.55311	5.66542	5.5081	7.53271	7.34153	7.60451	47.17	28.12	45.31	232.24	223.62	245.89
c350775_g1_i1	407	.	.	.	5.23228	0.839335	6.45976	4.92672	0.0200067	0.0901966	5.37541	7.76285	0.333725	0.770137	8.64838	7.24946	7.39072	5.65671	5.00667	5.46286	367.1	77.65	182.01	60.16	34.99	53.72
c93135_g1_i1	1375	FB|FBgn0037415 - symbol:Osi8 Osiris 8 species:7227 Drosophila melanogaster [GO:0003674 molecular_function evidence=ND] [GO:0008150 biological_process evidence=ND] [GO:0005887 integral component of plasma membrane evidence=ISM] Proteomes:UP000000803 EMBL:AE014297 GO:GO:0005887 InterPro:IPR012464 PANTHER:PTHR21879 Pfam:PF07898 GeneTree:ENSGT00530000064302 RefSeq:NP_649627.1 UniGene:Dm.27217 IntAct:…	api:100164203 uncharacterized LOC100164203	.	2.99959	0.673353	6.45186	4.07645	0.0153116	0.0788751	5.70795	7.29271	0.458114	0.493493	6.85319	7.82656	7.19839	5.39974	6.23438	5.48973	113.17	111.45	158.17	49.8	91.78	55.09
c217422_g1_i2	968	TAIR|locus:2062830 - symbol:AT2G28240 AT2G28240 species:3702 Arabidopsis thaliana [GO:0004386 helicase activity evidence=IEA] [GO:0005575 cellular_component evidence=ND] [GO:0008150 biological_process evidence=ND] [GO:0009855 determination of bilateral symmetry evidence=RCA] [GO:0009944 polarity specification of adaxial/abaxial axis evidence=RCA] [GO:0010014 meristem initiation evidence=RCA] [GO:…	api:100162609 eukaryotic peptide chain release factor GTP-binding subunit-like	.	-2.80355	0.293828	6.45041	-8.76704	0.000980457	0.0278283	7.23676	5.74951	0.196573	0.218389	5.50427	5.82129	5.92298	7.20057	7.44892	7.06081	45.72	31.11	61.77	178.71	244.29	173.22
c258880_g1_i1	2078	.	api:100160421 uncharacterized LOC100160421	.	-13.7865	0.633437	6.45037	-10.3501	0.00501586	0.0494651	8.61488	4.8297	0.184892	0.605853	4.48054	5.52927	4.47927	8.42596	8.79546	8.62321	22.66	25.61	21.92	439.06	657.98	540.23
c211607_g1_i1	2841	POMBASE|SPAC9E9.13 - symbol:wos2 p23 homolog, predicted co-chaperone Wos2 species:4896 Schizosaccharomyces pombe [GO:0005515 protein binding evidence=IPI] [GO:0032212 positive regulation of telomere maintenance via telomerase evidence=ISO] [GO:0006457 protein folding evidence=ISO] [GO:0051087 chaperone binding evidence=ISO] [GO:0005634 nucleus evidence=IDA] [GO:0005829 cytosol evidence=IDA] PomBa…	api:100159849 co-chaperone protein daf-41	WOS2_SCHPO Protein wos2 OS=Schizosaccharomyces pombe (strain 972 / ATCC 24843) GN=wos2 PE=2 SV=1	-2.13652	0.298839	6.44897	-6.34806	0.0209282	0.0921181	7.01981	5.92455	0.0489124	0.294809	5.6074	5.97602	6.19024	6.96396	7.0405	7.05498	48.6	34.25	76.66	151.36	173.55	171.42
c93620_g1_i1	1254	FB|FBgn0000565 - symbol:Eip71CD Ecdysone-induced protein 28/29kD species:7227 Drosophila melanogaster [GO:0000096 sulfur amino acid metabolic process evidence=NAS] [GO:0008113 peptide-methionine (S)-S-oxide reductase activity evidence=ISS;NAS;IDA] [GO:0035071 salivary gland cell autophagic cell death evidence=IEP] [GO:0048102 autophagic cell death evidence=IEP] [GO:0055114 oxidation-reduction pro…	api:100164380 peptide methionine sulfoxide reductase-like	MSRA_DROME Peptide methionine sulfoxide reductase OS=Drosophila melanogaster GN=Eip71CD PE=2 SV=2	-2.02947	0.153043	6.44657	-11.5563	0.000640366	0.0255315	6.97731	5.9562	0.0857704	0.12675	5.91204	5.85744	6.09913	7.00022	7.04929	6.88241	60.38	31.88	71.11	155.28	174.76	147.25
c311704_g1_i1	501	TAIR|locus:2124675 - symbol:AT4G10200 AT4G10200 species:3702 Arabidopsis thaliana [GO:0003676 nucleic acid binding evidence=IEA] [GO:0005634 nucleus evidence=ISM] [GO:0008150 biological_process evidence=ND] [GO:0046983 protein dimerization activity evidence=IEA] InterPro:IPR008906 InterPro:IPR012337 Pfam:PF05699 Proteomes:UP000006548 EMBL:CP002687 GO:GO:0003676 SUPFAM:SSF53098 EMBL:AL049487 EMBL:…	api:107885761 uncharacterized LOC107885761	.	7.0229	0.461283	6.4399	10.5589	0.000495887	0.0229444	5.18557	7.99763	0.304409	0.346579	7.98835	8.34876	7.65579	5.34185	4.83476	5.38009	231.84	152.08	218.71	47.91	30.4	50.1
c278470_g1_i1	1437	UNIPROTKB|Q9HAV7 - symbol:GRPEL1 GrpE protein homolog 1, mitochondrial species:9606 Homo sapiens [GO:0000774 adenyl-nucleotide exchange factor activity evidence=IEA] [GO:0005739 mitochondrion evidence=IDA] [GO:0005759 mitochondrial matrix evidence=IDA] [GO:0006457 protein folding evidence=IEA] [GO:0006626 protein targeting to mitochondrion evidence=TAS] [GO:0042803 protein homodimerization activi…	api:100169377 GrpE protein homolog, mitochondrial	GRPE1_PONAB GrpE protein homolog 1, mitochondrial OS=Pongo abelii GN=GRPEL1 PE=2 SV=1	2.34896	0.350647	6.43617	6.08567	0.00524749	0.0504062	5.84957	7.08159	0.200992	0.287324	7.41335	6.91751	6.9139	6.07831	5.70121	5.76918	163.95	62.72	128.51	80.4	60.87	66.57
c313248_g3_i1	429	.	.	.	2.72415	0.61987	6.43213	4.03989	0.0214504	0.0932361	5.74972	7.19552	0.334135	0.522103	7.325	7.6407	6.62086	5.93585	5.36397	5.94934	153.71	99.11	103.75	72.68	46.71	75.3
c240674_g1_i1	1703	FB|FBgn0035423 - symbol:CG17737 species:7227 Drosophila melanogaster [GO:0006412 translation evidence=NAS] [GO:0006413 translational initiation evidence=IEA] [GO:0003743 translation initiation factor activity evidence=IEA] [GO:0071456 cellular response to hypoxia evidence=IMP] InterPro:IPR001950 InterPro:IPR005874 Pfam:PF01253 PIRSF:PIRSF004499 PROSITE:PS50296 Proteomes:UP000000803 EMBL:AE014296 …	api:100163085 protein translation factor SUI1 homolog	ETIF1_ANOGA Eukaryotic translation initiation factor eIF1 OS=Anopheles gambiae GN=eIF1 PE=3 SV=1	-2.0171	0.201692	6.42875	-8.69308	0.0128565	0.0730458	6.95478	5.9425	0.00783209	0.20154	5.74645	6.14911	5.93194	6.9602	6.95834	6.9458	53.59	38.33	62.24	151.24	159.86	155.33
c216044_g1_i1	2765	UNIPROTKB|P17861 - symbol:XBP1 X-box-binding protein 1 species:9606 Homo sapiens [GO:0000122 negative regulation of transcription from RNA polymerase II promoter evidence=IDA] [GO:0000977 RNA polymerase II regulatory region sequence-specific DNA binding evidence=IDA] [GO:0000981 sequence-specific DNA binding RNA polymerase II transcription factor activity evidence=IEA] [GO:0001047 core promoter b…	api:100574802 X-box-binding protein 1	XBP1_HUMAN X-box-binding protein 1 OS=Homo sapiens GN=XBP1 PE=1 SV=2	-2.78169	0.245597	6.42584	-10.4091	0.00390143	0.0445701	7.20606	5.73009	0.0839414	0.230806	5.71117	5.96978	5.50933	7.1945	7.12849	7.29518	52.33	34.13	45.35	178.59	185.66	198.81
c350374_g1_i1	1365	.	api:100570454 uncharacterized LOC100570454	.	-10.8653	0.982422	6.42467	-6.06778	0.020886	0.0920455	8.37196	4.93031	0.210181	0.959675	5.96076	4.76807	4.0621	8.14182	8.42033	8.55374	61.88	15.36	15.99	370.58	503.82	516.85
c305915_g4_i5	1314	.	.	.	2.38302	0.543623	6.4124	3.99155	0.0168252	0.0825797	5.81653	7.06932	0.409431	0.35762	7.34362	7.19948	6.66484	6.08417	5.3452	6.02021	155.69	75.14	106.7	80.75	45.87	79.4
c228578_g1_i1	678	UNIPROTKB|Q2EN79 - symbol:UQCR10 Uncharacterized protein species:9823 Sus scrofa [GO:0005750 mitochondrial respiratory chain complex III evidence=IEA] [GO:0006122 mitochondrial electron transport, ubiquinol to cytochrome c evidence=IEA] [GO:0070062 extracellular exosome evidence=IEA] InterPro:IPR008027 Pfam:PF05365 GO:GO:0070062 Proteomes:UP000008227 GO:GO:0005750 Reactome:REACT_259587 GO:GO:0006…	api:100573220 cytochrome b-c1 complex subunit 9-like	QCR9_MOUSE Cytochrome b-c1 complex subunit 9 OS=Mus musculus GN=Uqcr10 PE=1 SV=1	11.9798	0.231804	6.41194	26.7688	0.000970362	0.0278195	4.86618	8.44871	0.227897	0.0423835	8.44884	8.49103	8.40626	5.10944	4.83144	4.65764	312.2	170.68	375.94	40.33	30.34	29.22
c359033_g1_i1	301	.	.	.	12.9635	0.323029	6.3971	19.8196	0.000389935	0.0214705	4.81054	8.50692	0.292315	0.137477	8.62841	8.53467	8.35769	5.13937	4.58016	4.71209	361.6	176.24	359.84	41.33	24.8	30.41
c289019_g2_i2	2549	.	api:100160727 uncharacterized LOC100160727	.	-2.5936	0.375797	6.39186	-6.33717	0.0202332	0.0907522	7.11621	5.74125	0.0694295	0.369328	5.41895	6.14426	5.66054	7.04766	7.11448	7.18649	43.18	38.22	50.96	159.66	183.83	188.01
c288763_g3_i1	1132	.	.	.	2.82595	0.783273	6.38362	3.31415	0.0363491	0.121589	5.67808	7.17682	0.652113	0.433896	7.63285	7.12849	6.7691	6.28274	4.98711	5.76439	185.8	71.73	115.8	93.05	34.44	66.44
c309674_g11_i1	2680	UNIPROTKB|E2RQV6 - symbol:SRRT Uncharacterized protein species:9615 Canis lupus familiaris [GO:0003677 DNA binding evidence=IEA] [GO:0005654 nucleoplasm evidence=IEA] [GO:0005737 cytoplasm evidence=IEA] [GO:0006355 regulation of transcription, DNA-templated evidence=IEA] [GO:0008283 cell proliferation evidence=IEA] [GO:0031053 primary miRNA processing evidence=IEA] [GO:0044822 poly(A) RNA binding…	api:100167773 serrate RNA effector molecule homolog	SRRT_BOVIN Serrate RNA effector molecule homolog OS=Bos taurus GN=SRRT PE=2 SV=1	2.08558	0.18577	6.383	9.88724	0.00134913	0.0304218	5.87476	6.93521	0.0984642	0.157529	6.77813	6.93433	7.09318	5.81107	5.82504	5.98817	107.11	63.46	145.68	67.23	67.71	77.45
c280292_g1_i1	1977	UNIPROTKB|J3KS05 - symbol:CBX1 Chromobox protein homolog 1 species:9606 Homo sapiens [GO:0001939 female pronucleus evidence=IEA] [GO:0001940 male pronucleus evidence=IEA] [GO:0005721 pericentric heterochromatin evidence=IEA] [GO:0010369 chromocenter evidence=IEA] [GO:0042803 protein homodimerization activity evidence=IEA] [GO:0045892 negative regulation of transcription, DNA-templated evidence=IE…	api:100158979 skin secretory protein xP2-like	CBX1_MOUSE Chromobox protein homolog 1 OS=Mus musculus GN=Cbx1 PE=1 SV=1	2.15286	0.0864664	6.37847	22.1599	0.000224296	0.0186	5.84928	6.95553	0.0388432	0.0772505	6.88241	7.03633	6.94785	5.8881	5.81042	5.84931	115.31	67.74	131.41	70.72	67.16	70.22
c176904_g1_i1	2840	FB|FBgn0038769 - symbol:CG10889 species:7227 Drosophila melanogaster [GO:0046872 metal ion binding evidence=IEA] InterPro:IPR000571 PROSITE:PS50103 Proteomes:UP000000803 EMBL:AE014297 GO:GO:0046872 GeneTree:ENSGT00750000117218 InterPro:IPR021869 Pfam:PF11977 eggNOG:NOG259385 KO:K18668 OrthoDB:EOG7NSB2F EMBL:AY069382 RefSeq:NP_650863.3 UniGene:Dm.23331 ProteinModelPortal:Q8T0D9 SMR:Q8T0D9 IntAct:Q…	api:100159275 probable ribonuclease ZC3H12C	ZC12C_HUMAN Probable ribonuclease ZC3H12C OS=Homo sapiens GN=ZC3H12C PE=1 SV=2	2.37377	0.146198	6.37139	14.7757	0.00119349	0.0295306	5.77825	7.02543	0.0566868	0.134761	6.88609	7.15508	7.03511	5.84364	5.74797	5.74313	115.47	72.6	139.8	68.59	63.63	65.47
c310444_g4_i1	343	.	.	.	5.74739	1.27569	6.37019	3.42544	0.0447134	0.135402	5.23244	7.75534	0.549016	1.15151	8.97699	7.59911	6.68993	5.84452	5.06934	4.78345	443.26	96.81	109.78	68.63	36.66	32.22
c189191_g1_i1	990	.	api:100163300 uncharacterized LOC100163300	.	-7.50375	0.789408	6.37001	-6.37963	0.0177306	0.0847451	7.98761	5.08	0.188537	0.766563	4.77802	5.95156	4.51042	7.77621	8.13833	8.04831	28.15	33.79	22.42	275.21	402.2	346.72
c279085_g2_i2	1320	ZFIN|ZDB-GENE-030131-4716 - symbol:si:ch211-107o10.3 si:ch211-107o10.3 species:7955 Danio rerio [GO:0016491 oxidoreductase activity evidence=IEA] [GO:0008152 metabolic process evidence=IEA] InterPro:IPR002198 Pfam:PF00106 PRINTS:PR00080 InterPro:IPR016040 InterPro:IPR002347 ZFIN:ZDB-GENE-030131-4716 Proteomes:UP000000437 Gene3D:3.40.50.720 GO:GO:0016491 PRINTS:PR00081 GeneTree:ENSGT00760000119068…	api:100166388 retinol dehydrogenase 12-like	RDH12_HUMAN Retinol dehydrogenase 12 OS=Homo sapiens GN=RDH12 PE=1 SV=3	-2.88042	0.444303	6.3527	-5.94998	0.00432259	0.0464741	7.16151	5.63523	0.28849	0.337903	5.30066	5.62866	5.97637	6.87024	7.44713	7.16716	39.87	27.51	64.6	141.72	244.11	186.52
c277275_g1_i2	2347	.	api:100569440 uncharacterized LOC100569440	.	2.35614	0.702121	6.34724	3.05012	0.0382285	0.124714	5.75906	6.99549	0.480314	0.512125	7.58651	6.71692	6.68303	6.15141	5.22341	5.90237	179.81	55.59	108.65	84.51	41.25	72.66
c296858_g2_i1	1512	FB|FBgn0036111 - symbol:Aps Aps species:7227 Drosophila melanogaster [GO:0008486 diphosphoinositol-polyphosphate diphosphatase activity evidence=ISS;IDA] [GO:0009117 nucleotide metabolic process evidence=IDA] [GO:0005737 cytoplasm evidence=IDA] [GO:0005634 nucleus evidence=IDA] [GO:0043647 inositol phosphate metabolic process evidence=IDA] InterPro:IPR000086 InterPro:IPR015797 InterPro:IPR020084 …	api:100161516 diphosphoinositol polyphosphate phosphohydrolase 2	NUDT3_BOVIN Diphosphoinositol polyphosphate phosphohydrolase 1 OS=Bos taurus GN=NUDT3 PE=2 SV=1	-2.74833	0.294917	6.34194	-8.5661	0.00894663	0.0628053	7.11301	5.65445	0.0745056	0.285351	5.54134	5.97902	5.443	7.15696	7.02699	7.15508	46.66	34.3	43.03	173.4	171.87	185.36
c281164_g1_i1	2034	FB|FBgn0037370 - symbol:CG1236 species:7227 Drosophila melanogaster [GO:0004617 phosphoglycerate dehydrogenase activity evidence=ISS] [GO:0051287 NAD binding evidence=IEA] [GO:0055114 oxidation-reduction process evidence=IEA] InterPro:IPR006139 InterPro:IPR006140 Pfam:PF00389 Pfam:PF02826 InterPro:IPR016040 Gene3D:3.40.50.720 GO:GO:0051287 GO:GO:0016616 InterPro:IPR029753 PROSITE:PS00671 Reactome…	api:100162566 glyoxylate reductase/hydroxypyruvate reductase	GRHPR_HUMAN Glyoxylate reductase/hydroxypyruvate reductase OS=Homo sapiens GN=GRHPR PE=1 SV=1	-2.37042	0.300374	6.34098	-7.1799	0.00200485	0.0355902	6.99404	5.7489	0.216549	0.20816	5.51092	5.83865	5.89712	6.82764	7.23888	6.9156	45.89	31.49	60.8	138.14	204.86	151.06
c251602_g1_i2	1887	FB|FBgn0015872 - symbol:Drip Drip species:7227 Drosophila melanogaster [GO:0005372 water transmembrane transporter activity evidence=ISS;NAS] [GO:0006833 water transport evidence=ISS;IDA;NAS] [GO:0015250 water channel activity evidence=ISS;IDA] [GO:0030104 water homeostasis evidence=IEP] [GO:0016021 integral component of membrane evidence=IDA] [GO:0055085 transmembrane transport evidence=IDA] [GO…	api:100165436 Aqp1; aquaporin	AQP_AEDAE Aquaporin AQPAe.a OS=Aedes aegypti GN=AAEL003512 PE=2 SV=2	-3.05747	0.446822	6.33955	-6.25002	0.0195086	0.0893266	7.19677	5.58444	0.0968352	0.436203	5.34226	6.088	5.32305	7.08846	7.27497	7.22689	41.13	36.84	40.05	163.69	211.38	191.89
c279085_g2_i1	1805	ZFIN|ZDB-GENE-050522-387 - symbol:zgc:112332 zgc:112332 species:7955 Danio rerio [GO:0005575 cellular_component evidence=ND] [GO:0016491 oxidoreductase activity evidence=IEA] [GO:0008152 metabolic process evidence=IEA] InterPro:IPR002198 Pfam:PF00106 PRINTS:PR00080 InterPro:IPR016040 InterPro:IPR002347 ZFIN:ZDB-GENE-050522-387 Gene3D:3.40.50.720 GO:GO:0016491 eggNOG:COG1028 PRINTS:PR00081 HOVERGE…	api:100161693 retinol dehydrogenase 12-like	RDH12_MOUSE Retinol dehydrogenase 12 OS=Mus musculus GN=Rdh12 PE=2 SV=1	2.13478	0.235191	6.32653	8.05736	0.00422419	0.046123	5.80309	6.89718	0.210038	0.105824	6.90256	6.78878	7.00022	5.66208	6.04449	5.70272	116.65	58.3	136.26	60.43	79.78	63.86
c301270_g2_i1	1137	UNIPROTKB|B5G279 - symbol:NCBP2 Nuclear cap-binding protein subunit 2 species:59729 Taeniopygia guttata [GO:0000340 RNA 7-methylguanosine cap binding evidence=ISS] [GO:0045292 mRNA cis splicing, via spliceosome evidence=ISS] InterPro:IPR000504 InterPro:IPR012677 InterPro:IPR027157 Pfam:PF00076 PROSITE:PS50102 SMART:SM00360 GO:GO:0005737 GO:GO:0005634 GO:GO:0006417 GO:GO:0000184 GO:GO:0000166 Gene…	api:100160944 nuclear cap-binding protein subunit 2-like	NCBP2_BOMMO Nuclear cap-binding protein subunit 2 OS=Bombyx mori PE=2 SV=1	2.1042	0.398514	6.32384	4.66471	0.0125986	0.0725519	5.80994	6.88321	0.226891	0.327619	6.58198	6.83562	7.23202	5.58531	6.03903	5.80548	93.96	59.67	162.75	57.58	79.21	68.37
c307267_g2_i1	887	.	api:100163129 DNA-directed RNA polymerase II subunit RPB1	.	2.76184	0.388069	6.32115	6.54147	0.00330941	0.0424076	5.63067	7.0963	0.242815	0.302719	6.80084	7.40579	7.08226	5.90141	5.43217	5.55843	108.94	84.52	144.96	71.2	49.29	57.53
c350592_g1_i1	1102	UNIPROTKB|F1NRM8 - symbol:ERP29 Endoplasmic reticulum resident protein 29 species:9031 Gallus gallus [GO:0005788 endoplasmic reticulum lumen evidence=IEA] [GO:0009306 protein secretion evidence=IEA] [GO:0009986 cell surface evidence=IEA] [GO:0016020 membrane evidence=IEA] [GO:0070062 extracellular exosome evidence=IEA] InterPro:IPR011679 InterPro:IPR012883 Pfam:PF07749 Pfam:PF07912 GO:GO:0070062 …	api:100159641 endoplasmic reticulum resident protein 29	ERP29_MOUSE Endoplasmic reticulum resident protein 29 OS=Mus musculus GN=Erp29 PE=1 SV=2	-2.03725	0.222643	6.31508	-7.98664	0.00305364	0.0412798	6.84922	5.8226	0.191602	0.113394	5.79391	5.94758	5.72631	6.66094	7.04398	6.84275	55.44	33.68	53.32	121.94	173.94	141.48
c293534_g1_i1	1119	FB|FBgn0024361 - symbol:Tsp2A Tetraspanin 2A species:7227 Drosophila melanogaster [GO:0016021 integral component of membrane evidence=IEA;ISM;ISS] [GO:0003674 molecular_function evidence=ND] [GO:0008150 biological_process evidence=ND] InterPro:IPR000301 InterPro:IPR008952 InterPro:IPR018499 Pfam:PF00335 PIRSF:PIRSF002419 PRINTS:PR00259 Proteomes:UP000000803 GO:GO:0016021 EMBL:AE014298 SUPFAM:SSF4…	api:100163944 23 kDa integral membrane protein	TSN2A_DROME Tetraspanin-2A OS=Drosophila melanogaster GN=Tsp2A PE=1 SV=1	-3.41056	0.383015	6.31489	-8.00425	0.00353706	0.0435063	7.26161	5.4916	0.335241	0.18524	5.28043	5.62668	5.56769	6.94785	7.61484	7.22214	39.37	27.47	47.32	149.45	269.52	191.01
c315599_g1_i2	2141	UNIPROTKB|P31350 - symbol:RRM2 Ribonucleoside-diphosphate reductase subunit M2 species:9606 Homo sapiens [GO:0000082 G1/S transition of mitotic cell cycle evidence=TAS] [GO:0000083 regulation of transcription involved in G1/S transition of mitotic cell cycle evidence=TAS] [GO:0000278 mitotic cell cycle evidence=TAS] [GO:0004748 ribonucleoside-diphosphate reductase activity, thioredoxin disulfide …	api:100165561 ribonucleoside-diphosphate reductase subunit M2	RIR2_HUMAN Ribonucleoside-diphosphate reductase subunit M2 OS=Homo sapiens GN=RRM2 PE=1 SV=1	2.54077	0.466711	6.31375	4.99253	0.00756463	0.058667	5.67685	7.02212	0.336851	0.323034	7.1621	6.6527	7.25155	5.97637	5.31219	5.74199	139.75	53.57	164.98	74.93	44.51	65.44
c316014_g1_i1	1285	FB|FBgn0038516 - symbol:P5cr-2 Pyrroline-5-carboxylate reductase-like 2 species:7227 Drosophila melanogaster [GO:0004735 pyrroline-5-carboxylate reductase activity evidence=ISS] [GO:0006561 proline biosynthetic process evidence=IEA] [GO:0055114 oxidation-reduction process evidence=IEA] InterPro:IPR000304 InterPro:IPR008927 PIRSF:PIRSF000193 PROSITE:PS00521 UniPathway:UPA00098 InterPro:IPR016040 P…	api:100161005 pyrroline-5-carboxylate reductase 3-like	P5CR1_BOVIN Pyrroline-5-carboxylate reductase 1, mitochondrial OS=Bos taurus GN=PYCR1 PE=2 SV=1	-2.38932	0.676316	6.31045	-3.21816	0.0487195	0.141791	6.96995	5.71335	0.600835	0.310486	5.37544	5.98605	5.77857	6.46122	7.63285	6.81579	41.95	34.51	55.99	105.76	274.15	138.29
c40220_g1_i1	758	.	api:100168217 uncharacterized protein LOC100168217	.	2.63664	0.729269	6.31007	3.32198	0.0296613	0.109574	5.64936	7.04806	0.537733	0.492622	7.59065	6.62888	6.92464	6.14031	5.07467	5.7331	180.72	52.63	129.42	83.74	36.88	65.13
c217514_g2_i1	720	FB|FBgn0000150 - symbol:awd abnormal wing discs species:7227 Drosophila melanogaster [GO:0004550 nucleoside diphosphate kinase activity evidence=ISS;NAS;IMP;IDA] [GO:0007017 microtubule-based process evidence=IMP] [GO:0006165 nucleoside diphosphate phosphorylation evidence=ISS;IMP] [GO:0008017 microtubule binding evidence=IDA] [GO:0005874 microtubule evidence=NAS;IDA] [GO:0007067 mitotic nuclear …	api:100144800 Awd1; abnormal wing discs 1	NDKA_DROME Nucleoside diphosphate kinase OS=Drosophila melanogaster GN=awd PE=1 SV=3	-4.35887	0.265733	6.30837	-13.844	0.00088239	0.0270564	7.45911	5.33515	0.237288	0.119618	5.36435	5.20364	5.43747	7.21009	7.6826	7.48463	41.7	20.89	42.87	180.44	288	224.89
c298285_g5_i1	2477	FB|FBgn0038395 - symbol:CG10407 species:7227 Drosophila melanogaster [GO:0005615 extracellular space evidence=ISS;IDA] [GO:0032504 multicellular organism reproduction evidence=IEP] Proteomes:UP000000803 EMBL:AE014297 GO:GO:0005615 GO:GO:0032504 GeneTree:ENSGT00530000064246 InterPro:IPR010562 Pfam:PF06585 SMART:SM00700 OrthoDB:EOG78M036 RefSeq:NP_001262622.1 RefSeq:NP_650519.1 UniGene:Dm.16825 Pro…	api:100159613 uncharacterized LOC100159613	TAKT_DROME Protein takeout OS=Drosophila melanogaster GN=to PE=2 SV=1	-13.594	0.770561	6.3034	-8.46267	0.0109751	0.0681854	8.46093	4.69603	0.145893	0.756623	5.5269	4.51451	4.04668	8.29615	8.51298	8.57366	46.22	13.09	15.79	407.19	532.4	527.33
c286333_g3_i1	984	.	.	.	-2.87786	0.449925	6.29329	-5.87069	0.00444623	0.0470845	7.10181	5.57681	0.338858	0.295987	5.61282	5.85315	5.26447	6.78811	7.46119	7.05612	48.79	31.79	38.53	134.6	245.78	171.54
c291539_g1_i1	952	FB|FBgn0004855 - symbol:RpII15 RNA polymerase II 15kD subunit species:7227 Drosophila melanogaster [GO:0005665 DNA-directed RNA polymerase II, core complex evidence=ISS;NAS;IDA] [GO:0006366 transcription from RNA polymerase II promoter evidence=ISS;NAS] [GO:0003899 DNA-directed RNA polymerase activity evidence=ISS;NAS] [GO:0005634 nucleus evidence=IDA] [GO:0008270 zinc ion binding evidence=IEA] […	api:100160205 DNA-directed RNA polymerase II 15.1 kDa polypeptide-like	RPB9_DROME DNA-directed RNA polymerase II subunit RPB9 OS=Drosophila melanogaster GN=RpII15 PE=2 SV=2	2.39973	0.267787	6.28971	8.16831	0.00260806	0.0388692	5.68989	6.95277	0.140216	0.228143	7.18852	6.73308	6.93671	5.80259	5.53287	5.73422	141.17	55.95	130.83	66.94	52.94	65.16
c57875_g1_i1	2696	UNIPROTKB|Q5NVI9 - symbol:DNAJA1 DnaJ homolog subfamily A member 1 species:9601 Pongo abelii [GO:0030544 Hsp70 protein binding evidence=ISS] [GO:0043065 positive regulation of apoptotic process evidence=ISS] [GO:0043066 negative regulation of apoptotic process evidence=ISS] [GO:0043508 negative regulation of JUN kinase activity evidence=ISS] [GO:0051087 chaperone binding evidence=ISS] [GO:0051223…	api:100144789 DnaJ-like	DNJA1_PONAB DnaJ homolog subfamily A member 1 OS=Pongo abelii GN=DNAJA1 PE=2 SV=1	-4.11877	0.308166	6.28385	-11.4783	0.00292355	0.040759	7.38738	5.34517	0.107872	0.288669	5.32952	5.64134	5.06464	7.28055	7.38533	7.49627	40.75	27.72	33.51	191.14	232.38	226.62
c278620_g1_i1	544	.	.	.	-3.46911	0.320558	6.27956	-9.69645	0.000961722	0.0278195	7.24063	5.44606	0.189355	0.258655	5.74455	5.28773	5.30592	7.02266	7.36454	7.33468	53.53	21.95	39.63	157.56	226.92	204.56
c332999_g1_i1	1292	FB|FBgn0030616 - symbol:RpL37a Ribosomal protein L37a species:7227 Drosophila melanogaster [GO:0006412 translation evidence=ISS] [GO:0003735 structural constituent of ribosome evidence=ISS;NAS] [GO:0022625 cytosolic large ribosomal subunit evidence=ISS] [GO:0005840 ribosome evidence=NAS] InterPro:IPR001569 InterPro:IPR011331 InterPro:IPR011332 InterPro:IPR018267 Pfam:PF01907 ProDom:PD005132 PROSI…	api:100159544 Rpl37; ribosomal protein L37	RL371_DROME Probable 60S ribosomal protein L37-A OS=Drosophila melanogaster GN=RpL37a PE=1 SV=1	2.33094	0.483986	6.27661	4.36931	0.0196302	0.0895759	5.69577	6.91668	0.420174	0.240199	7.13977	6.94785	6.66242	6.15881	5.58971	5.33879	137.81	63.87	106.61	85.25	55.89	48.74
c311907_g3_i1	571	.	.	.	-2.28343	0.425894	6.27259	-4.84444	0.0175803	0.0843843	6.8964	5.7052	0.190357	0.380986	5.30512	5.7468	6.06368	6.68714	7.05929	6.94277	40.02	29.59	69.17	124.37	175.98	154.99
c118740_g1_i1	1446	FB|FBgn0011293 - symbol:a10 antennal protein 10 species:7227 Drosophila melanogaster [GO:0007606 sensory perception of chemical stimulus evidence=ISS] [GO:0005550 pheromone binding evidence=NAS] [GO:0005549 odorant binding evidence=NAS] [GO:0005576 extracellular region evidence=ISM] Proteomes:UP000000803 GO:GO:0005576 EMBL:AE014296 EMBL:U05244 EMBL:U02546 EMBL:AJ973480 EMBL:BT025814 RefSeq:NP_524…	api:100158928 ejaculatory bulb-specific protein 3-like	OB10_DROME Putative odorant-binding protein A10 OS=Drosophila melanogaster GN=a10 PE=2 SV=2	3.13388	0.783406	6.2725	3.64349	0.0389066	0.12577	5.50241	7.15036	0.333724	0.708769	6.86969	7.95649	6.62492	5.12574	5.62034	5.76116	114.6	120.41	103.94	40.86	57.34	66.28
c307341_g1_i2	1634	FB|FBgn0028544 - symbol:CG16884 species:7227 Drosophila melanogaster [GO:0035220 wing disc development evidence=IMP] Proteomes:UP000000803 GO:GO:0035220 EMBL:AE003641 EMBL:AY061007 EMBL:BT010220 RefSeq:NP_609690.1 UniGene:Dm.428 MINT:MINT-277992 STRING:7227.FBpp0080134 EnsemblMetazoa:FBtr0080557 GeneID:34812 KEGG:dme:Dmel_CG16884 UCSC:CG16884-RA FlyBase:FBgn0028544 eggNOG:NOG330164 GeneTree:ENSGT…	api:100167736 calphotin-like	PER_ACEAT Period clock protein OS=Acetabularia acetabulum PE=4 SV=2	-12.5518	1.06004	6.26469	-5.9636	0.009801	0.0653484	8.34999	4.70016	0.478264	0.946022	4.48593	3.87963	5.73493	8.18578	8.88872	7.97545	22.8	8.5	53.73	383.35	712.13	330.61
c324380_g1_i1	1111	FB|FBgn0017545 - symbol:RpS3A Ribosomal protein S3A species:7227 Drosophila melanogaster [GO:0003735 structural constituent of ribosome evidence=ISS;NAS] [GO:0006412 translation evidence=ISS;NAS] [GO:0022627 cytosolic small ribosomal subunit evidence=ISS;NAS] [GO:0022626 cytosolic ribosome evidence=NAS] [GO:0048477 oogenesis evidence=NAS] [GO:0000022 mitotic spindle elongation evidence=IMP] [GO:0…	api:100169515 Rps3a; ribosomal protein S3A	RS3A_PERAM 40S ribosomal protein S3a OS=Periplaneta americana GN=Parcxpwex01 PE=2 SV=1	-3.176	0.482845	6.26355	-5.98059	0.00462283	0.0479256	7.15238	5.48517	0.299623	0.378636	5.1184	5.46246	5.87465	6.81902	7.39924	7.23888	35.54	24.42	59.7	137.32	234.87	193.35
c189054_g1_i1	1406	.	api:100163009 uncharacterized LOC100163009	.	2.72502	0.119424	6.26248	20.9757	3.64023e-05	0.0143832	5.58096	7.02723	0.0778125	0.0905943	7.09624	6.92464	7.06081	5.64492	5.60363	5.49433	133.79	63.08	142.34	59.7	56.7	55.31
c255472_g1_i2	788	FB|FBgn0037753 - symbol:CG12947 species:7227 Drosophila melanogaster [GO:0005575 cellular_component evidence=ND] [GO:0003674 molecular_function evidence=ND] [GO:0008150 biological_process evidence=ND] Proteomes:UP000000803 EMBL:AE014297 RefSeq:NP_001097731.1 UniGene:Dm.17046 EnsemblMetazoa:FBtr0113213 GeneID:41201 KEGG:dme:Dmel_CG12947 UCSC:CG12947-RC FlyBase:FBgn0037753 eggNOG:NOG115294 InParano…	api:100163122 uncharacterized LOC100163122	.	-2.74912	0.329485	6.26206	-7.66956	0.00855984	0.0616037	7.03389	5.57493	0.109872	0.310626	5.83746	5.65531	5.23201	7.11817	7.07389	6.90963	57.66	28	37.6	167.5	178.29	150.52
c218236_g1_i1	1125	FB|FBgn0050045 - symbol:Cpr49Aa Cuticular protein 49Aa species:7227 Drosophila melanogaster [GO:0005214 structural constituent of chitin-based cuticle evidence=ISS] [GO:0031012 extracellular matrix evidence=ISM] [GO:0008010 structural constituent of chitin-based larval cuticle evidence=ISM] [GO:0040003 chitin-based cuticle development evidence=ISM] InterPro:IPR000618 Pfam:PF00379 PRINTS:PR00947 P…	api:100158888 cprr1-4; RR1 cuticle protein 4	CUD9_SCHGR Endocuticle structural glycoprotein SgAbd-9 OS=Schistocerca gregaria PE=1 SV=1	2.27324	0.532239	6.25674	3.8555	0.0211464	0.0925044	5.69234	6.87709	0.317379	0.427257	6.41833	6.94931	7.26364	5.34937	5.97567	5.75199	82.11	63.88	166.59	48.16	75.77	65.88
c300889_g3_i1	1424	.	.	.	3.71243	0.247554	6.25522	13.2402	0.00375432	0.043886	5.3802	7.27256	0.0559857	0.24114	7.53812	7.06727	7.2123	5.44422	5.34043	5.35594	175.76	68.9	160.56	51.84	45.65	49.23
c314262_g1_i3	1802	.	api:100573418 titin homolog	.	8.703	0.369353	6.25077	14.6381	0.000273502	0.0191653	4.88192	8.00343	0.304914	0.208444	8.18578	8.04831	7.77621	5.11286	4.53629	4.9966	261.21	127.18	239.36	40.44	23.85	37.79
c256469_g1_i2	1305	FB|FBgn0000181 - symbol:bic bicaudal species:7227 Drosophila melanogaster [GO:0005854 nascent polypeptide-associated complex evidence=ISS;NAS] [GO:0060811 intracellular mRNA localization involved in anterior/posterior axis specification evidence=IMP] [GO:0070201 regulation of establishment of protein localization evidence=IMP] [GO:0007317 regulation of pole plasm oskar mRNA localization evidence=…	api:100145845 Bic; bicaudal	BT3L4_XENTR Transcription factor BTF3 homolog 4 OS=Xenopus tropicalis GN=btf3l4 PE=2 SV=1	-3.80359	0.420812	6.2494	-7.93296	0.00745333	0.0583504	7.28694	5.35958	0.145874	0.39472	4.94718	5.39772	5.73385	7.14897	7.27225	7.43961	31.67	23.39	53.64	172.01	211.31	217.83
c93279_g2_i1	712	MGI|MGI:104556 - symbol:Cdkn1a cyclin-dependent kinase inhibitor 1A (P21) species:10090 Mus musculus [GO:0000079 regulation of cyclin-dependent protein serine/threonine kinase activity evidence=IMP] [GO:0000082 G1/S transition of mitotic cell cycle evidence=ISO] [GO:0000086 G2/M transition of mitotic cell cycle evidence=ISO] [GO:0000307 cyclin-dependent protein kinase holoenzyme complex evidence=…	api:100568919 uncharacterized LOC100568919	CDN1A_MOUSE Cyclin-dependent kinase inhibitor 1 OS=Mus musculus GN=Cdkn1a PE=1 SV=4	-3.51897	0.484945	6.24881	-6.48308	0.00292132	0.040759	7.22195	5.4068	0.345958	0.33983	5.02148	5.66374	5.53518	6.97326	7.61704	7.07556	33.34	28.1	46.37	152.29	270.18	175.32
c315900_g1_i2	487	UNIPROTKB|B4DFZ5 - symbol:KLHL2 cDNA FLJ60241, highly similar to Kelch-like protein 2 species:9606 Homo sapiens [GO:0005737 cytoplasm evidence=IEA] [GO:0016567 protein ubiquitination evidence=IEA] [GO:0031463 Cul3-RING ubiquitin ligase complex evidence=IEA] InterPro:IPR006652 Pfam:PF01344 SMART:SM00612 GO:GO:0005737 Proteomes:UP000005640 GO:GO:0016567 Gene3D:2.130.10.80 InterPro:IPR015916 GO:GO:0…	api:100160972 ring canal kelch homolog	KELC_ANOST Ring canal kelch homolog OS=Anopheles stephensi GN=kel PE=2 SV=2	4.21132	0.440793	6.23789	8.15063	0.00135567	0.0304218	5.28639	7.36066	0.287313	0.33429	7.15696	7.74646	7.17856	5.49146	4.958	5.4097	139.16	105	155.01	53.53	33.3	51.14
c286679_g1_i1	1093	.	.	.	-3.05005	0.679422	6.23652	-4.1014	0.0334718	0.116954	7.0926	5.48377	0.254466	0.629969	5.784	5.90746	4.75984	7.32722	6.8221	7.12849	55.23	32.76	26.76	196.88	142.34	182.01
c217422_g1_i1	950	TAIR|locus:2062830 - symbol:AT2G28240 AT2G28240 species:3702 Arabidopsis thaliana [GO:0004386 helicase activity evidence=IEA] [GO:0005575 cellular_component evidence=ND] [GO:0008150 biological_process evidence=ND] [GO:0009855 determination of bilateral symmetry evidence=RCA] [GO:0009944 polarity specification of adaxial/abaxial axis evidence=RCA] [GO:0010014 meristem initiation evidence=RCA] [GO:…	api:100162609 eukaryotic peptide chain release factor GTP-binding subunit-like	.	-3.78463	0.309862	6.22445	-10.7332	0.000635371	0.0254663	7.25813	5.33798	0.185564	0.248154	5.15603	5.23725	5.62066	7.19228	7.46764	7.11448	36.42	21.27	49.34	177.93	247.91	178.88
c303420_g2_i1	1453	FB|FBgn0039407 - symbol:CG14544 species:7227 Drosophila melanogaster [GO:0030488 tRNA methylation evidence=IEA] [GO:0031515 tRNA (m1A) methyltransferase complex evidence=IEA] [GO:0016429 tRNA (adenine-N1-)-methyltransferase activity evidence=IEA] [GO:0046331 lateral inhibition evidence=IMP] InterPro:IPR014816 Pfam:PF08704 PIRSF:PIRSF017269 PROSITE:PS51620 Proteomes:UP000000803 EMBL:AE014297 GO:GO…	api:100166120 tRNA (adenine(58)-N(1))-methyltransferase catalytic subunit TRMT61A	TRM61_MOUSE tRNA (adenine(58)-N(1))-methyltransferase catalytic subunit TRMT61A OS=Mus musculus GN=Trmt61a PE=1 SV=1	2.31293	0.337163	6.21941	6.21451	0.0131281	0.0737929	5.64389	6.85362	0.11955	0.315256	6.92286	6.50949	7.12849	5.7297	5.69464	5.50734	118.1	48.69	150.07	63.3	60.54	55.78
c173996_g1_i2	1576	FB|FBgn0011715 - symbol:Snr1 Snf5-related 1 species:7227 Drosophila melanogaster [GO:0043044 ATP-dependent chromatin remodeling evidence=ISS] [GO:0005634 nucleus evidence=ISS;NAS;IDA] [GO:0045893 positive regulation of transcription, DNA-templated evidence=ISS;IDA] [GO:0006355 regulation of transcription, DNA-templated evidence=ISS;NAS] [GO:0035060 brahma complex evidence=NAS;IDA;TAS] [GO:0003713…	api:100165311 SWI/SNF-related matrix-associated actin-dependent regulator of chromatin subfamily B member 1	SNF5_XENTR SWI/SNF-related matrix-associated actin-dependent regulator of chromatin subfamily B member 1 OS=Xenopus tropicalis GN=smarcb1 PE=2 SV=1	2.50436	0.129501	6.21572	17.7141	0.000178159	0.018192	5.58868	6.91312	0.0699324	0.108995	6.85427	6.8462	7.03889	5.61704	5.50902	5.63998	113.29	60.04	140.16	58.75	51.81	61.22
c233546_g1_i1	2916	FB|FBgn0036316 - symbol:CG10960 species:7227 Drosophila melanogaster [GO:0005355 glucose transmembrane transporter activity evidence=ISS] [GO:0016021 integral component of membrane evidence=IEA] [GO:0055085 transmembrane transport evidence=IEA] [GO:0046427 positive regulation of JAK-STAT cascade evidence=IMP] [GO:0005886 plasma membrane evidence=IDA] InterPro:IPR003663 InterPro:IPR005828 InterPro…	api:100160486 facilitated trehalose transporter Tret1	TRET1_CULQU Facilitated trehalose transporter Tret1 OS=Culex quinquefasciatus GN=Tret1 PE=3 SV=1	-8.28512	0.532337	6.21144	-9.92541	0.000749332	0.0260034	7.92123	4.87071	0.417887	0.329777	5.21713	4.8344	4.56058	8.39946	7.62642	7.73781	37.81	16.03	23.27	434.59	271.42	267.47
c18648_g1_i1	595	.	.	.	3.5787	0.174705	6.20024	18.2364	7.93109e-05	0.0165631	5.34837	7.1878	0.107754	0.137517	7.24075	7.29098	7.03169	5.44678	5.23323	5.36509	144.9	79.27	139.19	51.92	41.57	49.57
c350723_g1_i1	1100	FB|FBgn0063923 - symbol:Kaz1-ORFB Kaz1-ORFB species:7227 Drosophila melanogaster [GO:0004867 serine-type endopeptidase inhibitor activity evidence=NAS] [GO:0030162 regulation of proteolysis evidence=NAS] InterPro:IPR002350 Pfam:PF00050 PROSITE:PS51465 SMART:SM00280 Proteomes:UP000000803 GO:GO:0008233 EMBL:AE003467 EMBL:AB017976 RefSeq:NP_001027091.1 UniGene:Dm.20004 ProteinModelPortal:O97042 SMR:…	api:100161742 feruloyl esterase B-like	IOVO_BONUM Ovomucoid (Fragment) OS=Bonasa umbellus PE=1 SV=1	-3.57759	0.350892	6.19007	-9.07749	0.00512142	0.0498194	7.17748	5.3385	0.124682	0.327993	5.70478	5.23878	5.07194	7.16539	7.30777	7.05929	52.09	21.29	33.69	175.3	216.66	173.13
c240478_g1_i1	2657	UNIPROTKB|G4N9P0 - symbol:MGG_09964 Uncharacterized protein species:242507 Magnaporthe oryzae 70-15 [GO:0003674 molecular_function evidence=ND] [GO:0005575 cellular_component evidence=ND] [GO:0008150 biological_process evidence=ND] Proteomes:UP000009058 EMBL:CM001234 RefSeq:XP_003717547.1 EnsemblFungi:MGG_09964T0 GeneID:2680950 KEGG:mgr:MGG_09964 Uniprot:G4N9P0	api:100163533 hybrid signal transduction histidine kinase A	EXTN_TOBAC Extensin OS=Nicotiana tabacum GN=HRGPNT3 PE=2 SV=1	2.25204	0.222882	6.17668	9.10184	0.00130399	0.0302102	5.61876	6.79	0.128668	0.181991	6.74523	6.99019	6.63457	5.69402	5.47019	5.69207	104.59	65.86	104.53	61.9	50.61	63.45
c3709_g1_i1	1242	UNIPROTKB|O97275 - symbol:PFC0590c DER1-like protein, putative species:36329 Plasmodium falciparum 3D7 [GO:0010564 regulation of cell cycle process evidence=IDA] [GO:0016021 integral component of membrane evidence=IDA] [GO:0016887 ATPase activity evidence=IDA] [GO:0020011 apicoplast evidence=IDA] [GO:0030433 ER-associated ubiquitin-dependent protein catabolic process evidence=IDA] Pfam:PF04511 GO…	pfa:PFC0590c DER1-like protein, putative	.	5.60247	0.677081	6.17237	6.35963	0.00554432	0.0516779	5.05326	7.53932	0.359512	0.573751	8.08267	7.59594	6.93937	5.45619	4.76527	4.93832	246.39	96.46	130.89	52.23	28.83	36.13
c267962_g1_i2	1793	FB|FBgn0031285 - symbol:CG3662 species:7227 Drosophila melanogaster [GO:0003674 molecular_function evidence=ND] [GO:0032504 multicellular organism reproduction evidence=IEP] [GO:0005615 extracellular space evidence=IDA] Proteomes:UP000000803 GO:GO:0005615 EMBL:AE014134 GO:GO:0032504 Reactome:REACT_180705 InterPro:IPR007084 Pfam:PF04089 PROSITE:PS50869 SMART:SM01039 GeneTree:ENSGT00390000005162 KO…	api:100168862 integral membrane protein 2B	ITM2B_PIG Integral membrane protein 2B OS=Sus scrofa GN=ITM2B PE=2 SV=1	-2.64645	0.185605	6.17209	-13.1025	0.00303812	0.0411807	6.91392	5.50986	0.0522691	0.178093	5.67555	5.53249	5.32153	6.85775	6.92286	6.96113	51.03	25.69	40.01	141.33	155.11	157.03
c154141_g1_i1	261	.	.	.	15.6788	0.823232	6.17164	8.35431	0.00207971	0.0359726	4.49775	8.46849	0.451661	0.688268	9.11262	7.74327	8.54958	5.00294	4.13298	4.35731	486.9	104.89	425.33	37.38	17.1	23.23
c359163_g1_i1	958	ZFIN|ZDB-GENE-020419-6 - symbol:cct2 chaperonin containing TCP1, subunit 2 (beta) species:7955 Danio rerio [GO:0070121 Kupffer's vesicle development evidence=IMP] [GO:0000166 nucleotide binding evidence=IEA] [GO:0051082 unfolded protein binding evidence=IEA] [GO:0005524 ATP binding evidence=IEA] [GO:0006457 protein folding evidence=IEA] [GO:0032402 melanosome transport evidence=IMP] [GO:0005737 c…	api:100165467 T-complex protein 1 subunit beta	TCPB_RAT T-complex protein 1 subunit beta OS=Rattus norvegicus GN=Cct2 PE=1 SV=3	2.11157	0.224723	6.16867	8.31109	0.00363683	0.0436061	5.65303	6.73134	0.199499	0.103444	6.72253	6.63258	6.83891	5.88234	5.55739	5.51936	103.16	52.68	121	70.3	54.18	56.22
c301811_g2_i2	1946	FB|FBgn0053196 - symbol:dp dumpy species:7227 Drosophila melanogaster [GO:0007475 apposition of dorsal and ventral imaginal disc-derived wing surfaces evidence=IMP] [GO:0005578 proteinaceous extracellular matrix evidence=NAS] [GO:0007424 open tracheal system development evidence=IMP] [GO:0051539 4 iron, 4 sulfur cluster binding evidence=IEA] [GO:0005509 calcium ion binding evidence=IEA] [GO:00083…	api:100164389 neurogenic locus notch homolog protein 1	NOTC3_HUMAN Neurogenic locus notch homolog protein 3 OS=Homo sapiens GN=NOTCH3 PE=1 SV=2	-2.22417	0.338732	6.16726	-5.89703	0.00424201	0.046123	6.77079	5.61752	0.250041	0.228515	5.7383	5.76031	5.35396	6.98455	6.83199	6.49583	53.35	29.84	40.7	152.94	144.08	109.33
c229474_g1_i1	2064	UNIPROTKB|Q5ZK63 - symbol:SUB1 Activated RNA polymerase II transcriptional coactivator p15 species:9031 Gallus gallus [GO:0003677 DNA binding evidence=IEA] [GO:0003713 transcription coactivator activity evidence=IEA] [GO:0005634 nucleus evidence=IEA] [GO:0006351 transcription, DNA-templated evidence=IEA] [GO:0006355 regulation of transcription, DNA-templated evidence=IEA] InterPro:IPR003173 Inter…	api:100164447 RNA polymerase II transcriptional coactivator	TCP4_CHICK Activated RNA polymerase II transcriptional coactivator p15 OS=Gallus gallus GN=SUB1 PE=2 SV=1	3.15543	0.540994	6.16319	5.30775	0.0252658	0.101064	5.38976	7.0476	0.138553	0.522951	7.376	6.44455	7.32226	5.26964	5.54134	5.35831	158.92	46.45	173.98	45.36	53.31	49.33
c309582_g2_i1	2631	FB|FBgn0017581 - symbol:Lk6 Lk6 species:7227 Drosophila melanogaster [GO:0004672 protein kinase activity evidence=IDA] [GO:0007017 microtubule-based process evidence=IMP] [GO:0005635 nuclear envelope evidence=IDA] [GO:0005874 microtubule evidence=IDA] [GO:0005737 cytoplasm evidence=IDA] [GO:0005813 centrosome evidence=IDA] [GO:0004674 protein serine/threonine kinase activity evidence=ISS;IDA;NAS]…	api:100165584 MAP kinase-interacting serine/threonine-protein kinase 1	MKNK2_XENTR MAP kinase-interacting serine/threonine-protein kinase 2 OS=Xenopus tropicalis GN=mknk2 PE=2 SV=1	-6.94712	0.598417	6.16148	-8.09391	0.0102116	0.0663466	7.71635	4.91993	0.14992	0.579333	4.43231	5.56035	4.76714	7.58095	7.69063	7.87746	21.94	26.14	26.91	242.91	290.71	302.24
c279337_g1_i1	2369	FB|FBgn0037913 - symbol:fabp fatty acid bindin protein species:7227 Drosophila melanogaster [GO:0005504 fatty acid binding evidence=ISS] [GO:0005215 transporter activity evidence=IEA] [GO:0006810 transport evidence=IEA] [GO:0005875 microtubule associated complex evidence=IDA] [GO:0007616 long-term memory evidence=IMP] [GO:0005829 cytosol evidence=IDA] [GO:0005654 nucleoplasm evidence=IDA] InterPr…	api:100168295 MPA13 allergen-like	FABPM_LOCMI Fatty acid-binding protein, muscle OS=Locusta migratoria PE=1 SV=2	2.39567	0.456525	6.16137	4.78205	0.0179418	0.0854623	5.5633	6.82373	0.40747	0.205872	6.61309	6.83361	7.02448	5.51802	5.99152	5.18036	95.85	59.62	138.39	54.79	76.93	43.57
c267962_g1_i3	1667	FB|FBgn0031285 - symbol:CG3662 species:7227 Drosophila melanogaster [GO:0003674 molecular_function evidence=ND] [GO:0032504 multicellular organism reproduction evidence=IEP] [GO:0005615 extracellular space evidence=IDA] Proteomes:UP000000803 GO:GO:0005615 EMBL:AE014134 GO:GO:0032504 Reactome:REACT_180705 InterPro:IPR007084 Pfam:PF04089 PROSITE:PS50869 SMART:SM01039 GeneTree:ENSGT00390000005162 KO…	api:100168862 integral membrane protein 2B	ITM2B_PIG Integral membrane protein 2B OS=Sus scrofa GN=ITM2B PE=2 SV=1	-2.14998	0.266763	6.16071	-7.17017	0.011254	0.0689044	6.73757	5.63325	0.0809754	0.254177	5.91567	5.5612	5.42287	6.68221	6.69998	6.8305	60.42	26.15	42.67	123.74	128.26	139.82
c51310_g1_i1	3705	FB|FBgn0005671 - symbol:Vha55 Vacuolar H[+]-ATPase 55kD subunit species:7227 Drosophila melanogaster [GO:0000221 vacuolar proton-transporting V-type ATPase, V1 domain evidence=ISS;NAS] [GO:0015992 proton transport evidence=NAS] [GO:0046034 ATP metabolic process evidence=IEA] [GO:0005524 ATP binding evidence=IEA] [GO:0015991 ATP hydrolysis coupled proton transport evidence=IGI;IC] [GO:0046961 prot…	api:100572714 V-type proton ATPase subunit B	VATB_DROME V-type proton ATPase subunit B OS=Drosophila melanogaster GN=Vha55 PE=2 SV=1	-2.036	0.32103	6.13793	-5.53415	0.0109299	0.0680389	6.67219	5.64645	0.152261	0.282625	5.40408	5.9569	5.57839	6.53434	6.83562	6.64662	42.81	33.91	47.55	112.07	144.63	122.13
c217126_g1_i1	1687	FB|FBgn0030964 - symbol:Pvf1 PDGF- and VEGF-related factor 1 species:7227 Drosophila melanogaster [GO:0005576 extracellular region evidence=ISS] [GO:0005737 cytoplasm evidence=IDA] [GO:0007298 border follicle cell migration evidence=IGI;IMP;TAS] [GO:0005102 receptor binding evidence=ISS;IPI] [GO:0005172 vascular endothelial growth factor receptor binding evidence=ISS;NAS] [GO:0035099 hemocyte mig…	api:100167374 PDGF- and VEGF-related factor 1-like	VGFAA_DANRE Vascular endothelial growth factor A-A OS=Danio rerio GN=vegfaa PE=1 SV=1	-2.14361	0.290606	6.13311	-6.55639	0.0125707	0.0724516	6.70775	5.60771	0.0962829	0.274193	5.5375	5.91017	5.37544	6.6181	6.69562	6.80952	46.57	32.81	41.39	119.2	127.94	138.09
c306004_g13_i1	386	.	.	.	3.66786	0.583816	6.13014	5.56252	0.00517942	0.0500685	5.26394	7.13888	0.426072	0.399129	7.54679	7.12069	6.74916	5.74313	4.9278	5.12089	176.11	71.37	114.65	64.19	32.57	41.44
c115305_g1_i1	601	ZFIN|ZDB-GENE-080708-1 - symbol:mif macrophage migration inhibitory factor species:7955 Danio rerio [GO:0048598 embryonic morphogenesis evidence=IMP] [GO:0048839 inner ear development evidence=IGI] [GO:0043066 negative regulation of apoptotic process evidence=IGI] [GO:0008283 cell proliferation evidence=IMP] Pfam:PF01187 ZFIN:ZDB-GENE-080708-1 GO:GO:0043066 Proteomes:UP000000437 InterPro:IPR01434…	api:100144890 macrophage migration inhibitory factor-like protein	MIF_XENTR Macrophage migration inhibitory factor OS=Xenopus tropicalis GN=mif PE=3 SV=1	-3.84996	0.463287	6.12891	-7.27101	0.00708387	0.0572579	7.178	5.23316	0.187879	0.423482	5.53051	4.74829	5.42067	6.97198	7.22214	7.33987	46.36	15.21	42.61	151.78	201.26	204.67
c131126_g1_i1	1906	UNIPROTKB|H9L019 - symbol:SF3B4 Uncharacterized protein species:9031 Gallus gallus [GO:0000166 nucleotide binding evidence=IEA] [GO:0005689 U12-type spliceosomal complex evidence=IEA] [GO:0044822 poly(A) RNA binding evidence=IEA] [GO:0048026 positive regulation of mRNA splicing, via spliceosome evidence=IEA] InterPro:IPR000504 InterPro:IPR012677 Pfam:PF00076 PROSITE:PS50102 SMART:SM00360 Proteome…	api:100158775 spliceosome associated protein-like	SF3B4_RAT Splicing factor 3B subunit 4 OS=Rattus norvegicus GN=Sf3b4 PE=2 SV=1	2.05201	0.254905	6.12388	7.04654	0.00466409	0.0480994	5.62727	6.66431	0.128187	0.220329	6.4655	6.62623	6.90119	5.77421	5.53838	5.56922	85.46	52.55	127.77	65.59	53.21	57.88
c41767_g1_i1	1187	FB|FBgn0031109 - symbol:Obp19a Odorant-binding protein 19a species:7227 Drosophila melanogaster [GO:0005549 odorant binding evidence=ISS;ISA;NAS] [GO:0007606 sensory perception of chemical stimulus evidence=ISS;ISA] [GO:0005576 extracellular region evidence=ISM;ISS] [GO:0019236 response to pheromone evidence=ISS] [GO:0042048 olfactory behavior evidence=ISS] InterPro:IPR006170 Pfam:PF01395 SMART:S…	api:100165186 Obp2; odorant-binding protein 2	OB19A_DROME General odorant-binding protein 19a OS=Drosophila melanogaster GN=Obp19a PE=2 SV=2	-4.48542	0.323228	6.11834	-11.6027	0.00163091	0.0325076	7.29601	5.13076	0.14104	0.290833	4.86176	5.09116	5.43937	7.13613	7.34909	7.4028	29.92	19.24	42.92	169.76	225.3	211.94
c305257_g1_i1	3015	FB|FBgn0036298 - symbol:nst nesthocker species:7227 Drosophila melanogaster [GO:0004610 phosphoacetylglucosamine mutase activity evidence=ISS;IBA] [GO:0005975 carbohydrate metabolic process evidence=IEA] [GO:0000287 magnesium ion binding evidence=IEA] [GO:0006048 UDP-N-acetylglucosamine biosynthetic process evidence=IBA;IMP] [GO:0060438 trachea development evidence=IMP] [GO:0045743 positive regul…	api:100165733 phosphoacetylglucosamine mutase	AGM1_HUMAN Phosphoacetylglucosamine mutase OS=Homo sapiens GN=PGM3 PE=1 SV=1	2.01347	0.488343	6.11016	3.58115	0.0231521	0.0966309	5.62614	6.63583	0.347795	0.342809	6.95516	6.67873	6.27358	5.82551	5.22454	5.82837	121.03	54.3	80.71	67.87	41.26	69.04
c166081_g1_i1	242	.	.	.	2.39844	0.18919	6.10628	11.5546	0.000329668	0.0202707	5.50775	6.76985	0.138485	0.128898	6.65824	6.74038	6.91093	5.64829	5.37141	5.50356	99.12	56.47	128.22	59.85	46.99	55.66
c301539_g5_i1	2317	FB|FBgn0031868 - symbol:Rat1 species:7227 Drosophila melanogaster [GO:0004534 5'-3' exoribonuclease activity evidence=ISS] [GO:0003676 nucleic acid binding evidence=IEA] [GO:0000738 DNA catabolic process, exonucleolytic evidence=ISS] [GO:0008409 5'-3' exonuclease activity evidence=ISS] [GO:0005634 nucleus evidence=IDA] [GO:0022008 neurogenesis evidence=IMP] InterPro:IPR004859 InterPro:IPR017151 P…	api:100159621 5'-3' exoribonuclease 2 homolog	XRN2_DROME 5'-3' exoribonuclease 2 homolog OS=Drosophila melanogaster GN=Rat1 PE=1 SV=2	2.18837	0.246554	6.10442	7.9373	0.00197587	0.0354483	5.56557	6.69543	0.144985	0.19942	6.52317	6.9139	6.64923	5.6358	5.39885	5.66208	89.83	62.67	105.81	59.37	48.04	62.1
c280783_g1_i1	645	.	.	.	2.22131	0.455109	6.1011	4.38203	0.0176406	0.0845764	5.5525	6.70391	0.239228	0.387161	7.15085	6.48939	6.4715	5.79391	5.31551	5.54808	138.25	48.06	93.57	66.58	44.69	57.23
c333063_g1_i1	1008	FB|FBgn0039300 - symbol:RpS27 Ribosomal protein S27 species:7227 Drosophila melanogaster [GO:0022627 cytosolic small ribosomal subunit evidence=ISS] [GO:0003735 structural constituent of ribosome evidence=ISS;IDA] [GO:0006412 translation evidence=IEA;IC] [GO:0005811 lipid particle evidence=IDA] [GO:0005840 ribosome evidence=IDA] InterPro:IPR000592 InterPro:IPR011332 Pfam:PF01667 ProDom:PD004466 P…	api:100166359 Rps27-1; ribosomal protein S27-1	RS27_XENLA 40S ribosomal protein S27 OS=Xenopus laevis GN=rps27 PE=3 SV=2	2.44723	0.354528	6.09814	6.30792	0.0239746	0.0984403	5.48664	6.77779	0.0162185	0.354157	7.1736	6.49085	6.66892	5.46798	5.49467	5.49729	140.48	48.07	107.09	52.66	51.38	55.46
c298634_g1_i1	3072	FB|FBgn0028577 - symbol:pUf68 poly U binding factor 68kD species:7227 Drosophila melanogaster [GO:0008266 poly(U) RNA binding evidence=ISS;NAS] [GO:0000398 mRNA splicing, via spliceosome evidence=IC;ISS;IMP;NAS] [GO:0003729 mRNA binding evidence=ISS] [GO:0006376 mRNA splice site selection evidence=NAS;IMP] [GO:0007282 cystoblast division evidence=IMP] [GO:0000380 alternative mRNA splicing, via sp…	api:100168078 poly(U)-binding-splicing factor half pint	PUF68_DROME Poly(U)-binding-splicing factor half pint OS=Drosophila melanogaster GN=pUf68 PE=1 SV=2	2.22759	0.433125	6.09281	4.62073	0.0121325	0.0710661	5.5424	6.69788	0.349518	0.255802	6.97198	6.65616	6.4655	5.83573	5.15567	5.6358	121.9	53.62	93.2	68.11	39.24	60.87
c301900_g2_i1	2704	FB|FBgn0030038 - symbol:CG1440 species:7227 Drosophila melanogaster [GO:0004197 cysteine-type endopeptidase activity evidence=ISS] [GO:0006508 proteolysis evidence=IEA] [GO:0005829 cytosol evidence=IDA] InterPro:IPR004134 Pfam:PF03051 InterPro:IPR000169 Proteomes:UP000000803 EMBL:AE014298 PROSITE:PS00139 GO:GO:0004197 PANTHER:PTHR10363 UniGene:Dm.21262 GeneID:31776 FlyBase:FBgn0030038 ChiTaRS:CG1…	api:100162995 bleomycin hydrolase	BLMH_HUMAN Bleomycin hydrolase OS=Homo sapiens GN=BLMH PE=1 SV=1	-2.00064	0.203424	6.08508	-8.51843	0.00169951	0.0331062	6.60584	5.60537	0.116215	0.16696	5.41706	5.73531	5.66374	6.5034	6.73213	6.58198	43.16	29.44	51.05	109.53	131.63	116.85
c226928_g1_i1	1226	FB|FBgn0037419 - symbol:Osi12 Osiris 12 species:7227 Drosophila melanogaster [GO:0003674 molecular_function evidence=ND] [GO:0008150 biological_process evidence=ND] [GO:0005887 integral component of plasma membrane evidence=ISM] Proteomes:UP000000803 EMBL:AE014297 GO:GO:0005887 InterPro:IPR012464 PANTHER:PTHR21879 Pfam:PF07898 GeneTree:ENSGT00530000064302 EMBL:BT009951 RefSeq:NP_649631.1 UniGene:…	api:100161958 uncharacterized LOC100161958	.	3.4685	0.686977	6.08398	4.52394	0.0116474	0.0699297	5.25261	7.04692	0.532463	0.434073	6.91093	7.53271	6.69713	5.07937	5.85012	4.82834	117	90.75	109.96	39.44	68.9	33.24
c333066_g1_i1	1582	UNIPROTKB|Q3ZBU2 - symbol:CISD1 CDGSH iron-sulfur domain-containing protein 1 species:9913 Bos taurus [GO:0005741 mitochondrial outer membrane evidence=IEA] [GO:0016021 integral component of membrane evidence=IEA] [GO:0043457 regulation of cellular respiration evidence=IEA] [GO:0046872 metal ion binding evidence=IEA] [GO:0051537 2 iron, 2 sulfur cluster binding evidence=IEA] [GO:0070062 extracell…	api:100571625 uncharacterized LOC100571625	CISD1_BOVIN CDGSH iron-sulfur domain-containing protein 1 OS=Bos taurus GN=CISD1 PE=1 SV=1	-8.52183	0.22336	6.07967	-23.9705	0.000429143	0.0218677	7.81864	4.72747	0.0797389	0.208642	4.96803	4.59579	4.61859	7.74948	7.80057	7.90586	32.12	13.84	24.31	269.58	306.81	308.18
c309948_g5_i1	208	.	ddi:DDB_G0285945 hypothetical protein	.	5.21044	0.461425	6.07681	8.93907	0.00124367	0.0297207	5.00166	7.38307	0.370462	0.275085	7.57845	7.06849	7.50226	5.28465	4.58235	5.13798	179.12	69.04	196.71	46.16	24.83	42.09
c262438_g1_i1	723	UNIPROTKB|E1C7U9 - symbol:PRKRIR Uncharacterized protein species:9031 Gallus gallus [GO:0003676 nucleic acid binding evidence=IEA] [GO:0005634 nucleus evidence=IEA] [GO:0046983 protein dimerization activity evidence=IEA] InterPro:IPR006612 InterPro:IPR008906 Pfam:PF05485 Pfam:PF05699 PROSITE:PS50950 SMART:SM00692 SMART:SM00980 GO:GO:0005634 Proteomes:UP000000539 GO:GO:0003676 InterPro:IPR025398 P…	api:100568997 52 kDa repressor of the inhibitor of the protein kinase-like	P52K_MOUSE 52 kDa repressor of the inhibitor of the protein kinase OS=Mus musculus GN=Thap12 PE=2 SV=2	2.60233	0.765186	6.06781	3.12328	0.0392532	0.126367	5.417	6.79681	0.612167	0.459088	7.18852	6.91028	6.29162	6.00796	4.78563	5.45741	141.17	62.49	81.9	76.45	29.17	53.46
c272126_g2_i1	1559	FB|FBgn0023167 - symbol:SmD3 Small ribonucleoprotein particle protein SmD3 species:7227 Drosophila melanogaster [GO:0007417 central nervous system development evidence=IMP] [GO:0048542 lymph gland development evidence=IMP] [GO:0007422 peripheral nervous system development evidence=NAS;IMP] [GO:0030182 neuron differentiation evidence=IMP] [GO:0007517 muscle organ development evidence=IMP] [GO:0030…	api:100168980 Snrpd3; small nuclear ribonucleoprotein D3 polypeptide 18kDa	SMD3_DROME Small nuclear ribonucleoprotein Sm D3 OS=Drosophila melanogaster GN=SmD3 PE=1 SV=1	2.14203	0.436104	6.06713	4.36475	0.0298871	0.110058	5.54247	6.64145	0.157971	0.406487	6.1859	6.77131	6.96715	5.36864	5.67726	5.58152	71.6	57.68	133.79	48.65	59.82	58.42
c311907_g5_i1	540	.	.	.	3.8728	0.465902	6.06685	7.26193	0.0132805	0.0740449	5.16827	7.12165	0.112789	0.452044	6.79338	7.63724	6.93433	5.29418	5.07648	5.13416	108.24	99.08	130.31	46.34	36.93	41.95
c252819_g1_i1	1049	.	hro:HELRODRAFT_87729 hypothetical protein	.	3.6786	0.34611	6.06459	9.40393	0.001224	0.0297207	5.19736	7.07652	0.197058	0.284535	6.93433	7.40412	6.8911	5.33203	4.97119	5.28886	118.92	84.5	126.82	47.55	33.76	47.28
c141805_g1_i1	831	FB|FBgn0260859 - symbol:Bet3 BET3 ortholog (S. cerevisiae) species:7227 Drosophila melanogaster [GO:0030008 TRAPP complex evidence=ISS] [GO:0016192 vesicle-mediated transport evidence=ISS] [GO:0033227 dsRNA transport evidence=IMP] [GO:0017112 Rab guanyl-nucleotide exchange factor activity evidence=ISS] [GO:0006891 intra-Golgi vesicle-mediated transport evidence=ISS] [GO:0006888 ER to Golgi vesicl…	api:100162895 trafficking protein particle complex subunit 3-like	TPPC3_CHICK Trafficking protein particle complex subunit 3 OS=Gallus gallus GN=TRAPPC3 PE=2 SV=1	2.27025	0.237136	6.06134	8.63958	0.00635594	0.0546705	5.4987	6.68155	0.0795639	0.22339	6.82084	6.42388	6.79991	5.59048	5.45619	5.44941	110.56	46.03	118.03	57.8	50.2	52.98
c229474_g1_i2	1968	UNIPROTKB|Q5ZK63 - symbol:SUB1 Activated RNA polymerase II transcriptional coactivator p15 species:9031 Gallus gallus [GO:0003677 DNA binding evidence=IEA] [GO:0003713 transcription coactivator activity evidence=IEA] [GO:0005634 nucleus evidence=IEA] [GO:0006351 transcription, DNA-templated evidence=IEA] [GO:0006355 regulation of transcription, DNA-templated evidence=IEA] InterPro:IPR003173 Inter…	api:100164447 RNA polymerase II transcriptional coactivator	TCP4_CHICK Activated RNA polymerase II transcriptional coactivator p15 OS=Gallus gallus GN=SUB1 PE=2 SV=1	3.18284	0.573627	6.05837	5.04347	0.0354121	0.119803	5.2805	6.95082	0.0616252	0.570307	7.38533	6.30502	7.1621	5.21202	5.29802	5.33148	160.27	42.59	153.54	43.47	43.95	48.45
c176774_g1_i1	1068	.	.	.	4.52184	0.39856	6.05629	9.46035	0.00169143	0.0330442	5.06486	7.24177	0.206448	0.340924	7.62994	7.10449	6.99089	5.28569	4.87669	5.03221	185.76	70.72	135.46	46.18	31.34	38.8
c295367_g4_i1	768	UNIPROTKB|C6KTF9 - symbol:VAR Erythrocyte membrane protein 1, PfEMP1 species:36329 Plasmodium falciparum 3D7 [GO:0016337 single organismal cell-cell adhesion evidence=TAS] [GO:0020002 host cell plasma membrane evidence=TAS] [GO:0020013 modulation by symbiont of host erythrocyte aggregation evidence=TAS] [GO:0020030 infected host cell surface knob evidence=TAS] [GO:0020033 antigenic variation evid…	api:100158958 uncharacterized LOC100158958	CUBN_MOUSE Cubilin OS=Mus musculus GN=Cubn PE=1 SV=3	2.31964	0.454814	6.0545	4.62286	0.0185671	0.0869678	5.4779	6.6918	0.212443	0.402149	6.48754	6.43278	7.15508	5.26038	5.48844	5.68487	86.71	46.16	152.88	45.15	51.25	63.22
c307050_g2_i1	1845	FB|FBgn0032456 - symbol:MRP Multidrug-Resistance like Protein 1 species:7227 Drosophila melanogaster [GO:0008559 xenobiotic-transporting ATPase activity evidence=ISS] [GO:0042626 ATPase activity, coupled to transmembrane movement of substances evidence=IDA] [GO:0005524 ATP binding evidence=IEA] [GO:0016021 integral component of membrane evidence=IEA] [GO:0055085 transmembrane transport evidence=I…	api:100167620 multidrug resistance-associated protein 1	MRP3_MOUSE Canalicular multispecific organic anion transporter 2 OS=Mus musculus GN=Abcc3 PE=1 SV=1	2.10144	0.374666	6.04998	4.95288	0.00879805	0.0622357	5.53796	6.60934	0.233149	0.293286	6.94277	6.49394	6.3913	5.73239	5.27948	5.60201	119.35	48.21	87.99	63.46	43.12	59.19
c278853_g1_i1	1125	ZFIN|ZDB-GENE-040426-936 - symbol:desi1b desumoylating isopeptidase 1b species:7955 Danio rerio [GO:0003674 molecular_function evidence=ND] [GO:0008150 biological_process evidence=ND] [GO:0005575 cellular_component evidence=ND] ZFIN:ZDB-GENE-040426-936 InterPro:IPR008580 Pfam:PF05903 MEROPS:C97.A01 HOVERGEN:HBG097945 EMBL:BC045987 RefSeq:NP_956502.1 UniGene:Dr.117193 ProteinModelPortal:Q7ZTH7 PRI…	api:100167305 uncharacterized LOC100167305	DESI1_HUMAN Desumoylating isopeptidase 1 OS=Homo sapiens GN=DESI1 PE=1 SV=1	-2.0177	0.173783	6.04653	-10.0934	0.00399382	0.0449286	6.57405	5.56134	0.0611673	0.162663	5.72013	5.39507	5.56882	6.64417	6.53165	6.54634	52.65	23.35	47.34	120.97	114.54	113.43
c218236_g1_i2	1173	FB|FBgn0050045 - symbol:Cpr49Aa Cuticular protein 49Aa species:7227 Drosophila melanogaster [GO:0005214 structural constituent of chitin-based cuticle evidence=ISS] [GO:0031012 extracellular matrix evidence=ISM] [GO:0008010 structural constituent of chitin-based larval cuticle evidence=ISM] [GO:0040003 chitin-based cuticle development evidence=ISM] InterPro:IPR000618 Pfam:PF00379 PRINTS:PR00947 P…	api:100158888 cprr1-4; RR1 cuticle protein 4	CUD9_SCHGR Endocuticle structural glycoprotein SgAbd-9 OS=Schistocerca gregaria PE=1 SV=1	2.17547	0.582954	6.04485	3.33165	0.029951	0.110171	5.51013	6.63146	0.381795	0.440531	6.22004	6.5781	7.09624	5.14062	5.90312	5.48666	72.87	50.66	146.26	41.39	71.8	55.03
c207780_g1_i1	455	.	.	.	3.91821	0.315275	6.04279	10.8238	0.0080577	0.05991	5.13746	7.10766	0.0252641	0.314262	7.14517	6.77632	7.40148	5.12574	5.16646	5.12019	137.83	57.94	183.24	40.86	39.53	41.4
c293476_g1_i1	583	.	.	.	4.94586	0.3999	6.0373	9.98871	0.00359563	0.0435925	4.99332	7.29954	0.370532	0.15042	7.38068	7.39197	7.12597	5.20975	4.56548	5.20474	159.86	83.87	149.71	43.38	24.52	44.36
c360869_g1_i1	376	.	loa:LOAG_12181 hypothetical protein	.	6.73497	0.578137	6.03687	8.24379	0.0142914	0.0766194	4.81583	7.5675	0.020438	0.577775	8.23304	7.1945	7.27497	4.8376	4.81282	4.79706	273.72	75.12	167.83	33.04	29.9	32.6
c259311_g1_i1	1106	UNIPROTKB|Q5BFZ8 - symbol:AN0532.2 Uncharacterized protein species:227321 Aspergillus nidulans FGSC A4 [GO:0005575 cellular_component evidence=ND] [GO:0008150 biological_process evidence=ND] InterPro:IPR004875 InterPro:IPR007889 InterPro:IPR009057 Pfam:PF03184 Pfam:PF05225 EMBL:BN001308 Proteomes:UP000000560 GO:GO:0003677 EMBL:AACD01000007 SUPFAM:SSF46689 InterPro:IPR006600 Pfam:PF03221 SMART:SM0…	api:107885722 uncharacterized LOC107885722	.	2.38234	0.46564	6.03308	4.65851	0.0349255	0.119162	5.4393	6.69168	0.108278	0.452875	7.21419	6.44867	6.41218	5.5534	5.33798	5.42651	142.93	46.53	89.53	56.4	45.55	51.85
c298634_g1_i2	3180	FB|FBgn0028577 - symbol:pUf68 poly U binding factor 68kD species:7227 Drosophila melanogaster [GO:0008266 poly(U) RNA binding evidence=ISS;NAS] [GO:0000398 mRNA splicing, via spliceosome evidence=IC;ISS;IMP;NAS] [GO:0003729 mRNA binding evidence=ISS] [GO:0006376 mRNA splice site selection evidence=NAS;IMP] [GO:0007282 cystoblast division evidence=IMP] [GO:0000380 alternative mRNA splicing, via sp…	api:100168078 poly(U)-binding-splicing factor half pint	PUF68_DROME Poly(U)-binding-splicing factor half pint OS=Drosophila melanogaster GN=pUf68 PE=1 SV=2	2.10635	0.416782	6.03226	4.46639	0.0152458	0.0786837	5.51877	6.59352	0.347421	0.23023	6.84275	6.54902	6.38878	5.79477	5.12864	5.6329	112.25	49.91	87.75	66.69	38.45	60.78
c312498_g1_i3	963	FB|FBgn0030521 - symbol:CtsB1 Cathepsin B1 species:7227 Drosophila melanogaster [GO:0004197 cysteine-type endopeptidase activity evidence=ISS;IDA] [GO:0035071 salivary gland cell autophagic cell death evidence=IEP] [GO:0048102 autophagic cell death evidence=IEP] [GO:0050790 regulation of catalytic activity evidence=IEA] [GO:0006508 proteolysis evidence=IDA] [GO:0008233 peptidase activity evidence…	api:100144791 Catb-16d2, catb-16D; cathepsin B-16D2	CATB_MOUSE Cathepsin B OS=Mus musculus GN=Ctsb PE=1 SV=2	-248.365	0.833323	6.02764	-16.5371	0.000270067	0.0191653	11.2002	3.2439	0.71135	0.43406	3.02559	2.96233	3.74378	10.3918	11.7302	11.4787	7.57	4.4	12.47	1828.18	4967.92	3414.42
c174672_g1_i1	886	.	nve:NEMVE_v1g144002 hypothetical protein	.	5.45299	0.901397	6.02534	4.70205	0.017966	0.0854623	4.92478	7.37183	0.417633	0.798811	8.24658	7.18785	6.68107	5.38321	4.56595	4.82519	275.32	74.86	108.44	49.15	24.54	33.16
c189876_g3_i2	2298	FB|FBgn0086687 - symbol:Desat1 Desaturase 1 species:7227 Drosophila melanogaster [GO:0004768 stearoyl-CoA 9-desaturase activity evidence=ISS;NAS] [GO:0006633 fatty acid biosynthetic process evidence=NAS] [GO:0006723 cuticle hydrocarbon biosynthetic process evidence=IMP] [GO:0055114 oxidation-reduction process evidence=IEA] [GO:0042811 pheromone biosynthetic process evidence=IMP] [GO:0060179 male …	api:100145824 fatty acid desaturase	ACO11_TRINI Acyl-CoA Delta(11) desaturase OS=Trichoplusia ni GN=D11DS PE=1 SV=2	-3.39825	0.259723	6.0166	-11.7691	0.0032519	0.0422546	6.96335	5.19856	0.0828558	0.246152	4.94575	5.43747	5.21247	6.87024	7.02893	6.99089	31.65	23.96	37.13	141.72	172.07	161.03
c307740_g2_i1	2075	FB|FBgn0039620 - symbol:wat waterproof species:7227 Drosophila melanogaster [GO:0080019 fatty-acyl-CoA reductase (alcohol-forming) activity evidence=ISS] [GO:0045177 apical part of cell evidence=IDA] [GO:0005737 cytoplasm evidence=IDA] [GO:0035149 lumen formation, open tracheal system evidence=IMP] [GO:0035002 liquid clearance, open tracheal system evidence=IMP] [GO:0050062 long-chain-fatty-acyl-…	api:100160356 putative fatty acyl-CoA reductase CG5065	WAT_DROME Fatty acyl-CoA reductase wat OS=Drosophila melanogaster GN=wat PE=1 SV=1	-5.50418	0.504819	6.01304	-8.44215	0.00212909	0.0362901	7.36787	4.90734	0.272208	0.425141	5.39487	4.71341	4.61375	7.66511	7.13074	7.30777	42.49	14.93	24.21	256.92	186.24	200.94
c316260_g1_i1	415	FB|FBgn0013679 - symbol:mt:ND1 mitochondrial NADH-ubiquinone oxidoreductase chain 1 species:7227 Drosophila melanogaster [GO:0008137 NADH dehydrogenase (ubiquinone) activity evidence=NAS] [GO:0005747 mitochondrial respiratory chain complex I evidence=NAS] [GO:0005739 mitochondrion evidence=NAS] [GO:0016020 membrane evidence=IEA] [GO:0055114 oxidation-reduction process evidence=IEA] InterPro:IPR00…	api:7055886 ND1; NADH dehydrogenase subunit 1	NU1M_DALCH NADH-ubiquinone oxidoreductase chain 1 OS=Dalbulus charlesi GN=MT-ND1 PE=3 SV=1	3.83997	0.581404	6.00487	5.78268	0.00509547	0.0496712	5.11225	7.05334	0.453022	0.36442	7.02448	7.43134	6.70421	5.49336	5.23201	4.61138	127.24	85.86	110.45	53.59	41.51	28.23
c268446_g1_i2	1338	.	.	.	2.29364	0.366103	6.00387	5.66609	0.0197181	0.0897123	5.43484	6.63248	0.108591	0.349628	6.90963	6.74814	6.23968	5.31428	5.46528	5.52497	116.97	56.7	79.3	46.91	50.39	56.4
c297977_g1_i1	1545	FB|FBgn0038130 - symbol:CG8630 species:7227 Drosophila melanogaster [GO:0004768 stearoyl-CoA 9-desaturase activity evidence=ISS] [GO:0055114 oxidation-reduction process evidence=IEA] [GO:0006629 lipid metabolic process evidence=IEA] InterPro:IPR005804 InterPro:IPR015876 Pfam:PF00487 PRINTS:PR00075 Proteomes:UP000000803 EMBL:AE014297 GO:GO:0016021 GO:GO:0006633 GO:GO:0004768 eggNOG:COG1398 KO:K005…	api:100165504 acyl-CoA Delta(11) desaturase	ACO11_TRINI Acyl-CoA Delta(11) desaturase OS=Trichoplusia ni GN=D11DS PE=1 SV=2	-4.68459	0.988118	6.0008	-3.90528	0.0441961	0.134609	7.21728	4.98936	0.298695	0.941891	3.90899	5.42104	5.63804	6.90654	7.50226	7.24304	15.07	23.77	50.06	145.7	252.79	193.39
c232176_g1_i1	2264	FB|FBgn0030520 - symbol:Pdcd4 Programmed cell death 4 ortholog species:7227 Drosophila melanogaster [GO:2000738 positive regulation of stem cell differentiation evidence=IMP] [GO:0030727 germarium-derived female germ-line cyst formation evidence=IMP] [GO:0005829 cytosol evidence=IDA] InterPro:IPR016024 InterPro:IPR016021 Proteomes:UP000000803 SUPFAM:SSF48371 EMBL:AE014298 GO:GO:0030727 Gene3D:1.2…	api:100162476 programmed cell death protein 4	PDCD4_CHICK Programmed cell death protein 4 OS=Gallus gallus GN=PDCD4 PE=2 SV=1	-4.90428	0.315713	6.0006	-12.5855	0.000672974	0.0256097	7.25626	4.96222	0.163631	0.27	4.6689	5.20038	5.01738	7.25773	7.0919	7.41915	25.91	20.85	32.45	187.51	179.79	215.3
c305116_g5_i1	542	.	.	.	4.76857	0.333887	5.99846	11.6904	0.00253288	0.0382756	4.9766	7.23015	0.12242	0.310635	7.56168	7.18299	6.9458	4.92963	5.11554	4.88461	177.75	74.29	131.27	35.53	38.14	34.79
c333497_g1_i1	1019	.	api:100159688 uncharacterized LOC100159688	.	3.77901	0.904324	5.99602	3.67356	0.0321468	0.114149	5.11322	7.03123	0.443444	0.788137	7.9084	6.38267	6.80262	4.9278	5.61928	4.79258	218.58	44.7	118.24	35.49	57.29	32.46
c359041_g1_i1	976	.	.	.	3.42009	0.335253	5.99358	9.16535	0.00237957	0.0377776	5.17185	6.94588	0.161531	0.293773	6.7216	7.27842	6.83762	4.9898	5.22773	5.29802	103.13	78.9	120.96	37.09	41.33	47.52
c231983_g1_i1	1218	FB|FBgn0046880 - symbol:Obp56b Odorant-binding protein 56b species:7227 Drosophila melanogaster [GO:0005549 odorant binding evidence=ISS;ISA;NAS] [GO:0007606 sensory perception of chemical stimulus evidence=ISS;ISA] [GO:0005576 extracellular region evidence=ISM] InterPro:IPR006170 Pfam:PF01395 SMART:SM00708 EMBL:AE013599 Proteomes:UP000000803 GO:GO:0005576 GO:GO:0005549 GO:GO:0007606 Gene3D:1.10.…	api:100301491 Obp3, obp12; odorant-binding protein 3	.	-2.35946	0.510542	5.99305	-4.20154	0.0165429	0.0819754	6.64419	5.40573	0.413018	0.300116	5.24485	5.22035	5.75199	6.38878	7.12069	6.42309	38.49	21.05	54.74	100.96	184.5	104.82
c307808_g3_i1	2187	FB|FBgn0015778 - symbol:rin rasputin species:7227 Drosophila melanogaster [GO:0017124 SH3 domain binding evidence=ISS] [GO:0007265 Ras protein signal transduction evidence=IGI] [GO:0005829 cytosol evidence=IDA] [GO:0016318 ommatidial rotation evidence=IMP] [GO:0001752 compound eye photoreceptor fate commitment evidence=IMP] [GO:0003729 mRNA binding evidence=ISS] [GO:0003676 nucleic acid binding e…	api:100165303 ras GTPase-activating protein-binding protein 1	G3BP2_MOUSE Ras GTPase-activating protein-binding protein 2 OS=Mus musculus GN=G3bp2 PE=1 SV=2	-2.44976	0.535641	5.99266	-4.17989	0.0369611	0.12239	6.67373	5.38109	0.16963	0.508072	4.8667	5.8826	5.39396	6.69851	6.49307	6.82961	29.98	32.34	41.92	125.5	111.13	139.69
c93619_g1_i1	989	FB|FBgn0052039 - symbol:CG32039 species:7227 Drosophila melanogaster [GO:0005575 cellular_component evidence=ND] [GO:0008150 biological_process evidence=ND] [GO:0003674 molecular_function evidence=ND] Proteomes:UP000000803 EMBL:AE014296 KO:K14014 EMBL:AE003552 RefSeq:NP_001286998.1 RefSeq:NP_729471.1 UniGene:Dm.20903 IntAct:Q8IQC6 STRING:7227.FBpp0076169 PRIDE:Q8IQC6 EnsemblMetazoa:FBtr0076441 En…	api:100169260 uncharacterized LOC100169260	SVIP_PONAB Small VCP/p97-interacting protein OS=Pongo abelii GN=SVIP PE=3 SV=1	2.00212	0.202295	5.98561	8.57507	0.00366289	0.0436777	5.50576	6.50728	0.089824	0.181259	6.65502	6.30502	6.56181	5.51223	5.59217	5.41287	98.66	42.59	99.6	54.65	56.06	51.25
c262268_g1_i1	3187	ZFIN|ZDB-GENE-040426-1042 - symbol:hmgcs1 3-hydroxy-3-methylglutaryl-CoA synthase 1 (soluble) species:7955 Danio rerio [GO:0005575 cellular_component evidence=ND] [GO:0004421 hydroxymethylglutaryl-CoA synthase activity evidence=IEA] [GO:0008299 isoprenoid biosynthetic process evidence=IEA] [GO:0014003 oligodendrocyte development evidence=IMP] [GO:0003824 catalytic activity evidence=IEA] [GO:00081…	cqu:CpipJ_CPIJ002065 hydroxymethylglutaryl-CoA synthase 1	HMCS2_BLAGE Hydroxymethylglutaryl-CoA synthase 2 OS=Blattella germanica GN=HMGCS-2 PE=2 SV=1	2.00086	0.280754	5.98521	6.17312	0.00455796	0.0475553	5.50577	6.5064	0.225631	0.167074	6.32912	6.52912	6.66094	5.30392	5.74936	5.46404	78.26	49.2	106.58	46.56	63.65	53.85
c151864_g1_i1	2470	FB|FBgn0036565 - symbol:CG5235 species:7227 Drosophila melanogaster [GO:0004500 dopamine beta-monooxygenase activity evidence=ISS] [GO:0005575 cellular_component evidence=ND] [GO:0005507 copper ion binding evidence=IEA] [GO:0055114 oxidation-reduction process evidence=IEA] InterPro:IPR000323 InterPro:IPR000945 InterPro:IPR008977 InterPro:IPR014784 InterPro:IPR020611 Pfam:PF01082 PRINTS:PR00767 PR…	api:100168792 MOXD1 homolog 1	MOX11_DROME MOXD1 homolog 1 OS=Drosophila melanogaster GN=CG5235 PE=2 SV=2	3.14973	0.191782	5.98362	14.9489	0.00029222	0.0196817	5.21297	6.8682	0.160344	0.105216	6.74676	6.92579	6.93205	5.32787	5.02979	5.28127	104.62	63.1	130.15	47.46	35.54	47.08
c38510_g1_i1	2390	UNIPROTKB|Q8IJK9 - symbol:PF10_0186 Zinc finger C-x8-C-x5-C-x3-H type, putative species:36329 Plasmodium falciparum 3D7 [GO:0020011 apicoplast evidence=RCA] InterPro:IPR000571 PROSITE:PS50103 SMART:SM00356 GO:GO:0046872 Proteomes:UP000001450 EMBL:AE014185 Gene3D:4.10.1000.10 RefSeq:XP_001347471.2 ProteinModelPortal:Q8IJK9 SMR:Q8IJK9 IntAct:Q8IJK9 MINT:MINT-1561178 STRING:5833.PF10_0186-1 EnsemblP…	api:100572047 leucine-rich repeat extensin-like protein 5	.	2.52478	0.338589	5.9834	6.83511	0.00295093	0.0407821	5.3525	6.68866	0.267037	0.208167	6.46781	6.88126	6.71692	5.56548	5.05291	5.43912	85.52	61.45	111.53	56.87	36.15	52.45
c301073_g1_i1	961	FB|FBgn0020369 - symbol:Rpt6 Regulatory particle triple-A ATPase 6 species:7227 Drosophila melanogaster [GO:0005634 nucleus evidence=IDA] [GO:0005737 cytoplasm evidence=IDA] [GO:0005838 proteasome regulatory particle evidence=ISS;IDA] [GO:0008540 proteasome regulatory particle, base subcomplex evidence=ISS;IDA] [GO:0016887 ATPase activity evidence=ISM] [GO:0043161 proteasome-mediated ubiquitin-de…	api:100165202 26S protease regulatory subunit 8	PRS8_MANSE 26S proteasome regulatory subunit 8 OS=Manduca sexta PE=2 SV=1	-2.46189	0.496839	5.97801	-4.53118	0.0408904	0.129329	6.66312	5.36335	0.0829235	0.48987	4.82767	5.47382	5.78855	6.57152	6.68475	6.73308	29.19	24.65	56.26	115.33	126.84	130.61
c262814_g1_i1	3133	FB|FBgn0265045 - symbol:Strn-Mlck Stretchin-Mlck species:7227 Drosophila melanogaster [GO:0006468 protein phosphorylation evidence=IEA;ISS;NAS] [GO:0004687 myosin light chain kinase activity evidence=ISS;IDA] [GO:0004683 calmodulin-dependent protein kinase activity evidence=IDA] [GO:0005200 structural constituent of cytoskeleton evidence=ISS] [GO:0004674 protein serine/threonine kinase activity e…	api:100159331 uncharacterized LOC100159331	MYPN_MOUSE Myopalladin OS=Mus musculus GN=Mypn PE=1 SV=2	-3.62174	0.498007	5.97694	-6.45748	0.0163118	0.0814043	6.97694	5.12026	0.129767	0.480803	4.83312	5.67533	4.85232	7.07766	6.8305	7.02266	29.3	28.26	28.51	162.47	144.01	165.33
c288991_g2_i2	1576	ZFIN|ZDB-GENE-030616-40 - symbol:matr3l1.1 matrin 3-like 1.1 species:7955 Danio rerio [GO:0000166 nucleotide binding evidence=IEA] [GO:0005634 nucleus evidence=IEA] [GO:0003676 nucleic acid binding evidence=IEA] [GO:0008270 zinc ion binding evidence=IEA] InterPro:IPR000504 InterPro:IPR000690 InterPro:IPR012677 PROSITE:PS50102 PROSITE:PS50171 SMART:SM00360 InterPro:IPR015880 ZFIN:ZDB-GENE-030616-4…	api:100163550 zinc finger protein on ecdysone puffs	MATR3_MOUSE Matrin-3 OS=Mus musculus GN=Matr3 PE=1 SV=1	2.37814	0.388465	5.97602	5.57265	0.0160778	0.0808911	5.38368	6.63352	0.144627	0.360539	6.27801	6.99889	6.62366	5.26038	5.3478	5.54288	75.31	66.24	103.81	45.15	45.95	57.03
c292637_g2_i1	476	ZFIN|ZDB-GENE-131121-40 - symbol:si:dkey-108k21.24 si:dkey-108k21.24 species:7955 Danio rerio [GO:0003677 DNA binding evidence=IEA] [GO:0005634 nucleus evidence=IEA] [GO:0046982 protein heterodimerization activity evidence=IEA] [GO:0000786 nucleosome evidence=IEA] [GO:0005694 chromosome evidence=IEA] InterPro:IPR000164 InterPro:IPR007125 InterPro:IPR009072 Pfam:PF00125 PRINTS:PR00622 PROSITE:PS00…	cqu:CpipJ_CPIJ012407 histone H3.1t	H3_URECA Histone H3 OS=Urechis caupo PE=1 SV=2	26.0714	0.346848	5.97265	23.4923	2.55466e-05	0.0143701	4.06695	8.77134	0.22163	0.266802	8.49653	8.78817	9.02933	3.81149	4.20791	4.18144	317.5	208.14	568.57	15.46	18.22	20.31
c239780_g1_i1	2913	UNIPROTKB|F1NPJ4 - symbol:SDHA Succinate dehydrogenase [ubiquinone] flavoprotein subunit, mitochondrial species:9031 Gallus gallus [GO:0000104 succinate dehydrogenase activity evidence=IEA] [GO:0005739 mitochondrion evidence=IEA] [GO:0006099 tricarboxylic acid cycle evidence=IEA] [GO:0006105 succinate metabolic process evidence=IEA] [GO:0007399 nervous system development evidence=IEA] [GO:0022904…	api:100166540 succinate dehydrogenase [ubiquinone] flavoprotein subunit, mitochondrial	SDHA_DANRE Succinate dehydrogenase [ubiquinone] flavoprotein subunit, mitochondrial OS=Danio rerio GN=sdha PE=2 SV=2	-2.0946	0.199294	5.9706	-9.27038	0.00547587	0.0514142	6.52771	5.46104	0.0658923	0.188086	5.39215	5.67386	5.31712	6.51704	6.46781	6.59829	42.38	28.25	39.93	110.65	109.03	117.88
c131951_g1_i1	1722	FB|FBgn0250874 - symbol:ttm50 tiny tim 50 species:7227 Drosophila melanogaster [GO:0007067 mitotic nuclear division evidence=NAS] [GO:0015031 protein transport evidence=IEA] [GO:0007005 mitochondrion organization evidence=IMP] [GO:0005739 mitochondrion evidence=IDA] [GO:0005743 mitochondrial inner membrane evidence=ISS] [GO:0005744 mitochondrial inner membrane presequence translocase complex evid…	api:100164201 mitochondrial import inner membrane translocase subunit TIM50-C-like	TI50C_DROME Mitochondrial import inner membrane translocase subunit TIM50-C OS=Drosophila melanogaster GN=ttm50 PE=2 SV=2	-2.37595	0.13537	5.96498	-15.9745	0.000214166	0.0186	6.62181	5.37331	0.0755004	0.11236	5.443	5.24369	5.43323	6.62366	6.54541	6.69637	43.89	21.39	42.83	119.58	115.39	126.56
c82278_g1_i1	1174	FB|FBgn0035374 - symbol:mRpS35 mitochondrial ribosomal protein S35 species:7227 Drosophila melanogaster [GO:0006412 translation evidence=ISS] [GO:0003735 structural constituent of ribosome evidence=ISS] [GO:0005763 mitochondrial small ribosomal subunit evidence=ISS] Proteomes:UP000000803 EMBL:AE014296 GO:GO:0006412 GO:GO:0003735 GO:GO:0005763 Reactome:REACT_270177 Reactome:REACT_269989 KO:K17413 …	api:100165929 28S ribosomal protein S35, mitochondrial	RT35_BOVIN 28S ribosomal protein S35, mitochondrial OS=Bos taurus GN=MRPS35 PE=1 SV=1	-4.17075	0.107055	5.96449	-33.3337	0.000636082	0.0254663	7.08295	5.02264	0.0184201	0.105459	4.90782	5.11517	5.04494	7.09068	7.09624	7.06192	30.77	19.59	33.19	163.93	180.55	173.23
c205512_g1_i1	937	.	.	.	10.3423	0.388083	5.96015	15.0428	0.000177561	0.018192	4.50858	7.87906	0.234828	0.308972	8.03923	8.07506	7.52289	4.75984	4.29467	4.47122	239.11	128.72	198.3	31.19	19.54	25.32
c174328_g1_i1	2107	UNIPROTKB|E1C6N5 - symbol:DLAT Acetyltransferase component of pyruvate dehydrogenase complex species:9031 Gallus gallus [GO:0004742 dihydrolipoyllysine-residue acetyltransferase activity evidence=IEA] [GO:0005759 mitochondrial matrix evidence=IEA] [GO:0006090 pyruvate metabolic process evidence=IEA] [GO:0045254 pyruvate dehydrogenase complex evidence=IEA] InterPro:IPR001078 InterPro:IPR004167 Int…	api:100167278 pyruvate dehydrogenase protein X component, mitochondrial	ODP21_ARATH Dihydrolipoyllysine-residue acetyltransferase component 1 of pyruvate dehydrogenase complex, mitochondrial OS=Arabidopsis thaliana GN=LTA3 PE=1 SV=2	-2.34015	0.133759	5.95799	-15.8832	0.000786393	0.0262293	6.60277	5.37617	0.0556863	0.121617	5.41127	5.24086	5.47637	6.55215	6.66242	6.59373	42.97	21.33	44.05	114.07	124.72	117.49
c16751_g1_i1	892	FB|FBgn0050052 - symbol:Obp49a Odorant-binding protein 49a species:7227 Drosophila melanogaster [GO:0005549 odorant binding evidence=ISS;ISA] [GO:0007606 sensory perception of chemical stimulus evidence=ISS;ISA] [GO:0005576 extracellular region evidence=ISM] InterPro:IPR006170 Pfam:PF01395 EMBL:AE013599 Proteomes:UP000000803 GO:GO:0005576 GO:GO:0005549 GO:GO:0007606 Gene3D:1.10.238.20 InterPro:IP…	api:100165555 Obp6; odorant-binding protein 6	OBP68_ANOGA General odorant-binding protein 68 OS=Anopheles gambiae GN=Obp68 PE=3 SV=1	-8.77814	0.259437	5.95465	-20.9226	3.27033e-05	0.0143701	7.72433	4.59042	0.175319	0.191235	4.75984	4.62835	4.38306	7.68887	7.56946	7.91467	27.85	14.14	20.35	261.47	262.96	311.69
c310433_g6_i1	751	.	.	.	2.68431	0.499733	5.95169	4.93742	0.0304087	0.110991	5.28189	6.70644	0.120671	0.484945	6.33237	7.25434	6.53261	5.16417	5.27619	5.40531	78.51	77.75	97.91	42.06	42.99	50.99
c286679_g1_i2	1677	.	.	.	-2.94561	0.611447	5.94969	-4.41497	0.0221887	0.0947249	6.77979	5.22122	0.275822	0.545701	5.36311	5.68196	4.61859	6.99439	6.46868	6.87629	41.69	28.33	24.31	154.29	109.11	146.89
c254058_g1_i1	2222	FB|FBgn0030304 - symbol:Cyp4g15 Cyp4g15 species:7227 Drosophila melanogaster [GO:0043231 intracellular membrane-bounded organelle evidence=NAS] [GO:0009055 electron carrier activity evidence=ISS;NAS] [GO:0006694 steroid biosynthetic process evidence=NAS] [GO:0016020 membrane evidence=NAS] [GO:0020037 heme binding evidence=IEA] [GO:0016705 oxidoreductase activity, acting on paired donors, with inc…	api:100164072 cytochrome P450 4g15	C4G15_DROME Cytochrome P450 4g15 OS=Drosophila melanogaster GN=Cyp4g15 PE=2 SV=1	-7.39971	0.656637	5.93698	-7.61645	0.00405308	0.0452454	7.55374	4.66627	0.573936	0.319013	4.565	4.41018	5.02362	7.55924	8.1249	6.97707	24.09	12.22	32.59	238.71	398.34	159.27
c153169_g1_i1	1108	.	api:100160601 uncharacterized LOC100160601	.	-23.1615	0.674496	5.93532	-11.6421	0.00605727	0.0536134	8.6203	4.08664	0.107229	0.665918	4.38991	4.54694	3.32307	8.50691	8.72008	8.6339	21.39	13.38	8.88	472.83	637.5	543
c281636_g2_i2	1680	FB|FBgn0034157 - symbol:resilin resilin species:7227 Drosophila melanogaster [GO:0005214 structural constituent of chitin-based cuticle evidence=ISS] [GO:0008010 structural constituent of chitin-based larval cuticle evidence=ISM] [GO:0031012 extracellular matrix evidence=ISM] [GO:0040003 chitin-based cuticle development evidence=ISM] [GO:0032992 protein-carbohydrate complex evidence=IDA] [GO:0030…	api:100160837 cp72; cuticular protein 72	RESIL_DROME Pro-resilin OS=Drosophila melanogaster GN=resilin PE=1 SV=1	5.88244	0.630761	5.91601	7.01984	0.0161271	0.0808983	4.77431	7.33072	0.12123	0.619001	6.62623	7.57845	7.78749	4.91106	4.73184	4.68003	96.77	93.43	240.95	35.17	28.1	29.64
c252196_g2_i1	1530	.	.	.	2.6439	0.334109	5.91369	7.27155	0.00493656	0.049132	5.2538	6.65646	0.158759	0.29398	6.96715	6.61958	6.38267	5.42363	5.10911	5.22866	121.54	52.16	87.18	50.85	38.01	45.09
c208075_g1_i1	347	.	api:100166220 uncharacterized LOC100166220	.	-4.99693	0.750142	5.91343	-5.3592	0.014354	0.0767784	7.18675	4.86571	0.322027	0.677504	5.48617	4.14282	4.96813	6.82823	7.45146	7.28055	45.18	10.16	31.29	138.23	244.49	198.12
c281188_g1_i2	1624	FB|FBgn0004237 - symbol:Hrb87F Heterogeneous nuclear ribonucleoprotein at 87F species:7227 Drosophila melanogaster [GO:0030529 ribonucleoprotein complex evidence=ISS;NAS;IDA;IPI] [GO:0005654 nucleoplasm evidence=IDA] [GO:0005703 polytene chromosome puff evidence=IDA] [GO:0003729 mRNA binding evidence=ISS;NAS] [GO:0000785 chromatin evidence=IDA] [GO:0005634 nucleus evidence=IC;IDA] [GO:0035062 ome…	api:100162512 heterogeneous nuclear ribonucleoprotein 87F-like	RB87F_DROME Heterogeneous nuclear ribonucleoprotein 87F OS=Drosophila melanogaster GN=Hrb87F PE=2 SV=2	2.01639	0.315778	5.90965	5.54959	0.0191636	0.0885101	5.42537	6.43715	0.101776	0.298927	6.76568	6.1812	6.36455	5.50453	5.31057	5.46102	106.37	38.99	85.97	54.43	44.39	53.65
c287849_g1_i2	1747	FB|FBgn0028546 - symbol:ics icarus species:7227 Drosophila melanogaster [GO:0030695 GTPase regulator activity evidence=ISS] [GO:0046329 negative regulation of JNK cascade evidence=IGI] [GO:0043508 negative regulation of JUN kinase activity evidence=IMP] [GO:0007475 apposition of dorsal and ventral imaginal disc-derived wing surfaces evidence=IMP] [GO:0007229 integrin-mediated signaling pathway ev…	api:100162342 ras suppressor protein 1	RSU1_HUMAN Ras suppressor protein 1 OS=Homo sapiens GN=RSU1 PE=1 SV=3	2.11993	0.178878	5.90218	10.4963	0.00511678	0.0497952	5.38501	6.46902	0.0500051	0.171747	6.50949	6.61692	6.28066	5.42958	5.33093	5.39451	88.56	51.98	81.18	51.21	45.24	50.58
c240034_g1_i1	1515	FB|FBgn0032785 - symbol:CG10026 species:7227 Drosophila melanogaster [GO:0008431 vitamin E binding evidence=ISS] [GO:0016918 retinal binding evidence=ISS] [GO:0006810 transport evidence=IEA] [GO:0005215 transporter activity evidence=IEA] [GO:0005622 intracellular evidence=IEA] InterPro:IPR001071 PRINTS:PR00180 Pfam:PF03765 Proteomes:UP000000803 GO:GO:0005622 GO:GO:0005215 Gene3D:3.40.525.10 Inter…	api:100160994 alpha-tocopherol transfer protein	TTPA_MOUSE Alpha-tocopherol transfer protein OS=Mus musculus GN=Ttpa PE=1 SV=1	-2.62678	0.343497	5.89959	-7.02557	0.00258049	0.0386152	6.63723	5.24393	0.268419	0.214339	5.30724	5.41949	5.00507	6.77221	6.81137	6.32811	40.06	23.74	32.17	133.2	140.92	98.42
c204066_g1_i1	221	.	.	.	-24.0151	1.40842	5.89879	-5.63962	0.00942758	0.0641316	8.6217	4.03583	0.698211	1.22317	4.00886	2.82637	5.27227	8.97066	9.07665	7.8178	16.27	3.98	38.76	680.82	832.82	283.92
c299381_g1_i1	1967	FB|FBgn0000146 - symbol:aub aubergine species:7227 Drosophila melanogaster [GO:0048477 oogenesis evidence=IMP;TAS] [GO:0046843 dorsal appendage formation evidence=IMP] [GO:0017145 stem cell division evidence=ISS] [GO:0007282 cystoblast division evidence=ISS] [GO:0046011 regulation of oskar mRNA translation evidence=TAS] [GO:0046012 positive regulation of oskar mRNA translation evidence=NAS;TAS] […	api:100167925 protein aubergine	SIWI_BOMMO Piwi-like protein Siwi OS=Bombyx mori GN=Siwi PE=1 SV=1	2.00822	0.221588	5.89853	7.86279	0.0090414	0.0629773	5.41697	6.42289	0.0675231	0.211049	6.38207	6.23523	6.65137	5.4175	5.34919	5.48423	80.24	40.7	106.04	50.59	46.04	54.99
c59259_g1_i1	3570	FB|FBgn0039640 - symbol:CG14516 species:7227 Drosophila melanogaster [GO:0004177 aminopeptidase activity evidence=ISS] [GO:0008270 zinc ion binding evidence=IEA] [GO:0008237 metallopeptidase activity evidence=IEA] [GO:0006508 proteolysis evidence=IEA] InterPro:IPR001930 InterPro:IPR014782 Pfam:PF01433 PRINTS:PR00756 Proteomes:UP000000803 EMBL:AE014297 GO:GO:0004177 GO:GO:0008270 GO:GO:0008237 egg…	api:100144773 membrane alanyl aminopeptidase N	AMPN_MANSE Aminopeptidase N OS=Manduca sexta GN=APN2 PE=1 SV=2	-9.39244	0.459671	5.89058	-12.1764	0.00500615	0.0494651	7.72391	4.49241	0.450885	0.089442	4.48811	4.40519	4.58392	7.23202	8.1176	7.82211	22.83	12.18	23.71	184.19	398.01	284.31
c254966_g1_i2	507	FB|FBgn0031174 - symbol:CG1486 species:7227 Drosophila melanogaster [GO:0019752 carboxylic acid metabolic process evidence=IEA] [GO:0016831 carboxy-lyase activity evidence=IEA] [GO:0030170 pyridoxal phosphate binding evidence=IEA] InterPro:IPR002129 InterPro:IPR015421 Pfam:PF00282 Proteomes:UP000000803 GO:GO:0030170 Gene3D:3.40.640.10 InterPro:IPR015424 SUPFAM:SSF53383 EMBL:AE014298 GO:GO:0016831…	api:100165251 pyridoxal-dependent decarboxylase domain-containing protein 1	PDXD1_DANRE Pyridoxal-dependent decarboxylase domain-containing protein 1 OS=Danio rerio GN=pdxdc1 PE=2 SV=1	2.24397	0.202432	5.89028	9.97698	0.000823959	0.0264486	5.33604	6.50209	0.121337	0.162038	6.47801	6.67482	6.35344	5.19593	5.40626	5.40592	85.8	54.12	85.34	42.96	48.38	51.02
c289019_g2_i1	2516	.	api:100160727 uncharacterized LOC100160727	.	-2.15205	0.289419	5.88776	-6.61719	0.00753701	0.05859	6.46651	5.3608	0.128922	0.259119	5.11299	5.62991	5.33951	6.31778	6.54634	6.53542	35.36	27.52	40.41	95.57	115.43	112.41
c359190_g1_i1	1397	FB|FBgn0032858 - symbol:CG10949 species:7227 Drosophila melanogaster [GO:0003677 DNA binding evidence=IEA] InterPro:IPR017956 SMART:SM00384 InterPro:IPR006578 Proteomes:UP000000803 EMBL:AE014134 GO:GO:0003677 OrthoDB:EOG7GQXVF Pfam:PF10545 SMART:SM00595 PROSITE:PS51029 GeneTree:ENSGT00730000113160 EMBL:AY058441 RefSeq:NP_001286101.1 RefSeq:NP_610032.1 UniGene:Dm.4268 IntAct:Q9VIM6 MINT:MINT-15730…	api:100167442 transcription factor Adf-1-like	ADF1_DROME Transcription factor Adf-1 OS=Drosophila melanogaster GN=Adf1 PE=2 SV=2	4.58422	0.21904	5.88767	17.3701	0.000706002	0.0256642	4.8909	7.08757	0.0874919	0.200808	6.85593	7.2123	7.1945	4.82629	4.99046	4.85594	113.38	75.45	157.58	32.77	34.55	34.03
c324975_g1_i1	257	.	.	.	5.35493	0.484002	5.88704	8.66333	0.0033033	0.0423625	4.79976	7.22062	0.22086	0.430673	7.71617	6.93671	7.009	4.7489	5.04161	4.60876	197.03	63.49	137.02	31.01	35.84	28.18
c133117_g1_i1	1445	.	.	.	-5.60533	0.511029	5.88601	-8.42862	0.00135364	0.0304218	7.2593	4.7725	0.3173	0.400589	4.69212	5.20719	4.4182	7.61704	7.0119	7.14897	26.37	20.92	20.9	246.97	168.37	184.24
c223490_g1_i1	1104	.	api:107883391 uncharacterized LOC107883391	.	2.44926	0.139243	5.88114	16.0755	0.000126416	0.0173663	5.27036	6.5627	0.109515	0.0859952	6.62888	6.4655	6.59373	5.20643	5.20784	5.39681	97.06	47.25	102.45	43.29	40.86	50.68
c206505_g1_i1	490	UNIPROTKB|F1RWC7 - symbol:KLHL2 Uncharacterized protein species:9823 Sus scrofa [GO:0003779 actin binding evidence=IEA] [GO:0005737 cytoplasm evidence=IEA] [GO:0015629 actin cytoskeleton evidence=IEA] [GO:0016567 protein ubiquitination evidence=IEA] [GO:0031463 Cul3-RING ubiquitin ligase complex evidence=IEA] InterPro:IPR000210 InterPro:IPR006652 InterPro:IPR013069 Pfam:PF00651 Pfam:PF01344 PROSI…	api:103311774 kelch-like protein 2	KLHL2_RAT Kelch-like protein 2 OS=Rattus norvegicus GN=Klhl2 PE=1 SV=3	2.1238	0.335531	5.8807	5.60941	0.0204905	0.0912592	5.36242	6.44907	0.321013	0.0976321	6.46295	6.53902	6.34524	5.62921	5.00617	5.45188	85.33	49.6	85.08	59.2	34.98	53.23
c307057_g4_i1	674	.	api:100168223 protein PFC0760c	.	-15.7481	0.925798	5.87469	-7.44066	0.0130799	0.0736295	8.19067	4.21357	0.211387	0.901342	4.17017	5.13583	3.33471	8.26133	7.95301	8.35769	18.4	19.95	8.94	403.5	345.26	440.12
c310033_g1_i1	336	UNIPROTKB|B4DFZ5 - symbol:KLHL2 cDNA FLJ60241, highly similar to Kelch-like protein 2 species:9606 Homo sapiens [GO:0005737 cytoplasm evidence=IEA] [GO:0016567 protein ubiquitination evidence=IEA] [GO:0031463 Cul3-RING ubiquitin ligase complex evidence=IEA] InterPro:IPR006652 Pfam:PF01344 SMART:SM00612 GO:GO:0005737 Proteomes:UP000005640 GO:GO:0016567 Gene3D:2.130.10.80 InterPro:IPR015916 GO:GO:0…	api:100573953 ring canal kelch homolog	KLHL2_RAT Kelch-like protein 2 OS=Rattus norvegicus GN=Klhl2 PE=1 SV=3	-2.75784	0.574532	5.86948	-4.41215	0.022492	0.0954067	6.64669	5.18315	0.257088	0.513802	5.6747	5.2251	4.64966	6.59013	6.42259	6.92735	51.01	21.14	24.8	116.6	105.24	152.76
c311171_g3_i1	477	.	.	.	3.46714	0.15638	5.86445	19.8673	0.000210055	0.0186	5.03576	6.82951	0.136542	0.076231	6.91751	6.78393	6.78708	4.88665	5.15469	5.06594	117.15	58.13	117.31	34.57	39.16	39.86
c246932_g1_i1	1524	.	api:100572954 uncharacterized LOC100572954	.	-7.58244	0.449038	5.86153	-11.2734	0.00764973	0.0590701	7.50227	4.57961	0.0215707	0.44852	4.4848	5.06796	4.18607	7.51608	7.47742	7.51332	22.78	18.98	17.51	229.16	248.92	229.21
c50748_g1_i1	2930	FB|FBgn0010100 - symbol:Acon Aconitase species:7227 Drosophila melanogaster [GO:0005739 mitochondrion evidence=ISS;IDA;NAS] [GO:0003994 aconitate hydratase activity evidence=ISS;NAS] [GO:0051539 4 iron, 4 sulfur cluster binding evidence=IEA] [GO:0005811 lipid particle evidence=IDA] [GO:0006099 tricarboxylic acid cycle evidence=IMP] InterPro:IPR000573 InterPro:IPR001030 InterPro:IPR006248 InterPro…	api:100169442 probable aconitate hydratase, mitochondrial	ACON_CAEEL Probable aconitate hydratase, mitochondrial OS=Caenorhabditis elegans GN=aco-2 PE=3 SV=2	-2.86536	0.328708	5.86068	-8.00252	0.00478859	0.0486799	6.66903	5.15031	0.141685	0.296605	4.82107	5.23323	5.39663	6.79456	6.69713	6.5154	29.13	21.22	42.02	135.33	127.96	110.92
c300380_g5_i1	2305	ZFIN|ZDB-GENE-050522-491 - symbol:hmbsb hydroxymethylbilane synthase, b species:7955 Danio rerio [GO:0005575 cellular_component evidence=ND] [GO:0033014 tetrapyrrole biosynthetic process evidence=IEA] [GO:0004418 hydroxymethylbilane synthase activity evidence=IEA] [GO:0018160 peptidyl-pyrromethane cofactor linkage evidence=IEA] InterPro:IPR000860 InterPro:IPR022417 InterPro:IPR022418 InterPro:IPR…	api:100167867 porphobilinogen deaminase	HEM3_MOUSE Porphobilinogen deaminase OS=Mus musculus GN=Hmbs PE=1 SV=2	-2.19877	0.0822798	5.85706	-23.9283	2.03966e-05	0.0141082	6.45292	5.31623	0.0545689	0.0615808	5.24672	5.36397	5.33798	6.44867	6.40061	6.50949	38.54	22.94	40.39	104.83	103.51	110.28
c324594_g1_i1	280	.	.	.	6.77826	0.709598	5.85691	6.73909	0.00884765	0.0623966	4.63694	7.39785	0.284374	0.650124	8.13404	6.90256	7.15696	4.9521	4.55921	4.39951	251.9	62.16	153.06	36.05	24.37	23.96
c313248_g1_i2	260	FB|FBgn0035510 - symbol:Cpr64Aa Cuticular protein 64Aa species:7227 Drosophila melanogaster [GO:0008010 structural constituent of chitin-based larval cuticle evidence=ISM;ISS] [GO:0005214 structural constituent of chitin-based cuticle evidence=ISS] [GO:0040003 chitin-based cuticle development evidence=ISM] [GO:0031012 extracellular matrix evidence=ISM] InterPro:IPR000618 Pfam:PF00379 PRINTS:PR009…	api:100158870 cp30, ACYPI000291; cuticular protein 30	CUA2B_TENMO Larval cuticle protein A2B OS=Tenebrio molitor PE=1 SV=1	-27.8666	0.852734	5.85525	-9.75057	0.00345593	0.0431442	8.72835	3.92789	0.336089	0.783709	3.03712	4.23509	4.51146	8.80233	8.36144	9.02129	7.64	10.84	22.43	591.68	485.72	710
c289935_g2_i1	604	.	api:107882454 uncharacterized LOC107882454	.	2.64499	0.254491	5.85478	9.55054	0.00562741	0.0520339	5.19504	6.59831	0.0785868	0.242053	6.35626	6.84037	6.59829	5.10581	5.25393	5.22539	79.22	59.93	102.55	40.19	42.32	44.9
c211634_g1_i1	3096	.	.	.	2.53268	0.245018	5.85218	9.47725	0.00545848	0.0513546	5.22012	6.56078	0.0783401	0.232157	6.82334	6.47633	6.38267	5.22374	5.14003	5.29658	110.77	47.62	87.18	43.86	38.68	47.51
c173996_g1_i1	1607	FB|FBgn0011715 - symbol:Snr1 Snf5-related 1 species:7227 Drosophila melanogaster [GO:0043044 ATP-dependent chromatin remodeling evidence=ISS] [GO:0005634 nucleus evidence=ISS;NAS;IDA] [GO:0045893 positive regulation of transcription, DNA-templated evidence=ISS;IDA] [GO:0006355 regulation of transcription, DNA-templated evidence=ISS;NAS] [GO:0035060 brahma complex evidence=NAS;IDA;TAS] [GO:0003713…	api:100165311 SWI/SNF-related matrix-associated actin-dependent regulator of chromatin subfamily B member 1	SNF5_XENTR SWI/SNF-related matrix-associated actin-dependent regulator of chromatin subfamily B member 1 OS=Xenopus tropicalis GN=smarcb1 PE=2 SV=1	2.38832	0.290717	5.84191	7.48305	0.00680071	0.0563448	5.24756	6.50356	0.115797	0.26666	6.32504	6.37556	6.81009	5.37969	5.16375	5.19925	78.16	44.32	118.91	49.02	39.47	44.12
c262378_g1_i1	2076	.	api:100169243 uncharacterized LOC100169243	.	-43.1022	0.661378	5.83986	-14.2195	0.000210331	0.0186	9.1549	3.72521	0.403642	0.523922	4.05021	4.00461	3.12081	8.68958	9.41067	9.36446	16.77	9.26	7.5	542.83	1042.07	875.85
c268326_g2_i1	2923	FB|FBgn0001186 - symbol:Hex-A Hexokinase A species:7227 Drosophila melanogaster [GO:0004396 hexokinase activity evidence=IMP;IDA] [GO:0005524 ATP binding evidence=IEA] [GO:0060361 flight evidence=IMP] [GO:0004340 glucokinase activity evidence=IBA] [GO:0001678 cellular glucose homeostasis evidence=IBA] [GO:0005829 cytosol evidence=IBA] [GO:0019158 mannokinase activity evidence=IBA] [GO:0008865 fru…	api:100169524 hexokinase type 2	HXK2_DROME Hexokinase type 2 OS=Drosophila melanogaster GN=Hex-t2 PE=2 SV=4	-9.21234	0.38873	5.83758	-14.274	0.000343391	0.0203905	7.65513	4.45157	0.32512	0.213091	4.24701	4.67228	4.43541	7.3407	7.98998	7.63472	19.44	14.58	21.15	198.82	355.64	251.09
c291472_g1_i1	2529	FB|FBgn0030593 - symbol:CG9512 species:7227 Drosophila melanogaster [GO:0008812 choline dehydrogenase activity evidence=ISS] [GO:0055114 oxidation-reduction process evidence=IEA] [GO:0050660 flavin adenine dinucleotide binding evidence=IEA] [GO:0045455 ecdysteroid metabolic process evidence=ISS;IGC] [GO:0016491 oxidoreductase activity evidence=ISS] InterPro:IPR000172 InterPro:IPR007867 InterPro:I…	api:100158867 glucose dehydrogenase [FAD, quinone]-like	DHGL_DROPS Glucose dehydrogenase [FAD, quinone] OS=Drosophila pseudoobscura pseudoobscura GN=Gld PE=3 SV=4	-33.8623	0.682046	5.83749	-12.9047	0.00364413	0.0436061	8.90727	3.82567	0.169356	0.660685	3.74754	4.52194	3.20752	8.88872	8.74796	9.08514	13.35	13.16	8.08	634.02	646.27	726.91
c279337_g1_i2	2051	FB|FBgn0037913 - symbol:fabp fatty acid bindin protein species:7227 Drosophila melanogaster [GO:0005504 fatty acid binding evidence=ISS] [GO:0005215 transporter activity evidence=IEA] [GO:0006810 transport evidence=IEA] [GO:0005875 microtubule associated complex evidence=IDA] [GO:0007616 long-term memory evidence=IMP] [GO:0005829 cytosol evidence=IDA] [GO:0005654 nucleoplasm evidence=IDA] InterPr…	api:100168295 MPA13 allergen-like	FABPM_LOCMI Fatty acid-binding protein, muscle OS=Locusta migratoria PE=1 SV=2	3.84599	0.318703	5.83508	10.5615	0.000461814	0.0224902	4.94375	6.88711	0.219118	0.231427	6.68107	6.84275	7.1375	4.89464	5.18326	4.75336	100.37	59.97	150.91	34.74	40.11	31.34
c358857_g1_i1	910	ZFIN|ZDB-GENE-060825-73 - symbol:zgc:153322 zgc:153322 species:7955 Danio rerio [GO:0003735 structural constituent of ribosome evidence=IEA] [GO:0006412 translation evidence=IEA] [GO:0005840 ribosome evidence=IEA] [GO:0003723 RNA binding evidence=IEA] [GO:0015935 small ribosomal subunit evidence=IEA] [GO:0030529 ribonucleoprotein complex evidence=IEA] InterPro:IPR000235 InterPro:IPR005716 InterPr…	api:100160215 40S ribosomal protein S5	RS5_MOUSE 40S ribosomal protein S5 OS=Mus musculus GN=Rps5 PE=1 SV=3	3.84562	0.613604	5.83146	5.48521	0.0132926	0.0740449	4.94025	6.88346	0.265726	0.553082	7.52036	6.60589	6.52413	4.91165	5.21911	4.68997	174.53	51.48	97.16	35.18	41.13	29.92
c306711_g2_i1	1612	.	api:100167550 uncharacterized LOC100167550	.	2.04225	0.0989491	5.83135	18.0324	0.000498403	0.0230149	5.33897	6.36913	0.0423513	0.0894276	6.4697	6.33913	6.29856	5.31296	5.38784	5.31611	85.55	43.57	82.41	46.89	47.69	47.93
c176242_g1_i1	2234	FB|FBgn0051728 - symbol:CG31728 species:7227 Drosophila melanogaster [GO:0004252 serine-type endopeptidase activity evidence=IEA;ISM] [GO:0006508 proteolysis evidence=IEA;ISM] InterPro:IPR001254 InterPro:IPR001314 InterPro:IPR018114 Pfam:PF00089 PRINTS:PR00722 PROSITE:PS00134 PROSITE:PS00135 PROSITE:PS50240 SMART:SM00020 InterPro:IPR009003 Proteomes:UP000000803 EMBL:AE014134 GO:GO:0006508 GO:GO:0…	api:100162364 serine protease 27	STUB_DROME Serine proteinase stubble OS=Drosophila melanogaster GN=Sb PE=2 SV=2	-7.65658	0.716577	5.8304	-7.09836	0.0100248	0.0658498	7.48081	4.54411	0.244123	0.673711	4.6226	3.83459	5.17514	7.51118	7.70833	7.22292	25.17	8.22	36.27	228.06	294.26	191.44
c279230_g1_i1	2430	ZFIN|ZDB-GENE-030131-9032 - symbol:tgm1 transglutaminase 1, K polypeptide species:7955 Danio rerio [GO:0018149 peptide cross-linking evidence=IEA] [GO:0046872 metal ion binding evidence=IEA] [GO:0003810 protein-glutamine gamma-glutamyltransferase activity evidence=IEA] InterPro:IPR001102 InterPro:IPR008958 Pfam:PF00868 Pfam:PF00927 Pfam:PF01841 ZFIN:ZDB-GENE-030131-9032 Proteomes:UP000000437 Gene…	api:100164391 hemocyte protein-glutamine gamma-glutamyltransferase	TGMH_TACTR Hemocyte protein-glutamine gamma-glutamyltransferase OS=Tachypleus tridentatus PE=1 SV=1	-2.01965	0.351426	5.82231	-4.99817	0.00751145	0.0585262	6.3514	5.33729	0.245495	0.251461	5.12019	5.27885	5.61282	6.63457	6.19848	6.22115	35.59	21.83	49.1	120.39	89.39	90.34
c233509_g1_i1	710	.	.	.	3.11745	0.424925	5.81659	6.68636	0.0157137	0.0800572	5.05394	6.69431	0.104653	0.411836	6.65616	6.30288	7.1239	4.93922	5.07842	5.14419	98.69	42.58	149.4	35.75	36.98	42.41
c36970_g1_i1	1187	FB|FBgn0035787 - symbol:CG8543 species:7227 Drosophila melanogaster [GO:0005214 structural constituent of chitin-based cuticle evidence=ISS] Proteomes:UP000000803 EMBL:AE014296 GeneTree:ENSGT00730000112781 OrthoDB:EOG7GXPCP InterPro:IPR022727 Pfam:PF11018 RefSeq:NP_648126.1 UniGene:Dm.27834 STRING:7227.FBpp0076573 PaxDb:Q9VS75 PRIDE:Q9VS75 EnsemblMetazoa:FBtr0076863 GeneID:38837 KEGG:dme:Dmel_CG8…	api:100161576 cuticular protein-like	CUC1B_TENMO Pupal cuticle protein C1B OS=Tenebrio molitor PE=1 SV=1	2.23117	0.427982	5.81235	4.68563	0.0334894	0.116968	5.26221	6.42	0.414594	0.106207	6.49942	6.29937	6.46122	5.21247	5.69943	4.87472	87.96	42.55	92.97	43.5	60.72	34.57
c244307_g1_i1	1477	UNIPROTKB|F1Q045 - symbol:EXD3 Uncharacterized protein species:9615 Canis lupus familiaris [GO:0003676 nucleic acid binding evidence=IEA] [GO:0005634 nucleus evidence=IBA] [GO:0005737 cytoplasm evidence=IBA] [GO:0008408 3'-5' exonuclease activity evidence=IBA] [GO:0090305 nucleic acid phosphodiester bond hydrolysis evidence=IEA;IBA] InterPro:IPR002562 InterPro:IPR012337 Pfam:PF01612 SMART:SM00474…	tca:656750 exonuclease mut-7 homolog	MUT7_HUMAN Exonuclease mut-7 homolog OS=Homo sapiens GN=EXD3 PE=2 SV=3	3.26973	0.350566	5.80806	8.44456	0.0014683	0.0312442	5.01601	6.72518	0.21138	0.279669	7.0405	6.62787	6.50717	4.98739	4.82039	5.24024	129.49	52.62	95.8	36.97	30.04	45.43
c262484_g1_i1	2572	FB|FBgn0031057 - symbol:Ubqn Ubiquilin species:7227 Drosophila melanogaster [GO:0042982 amyloid precursor protein metabolic process evidence=IMP] [GO:0070628 proteasome binding evidence=IPI] [GO:0005829 cytosol evidence=IDA] InterPro:IPR000449 InterPro:IPR000626 InterPro:IPR009060 Pfam:PF00240 Pfam:PF00627 PROSITE:PS50053 SMART:SM00213 Proteomes:UP000000803 InterPro:IPR029071 SUPFAM:SSF54236 EMBL…	api:100165931 ubiquilin-1	UBQL1_HUMAN Ubiquilin-1 OS=Homo sapiens GN=UBQLN1 PE=1 SV=2	-2.07067	0.421744	5.80677	-4.31261	0.04888	0.142112	6.35551	5.30541	0.0302743	0.420656	4.86405	5.70173	5.35046	6.32068	6.37556	6.37028	29.94	28.73	40.62	95.96	101.83	101.06
c310937_g5_i1	2547	FB|FBgn0003067 - symbol:Pepck Phosphoenolpyruvate carboxykinase species:7227 Drosophila melanogaster [GO:0004613 phosphoenolpyruvate carboxykinase (GTP) activity evidence=ISS] [GO:0006094 gluconeogenesis evidence=ISS;NAS] [GO:0005739 mitochondrion evidence=ISS] [GO:0005525 GTP binding evidence=IEA] InterPro:IPR008209 InterPro:IPR008210 InterPro:IPR013035 InterPro:IPR018091 Pfam:PF00821 PIRSF:PIRS…	api:100160700 phosphoenolpyruvate carboxykinase [GTP]	PCKG_DROME Phosphoenolpyruvate carboxykinase [GTP] OS=Drosophila melanogaster GN=Pepck PE=2 SV=2	-7.06394	0.263968	5.80357	-18.5068	0.000219626	0.0186	7.38269	4.56221	0.227843	0.133291	4.47757	4.71586	4.49321	7.43702	7.57845	7.13259	22.62	14.94	22.17	213.47	265.76	182.82
c30877_g1_i1	1115	UNIPROTKB|Q0IHH1 - symbol:naa30 N-alpha-acetyltransferase 30 species:8355 Xenopus laevis [GO:0004596 peptide alpha-N-acetyltransferase activity evidence=ISS] [GO:0005737 cytoplasm evidence=ISS] [GO:0008152 metabolic process evidence=ISS] [GO:0031417 NatC complex evidence=ISS] [GO:0005844 polysome evidence=ISS] InterPro:IPR000182 Pfam:PF00583 PROSITE:PS51186 GO:GO:0005737 GO:GO:0008152 Gene3D:3.40…	api:100159183 N-alpha-acetyltransferase 30-like	NAA30_XENLA N-alpha-acetyltransferase 30 OS=Xenopus laevis GN=naa30 PE=2 SV=1	-2.00528	0.361788	5.7967	-4.8057	0.0305146	0.111185	6.32029	5.31648	0.0965936	0.348654	4.91633	5.55483	5.47829	6.24264	6.28977	6.42846	31	26.05	44.09	90.31	95.15	105.28
c216102_g1_i1	1620	FB|FBgn0036337 - symbol:AdenoK Adenosine Kinase species:7227 Drosophila melanogaster [GO:0006166 purine ribonucleoside salvage evidence=IEA] [GO:0016773 phosphotransferase activity, alcohol group as acceptor evidence=IEA] [GO:0004001 adenosine kinase activity evidence=ISS] [GO:0006167 AMP biosynthetic process evidence=ISS] [GO:0005654 nucleoplasm evidence=IDA] [GO:0005829 cytosol evidence=IDA] In…	api:100167522 adenosine kinase 2	ADK2_ARATH Adenosine kinase 2 OS=Arabidopsis thaliana GN=ADK2 PE=1 SV=1	-2.38841	0.319703	5.79138	-6.80489	0.0103885	0.0666434	6.45336	5.19731	0.114297	0.298573	5.45261	4.869	5.2703	6.52211	6.32142	6.51654	44.29	16.45	38.64	110.78	97.49	110.97
c229831_g1_i1	3023	FB|FBgn0000146 - symbol:aub aubergine species:7227 Drosophila melanogaster [GO:0048477 oogenesis evidence=IMP;TAS] [GO:0046843 dorsal appendage formation evidence=IMP] [GO:0017145 stem cell division evidence=ISS] [GO:0007282 cystoblast division evidence=ISS] [GO:0046011 regulation of oskar mRNA translation evidence=TAS] [GO:0046012 positive regulation of oskar mRNA translation evidence=NAS;TAS] […	api:100162735 protein aubergine	SIWI_BOMMO Piwi-like protein Siwi OS=Bombyx mori GN=Siwi PE=1 SV=1	2.30667	0.267561	5.78953	7.80579	0.00206716	0.035948	5.21793	6.42374	0.158012	0.215919	6.5298	6.56612	6.1753	5.26115	5.0428	5.34983	90.18	50.38	76.07	45.16	35.88	49.06
c273105_g1_i1	1040	FB|FBgn0038714 - symbol:Cpr92A Cuticular protein 92A species:7227 Drosophila melanogaster [GO:0008010 structural constituent of chitin-based larval cuticle evidence=ISM;ISS] [GO:0005214 structural constituent of chitin-based cuticle evidence=ISS] [GO:0031012 extracellular matrix evidence=ISM] [GO:0040003 chitin-based cuticle development evidence=ISM] InterPro:IPR000618 Pfam:PF00379 PRINTS:PR00947…	api:100167758 cuticle protein 21-like	CU21_LOCMI Cuticle protein 21 OS=Locusta migratoria GN=ACP21 PE=1 SV=1	-7.95759	0.95192	5.7885	-5.44465	0.0159307	0.0805252	7.4749	4.48257	0.876176	0.372112	4.90782	4.21669	4.32319	8.48535	7.01355	6.92579	30.77	10.68	19.52	464.29	168.54	152.36
c358845_g1_i1	5250	.	api:100572986 ACYPI56506; uncharacterized LOC100572986	.	-10.2548	0.845985	5.78843	-6.87557	0.0194853	0.0892841	7.70617	4.34794	0.0833242	0.841871	4.35571	5.1859	3.50221	7.63472	7.6861	7.7977	20.83	20.59	10.27	251.08	289.74	280.51
c324414_g1_i1	772	.	api:100164299 uncharacterized LOC100164299	.	-3.83934	0.420611	5.78793	-7.99234	0.0127298	0.0728994	6.83915	4.89829	0.414012	0.0742142	4.93999	4.8126	4.94227	6.37154	7.15905	6.98686	31.53	15.77	30.63	99.79	190.48	160.79
c350373_g1_i1	2847	FB|FBgn0026061 - symbol:Mipp1 Multiple inositol polyphosphate phosphatase 1 species:7227 Drosophila melanogaster [GO:0004721 phosphoprotein phosphatase activity evidence=NAS] [GO:0003993 acid phosphatase activity evidence=IEA] [GO:0005886 plasma membrane evidence=IDA] InterPro:IPR000560 InterPro:IPR016274 Pfam:PF00328 PIRSF:PIRSF000894 Proteomes:UP000000803 GO:GO:0005886 EMBL:AE014296 Gene3D:3.40…	api:100162014 multiple inositol polyphosphate phosphatase 1	MINP1_DROME Multiple inositol polyphosphate phosphatase 1 OS=Drosophila melanogaster GN=Mipp1 PE=1 SV=2	2.49892	0.276824	5.78041	8.26722	0.00135234	0.0304218	5.15739	6.47869	0.213224	0.176542	6.548	6.61007	6.27801	5.37774	5.14233	4.9521	91.23	51.62	80.96	48.95	38.71	36.6
c131006_g1_i1	947	.	api:100572022 uncharacterized LOC100572022	.	2.09407	0.37704	5.77864	4.89842	0.0365908	0.121907	5.27003	6.33634	0.0496692	0.373754	6.67586	5.93585	6.3973	5.21911	5.31835	5.27262	99.87	33.47	88.32	43.74	44.76	46.73
c312556_g13_i1	1706	FB|FBgn0050296 - symbol:RIC-3 species:7227 Drosophila melanogaster [GO:0061077 chaperone-mediated protein folding evidence=IDA] [GO:0051082 unfolded protein binding evidence=IC] [GO:0016021 integral component of membrane evidence=ISM] [GO:0022417 protein maturation by protein folding evidence=IDA] EMBL:AE013599 Proteomes:UP000000803 GO:GO:0016021 GO:GO:0051082 GO:GO:0022417 GO:GO:0061077 CTD:3738…	api:100159280 resistance to inhibitors of cholinesterase protein 3	RIC3_CAEEL Resistance to inhibitors of cholinesterase protein 3 OS=Caenorhabditis elegans GN=ric-3 PE=1 SV=2	-2.03866	0.248731	5.77721	-7.15588	0.00872613	0.0620221	6.31382	5.2862	0.0918275	0.23116	5.15469	5.55311	5.1508	6.31167	6.22309	6.4067	36.4	26.04	35.77	95.18	91.05	104.15
c350495_g1_i1	1354	FB|FBgn0261803 - symbol:CG42749 species:7227 Drosophila melanogaster [GO:0019028 viral capsid evidence=IEA] InterPro:IPR004302 Pfam:PF03067 Proteomes:UP000000803 EMBL:AE014298 GO:GO:0019028 GeneTree:ENSGT00530000064554 RefSeq:NP_001188545.1 RefSeq:NP_001284880.1 EnsemblMetazoa:FBtr0303279 EnsemblMetazoa:FBtr0340474 GeneID:31438 KEGG:dme:Dmel_CG42749 FlyBase:FBgn0261803 OMA:CPNNNPR PhylomeDB:M9MS7…	api:100162050 uncharacterized LOC100162050	.	-2.22834	0.400861	5.77636	-4.99474	0.0238314	0.0981912	6.38319	5.22722	0.378269	0.132673	5.22866	5.35917	5.09383	6.19024	6.81902	6.14031	38.14	22.89	34.23	87.25	141.73	85.41
c350483_g1_i1	2645	FB|FBgn0036762 - symbol:CG7430 species:7227 Drosophila melanogaster [GO:0006099 tricarboxylic acid cycle evidence=ISS] [GO:0006546 glycine catabolic process evidence=ISS] [GO:0004148 dihydrolipoyl dehydrogenase activity evidence=ISS] [GO:0006748 lipoamide metabolic process evidence=ISS] [GO:0005947 mitochondrial alpha-ketoglutarate dehydrogenase complex evidence=ISS] [GO:0005960 glycine cleavage …	api:100162429 dihydrolipoyl dehydrogenase, mitochondrial	DLDH_PIG Dihydrolipoyl dehydrogenase, mitochondrial OS=Sus scrofa GN=DLD PE=1 SV=1	-2.54111	0.382609	5.77082	-6.09083	0.0256174	0.101826	6.48263	5.13717	0.0187088	0.382151	4.7163	5.46246	5.23276	6.49085	6.49583	6.46122	26.83	24.42	37.62	108.6	111.23	107.36
c279013_g1_i1	2523	UNIPROTKB|Q25513 - symbol:Q25513 27 kDa hemolymph glycoprotein species:7130 Manduca sexta [GO:0003674 molecular_function evidence=ND] [GO:0005575 cellular_component evidence=ND] [GO:0008150 biological_process evidence=ND] GO:GO:0005576 EMBL:L31964 InterPro:IPR009832 Pfam:PF07165 Uniprot:Q25513	api:100160918 27 kDa hemolymph protein	P27K_GALME 27 kDa hemolymph protein OS=Galleria mellonella PE=1 SV=1	-3.07908	0.519643	5.76869	-5.40805	0.00791639	0.0597682	6.6367	5.0142	0.427915	0.294819	4.87362	5.353	4.81598	7.13074	6.38207	6.3973	30.08	22.82	27.89	169.34	102.58	103.45
c310155_g6_i1	223	FB|FBgn0261575 - symbol:tobi target of brain insulin species:7227 Drosophila melanogaster [GO:0004558 alpha-1,4-glucosidase activity evidence=ISS] [GO:0017177 glucosidase II complex evidence=ISS] [GO:0005975 carbohydrate metabolic process evidence=IEA] InterPro:IPR000322 InterPro:IPR013785 Pfam:PF01055 Proteomes:UP000000803 EMBL:AE014297 GO:GO:0005975 Gene3D:3.20.20.70 InterPro:IPR017853 SUPFAM:S…	api:100167248 uncharacterized family 31 glucosidase KIAA1161	K1161_HUMAN Uncharacterized family 31 glucosidase KIAA1161 OS=Homo sapiens GN=KIAA1161 PE=1 SV=2	-10.5215	0.509072	5.76806	-11.5519	0.00141954	0.0308705	7.71033	4.31506	0.452764	0.23272	4.54212	4.326	4.07706	7.27622	8.17969	7.67507	23.72	11.58	16.14	190.37	423.43	254.62
c341935_g1_i1	2330	.	api:100574284 uncharacterized LOC100574284	.	-10.5756	0.597149	5.76763	-9.86957	0.00353966	0.0435063	7.71467	4.31199	0.22956	0.551261	4.68195	4.57561	3.67842	7.46586	7.7599	7.91825	26.18	13.63	11.81	219.47	301.55	311.8
c302245_g1_i1	2454	UNIPROTKB|Q9XYN0 - symbol:inx1 Innexin inx1 species:7009 Schistocerca americana [GO:0005243 gap junction channel activity evidence=TAS] [GO:0005886 plasma membrane evidence=IDA] [GO:0005921 gap junction evidence=IDA] [GO:0055085 transmembrane transport evidence=TAS] InterPro:IPR000990 Pfam:PF00876 PRINTS:PR01262 PROSITE:PS51013 GO:GO:0016021 GO:GO:0005886 GO:GO:0006811 GO:GO:0055085 GO:GO:0005921…	api:100163012 innexin inx1	INX1_SCHAM Innexin inx1 OS=Schistocerca americana GN=inx1 PE=1 SV=1	2.88791	0.191778	5.76043	13.8185	0.00485071	0.0489527	5.046	6.57602	0.0178174	0.190949	6.43527	6.79338	6.49942	5.06391	5.04582	5.02827	83.42	58.38	95.21	39.03	35.93	38.71
c2412_g2_i1	280	.	.	.	6.70415	0.265661	5.75931	17.8971	5.91209e-05	0.0152971	4.54807	7.29313	0.181536	0.193961	7.5079	7.24075	7.13074	4.53057	4.37592	4.73773	173.58	76.96	150.2	26.51	20.89	30.95
c272380_g1_i1	2181	.	api:100144801 uncharacterized LOC100144801	.	2.10155	0.183584	5.75752	10.1088	0.000617454	0.0252403	5.24666	6.31811	0.118568	0.14016	6.16949	6.44791	6.33694	5.16976	5.38321	5.18702	71	46.52	84.7	42.2	47.53	43.75
c359226_g1_i1	592	.	.	.	2.41539	0.517555	5.74866	4.25774	0.0232351	0.096758	5.14762	6.41988	0.457752	0.241508	6.52093	6.59445	6.14426	5.27948	4.63841	5.52497	89.77	51.13	74.15	45.78	25.94	56.4
c267962_g1_i1	1901	FB|FBgn0031285 - symbol:CG3662 species:7227 Drosophila melanogaster [GO:0003674 molecular_function evidence=ND] [GO:0032504 multicellular organism reproduction evidence=IEP] [GO:0005615 extracellular space evidence=IDA] Proteomes:UP000000803 GO:GO:0005615 EMBL:AE014134 GO:GO:0032504 Reactome:REACT_180705 InterPro:IPR007084 Pfam:PF04089 PROSITE:PS50869 SMART:SM01039 GeneTree:ENSGT00390000005162 KO…	api:100168862 integral membrane protein 2B	ITM2B_BOVIN Integral membrane protein 2B OS=Bos taurus GN=ITM2B PE=2 SV=1	-2.504	0.064607	5.74274	-35.5015	4.24944e-06	0.00985062	6.44291	5.11867	0.0430545	0.0481702	5.16437	5.06836	5.12327	6.40061	6.44144	6.48668	36.67	18.99	35.1	101.7	106.85	108.66
c302935_g1_i1	2063	FB|FBgn0036316 - symbol:CG10960 species:7227 Drosophila melanogaster [GO:0005355 glucose transmembrane transporter activity evidence=ISS] [GO:0016021 integral component of membrane evidence=IEA] [GO:0055085 transmembrane transport evidence=IEA] [GO:0046427 positive regulation of JAK-STAT cascade evidence=IMP] [GO:0005886 plasma membrane evidence=IDA] InterPro:IPR003663 InterPro:IPR005828 InterPro…	api:100165178 facilitated trehalose transporter Tret1	TRET1_BOMMO Facilitated trehalose transporter Tret1 OS=Bombyx mori GN=Tret1 PE=1 SV=1	3.04011	0.391616	5.73701	7.09476	0.0133305	0.0740839	4.99074	6.59487	0.378293	0.101278	6.49792	6.69998	6.58669	4.81035	5.42547	4.73641	87.58	55.05	101.86	32.33	49.01	30.92
c257346_g1_i1	1029	.	.	.	3.13599	0.344522	5.73583	8.28981	0.00817571	0.0602802	4.97032	6.61924	0.102947	0.328781	6.98926	6.50782	6.36065	5.033	4.85151	5.02645	124.67	48.67	85.93	38.15	30.85	38.65
c237512_g1_i1	1437	FB|FBgn0041789 - symbol:Pax Paxillin species:7227 Drosophila melanogaster [GO:0007016 cytoskeletal anchoring at plasma membrane evidence=ISS] [GO:0005925 focal adhesion evidence=ISS;IDA;NAS] [GO:0008270 zinc ion binding evidence=IEA] [GO:0035218 leg disc development evidence=IMP] [GO:0043087 regulation of GTPase activity evidence=IGI] [GO:0035220 wing disc development evidence=IMP] [GO:0010506 re…	api:100168156 paxillin-like	PAXI_PONAB Paxillin OS=Pongo abelii GN=PXN PE=2 SV=1	-2.41372	0.497993	5.73288	-4.42152	0.0465216	0.138522	6.40364	5.13238	0.038236	0.496523	4.68021	5.66374	5.05318	6.44681	6.37403	6.39008	26.17	28.1	33.31	104.59	101.52	103.02
c194938_g2_i1	666	DICTYBASE|DDB_G0278315 - symbol:DDB_G0278315 DUF647 family protein species:44689 Dictyostelium discoideum [GO:0008150 biological_process evidence=ND] [GO:0003674 molecular_function evidence=ND] dictyBase:DDB_G0278315 Proteomes:UP000002195 InterPro:IPR006968 PANTHER:PTHR12770 Pfam:PF04884 EMBL:AAFI01000052 RefSeq:XP_642284.1 STRING:44689.DDB_0232154 EnsemblProtists:DDB0232154 GeneID:8621491 KEGG:d…	api:100573813 uncharacterized LOC100573813	.	-7.78056	0.573059	5.72913	-8.94611	0.00683525	0.0564072	7.39713	4.43725	0.171447	0.546811	4.79335	4.71076	3.80765	7.3299	7.26948	7.592	28.52	14.91	13.15	197.06	210.87	242.79
c272380_g1_i2	2077	.	api:100144801 uncharacterized LOC100144801	.	2.12053	0.2148	5.72728	8.74428	0.0023842	0.0378026	5.21067	6.2951	0.185564	0.108191	6.17879	6.39274	6.31377	5.0341	5.40408	5.19384	71.38	44.88	83.21	38.16	48.29	43.95
c176948_g1_i1	1420	FB|FBgn0022359 - symbol:Sodh-2 Sorbitol dehydrogenase-2 species:7227 Drosophila melanogaster [GO:0003939 L-iditol 2-dehydrogenase activity evidence=ISS] [GO:0055114 oxidation-reduction process evidence=IEA] [GO:0008270 zinc ion binding evidence=IEA] InterPro:IPR002085 InterPro:IPR002328 InterPro:IPR013149 InterPro:IPR013154 Pfam:PF00107 Pfam:PF08240 PROSITE:PS00059 InterPro:IPR016040 Proteomes:UP…	api:100159783 sorbitol dehydrogenase	DHSO_MOUSE Sorbitol dehydrogenase OS=Mus musculus GN=Sord PE=1 SV=3	-3.12614	0.52835	5.71164	-5.39066	0.00923194	0.0635786	6.59271	4.94833	0.281168	0.447324	5.352	4.46741	5.02557	6.36825	6.90809	6.50179	41.46	12.67	32.66	99.58	154.19	109.87
c132538_g1_i1	1801	.	api:100572792 uncharacterized LOC100572792	.	-9.82386	0.459317	5.70908	-12.4301	0.00515587	0.0499241	7.59037	4.29408	0.0775031	0.452731	4.13298	4.80532	3.94392	7.6015	7.5079	7.6617	17.91	15.71	14.53	246.18	253.14	254.01
c158748_g1_i1	3389	FB|FBgn0262029 - symbol:d dachs species:7227 Drosophila melanogaster [GO:0016459 myosin complex evidence=IEA;ISS;NAS] [GO:0042623 ATPase activity, coupled evidence=ISS;NAS] [GO:0003774 motor activity evidence=IEA] [GO:0008586 imaginal disc-derived wing vein morphogenesis evidence=IMP] [GO:0035218 leg disc development evidence=IMP] [GO:0045927 positive regulation of growth evidence=IMP] [GO:000573…	api:100159900 Myo20; myosin 20	MYO5A_CHICK Unconventional myosin-Va OS=Gallus gallus GN=MYO5A PE=1 SV=1	2.28266	0.243438	5.70791	8.47189	0.00754204	0.0586094	5.14352	6.33423	0.0745887	0.231729	6.06874	6.49583	6.43813	5.06716	5.2162	5.14719	66.07	48.24	91.44	39.14	41.06	42.49
c130990_g1_i1	2878	FB|FBgn0035235 - symbol:CG7879 species:7227 Drosophila melanogaster [GO:0003729 mRNA binding evidence=ISS] [GO:0000166 nucleotide binding evidence=IEA] [GO:0003676 nucleic acid binding evidence=IEA] [GO:0005634 nucleus evidence=IC] [GO:0000381 regulation of alternative mRNA splicing, via spliceosome evidence=IMP] InterPro:IPR000504 InterPro:IPR012677 Pfam:PF00076 PROSITE:PS50102 SMART:SM00360 Pro…	api:100165002 uncharacterized LOC100165002	ESRP2_DANRE Epithelial splicing regulatory protein 2 OS=Danio rerio GN=esrp2 PE=2 SV=2	2.56987	0.403756	5.70611	5.84146	0.0245666	0.099559	5.06573	6.42743	0.0681344	0.397965	5.99246	6.77328	6.51654	5.05291	5.00492	5.13937	62.86	57.77	96.54	38.77	34.94	42.15
c263251_g1_i1	926	UNIPROTKB|Q8JHD8 - symbol:Hus1 Checkpoint protein Hus1 species:8355 Xenopus laevis [GO:0005634 nucleus evidence=ISS] InterPro:IPR007150 InterPro:IPR016580 Pfam:PF04005 PIRSF:PIRSF011312 GO:GO:0005634 GO:GO:0000077 GO:GO:0005730 GO:GO:0006281 GO:GO:0030896 HOVERGEN:HBG053069 PANTHER:PTHR12900 EMBL:BC170106 EMBL:AF516928 EMBL:AY253232 UniGene:Xl.20737 ProteinModelPortal:Q8JHD8 Uniprot:Q8JHD8	api:100163232 checkpoint protein HUS1	HUS1_HUMAN Checkpoint protein HUS1 OS=Homo sapiens GN=HUS1 PE=1 SV=1	2.30408	0.534446	5.70497	3.90258	0.0256078	0.101826	5.13456	6.33875	0.273909	0.458919	6.86816	6.09407	6.05403	5.38117	4.83975	5.18277	114.59	37.12	68.5	49.06	30.5	43.65
c247963_g1_i1	755	.	.	.	2.238	0.353332	5.70236	5.6972	0.00966558	0.0648165	5.15078	6.31299	0.170798	0.309309	6.36383	6.59373	5.98141	4.98658	5.13828	5.32749	79.55	51.07	64.91	36.96	38.65	48.36
c216562_g1_i1	1848	.	api:100573056 uncharacterized LOC100573056	.	-2.14623	0.364057	5.70233	-5.24198	0.0144349	0.076858	6.27978	5.17798	0.326382	0.161284	4.99384	5.24591	5.29418	5.90746	6.51654	6.41534	32.63	21.42	39.24	71.36	112.98	104.45
c275990_g2_i1	2202	FB|FBgn0011710 - symbol:Sep1 Septin 1 species:7227 Drosophila melanogaster [GO:0005525 GTP binding evidence=ISS] [GO:0003924 GTPase activity evidence=ISS;IDA;NAS] [GO:0005940 septin ring evidence=ISS] [GO:0000281 mitotic cytokinesis evidence=ISS] [GO:0045172 germline ring canal evidence=NAS] [GO:0005515 protein binding evidence=IPI] [GO:0007349 cellularization evidence=TAS] [GO:0043065 positive r…	api:100165753 septin-1	SEPT1_DROME Septin-1 OS=Drosophila melanogaster GN=Sep1 PE=1 SV=1	2.10089	0.0392758	5.70009	47.2309	2.12598e-06	0.00687518	5.18969	6.26069	0.0308269	0.0243369	6.28879	6.24705	6.24623	5.17713	5.16712	5.22481	76.03	41.06	79.66	42.42	39.56	44.89
c40227_g2_i1	2584	FB|FBgn0034585 - symbol:Rbpn-5 Rabaptin-5 species:7227 Drosophila melanogaster [GO:0017137 Rab GTPase binding evidence=ISS;IPI] [GO:0008270 zinc ion binding evidence=ISM;IEA] [GO:0005769 early endosome evidence=IDA] [GO:0005737 cytoplasm evidence=IDA] [GO:0051036 regulation of endosome size evidence=IGI;IMP] InterPro:IPR001841 InterPro:IPR000306 Pfam:PF01363 PROSITE:PS50089 SMART:SM00064 SMART:SM…	api:100165445 early endosome antigen 1	EEA1_HUMAN Early endosome antigen 1 OS=Homo sapiens GN=EEA1 PE=1 SV=2	2.01539	0.235925	5.6984	7.42273	0.00182735	0.034223	5.21525	6.22631	0.174915	0.158321	6.39784	6.1953	6.08579	5.33636	5.01471	5.29467	80.82	39.51	70.21	47.7	35.16	47.44
c4817_g1_i1	255	UNIPROTKB|P48975 - symbol:ACTB Actin, cytoplasmic 1 species:10029 Cricetulus griseus [GO:0005886 plasma membrane evidence=ISS] InterPro:IPR004001 InterPro:IPR004000 GO:GO:0005886 GO:GO:0005524 GO:GO:0005737 GO:GO:0005856 PANTHER:PTHR11937 Pfam:PF00022 PRINTS:PR00190 SMART:SM00268 HOVERGEN:HBG003771 PROSITE:PS00432 InterPro:IPR020902 PROSITE:PS00406 PROSITE:PS01132 KO:K05692 CTD:60 EMBL:U20114 Ref…	xla:108706299 actin, alpha skeletal muscle	ACTS_PLEWA Actin, alpha skeletal muscle (Fragment) OS=Pleurodeles waltl PE=2 SV=1	2.2135	0.575011	5.69482	3.45298	0.0263398	0.103067	5.15043	6.29676	0.387307	0.425006	5.81389	6.46226	6.61411	4.9442	4.90987	5.59721	56.32	47.1	103.58	35.87	32.12	59.03
c295558_g1_i1	1387	UNIPROTKB|H2KMJ9 - symbol:CELE_Y43F8B.3 Protein Y43F8B.3, isoform e species:6239 Caenorhabditis elegans [GO:0004867 serine-type endopeptidase inhibitor activity evidence=IEA] [GO:0010951 negative regulation of endopeptidase activity evidence=IEA] InterPro:IPR002223 Pfam:PF00014 PRINTS:PR00759 PROSITE:PS50279 SMART:SM00131 Proteomes:UP000001940 GO:GO:0004867 Gene3D:4.10.410.10 InterPro:IPR020901 S…	api:107884795 uncharacterized LOC107884795	.	-3.36547	0.206916	5.69169	-14.6557	0.000128019	0.0173663	6.63402	4.88321	0.142744	0.149794	4.78178	5.05526	4.8126	6.69151	6.73905	6.4715	28.2	18.78	27.85	124.52	132.66	107.74
c242833_g1_i1	2358	UNIPROTKB|E1BTM3 - symbol:C4ORF34 Uncharacterized protein species:9031 Gallus gallus [GO:0005783 endoplasmic reticulum evidence=IEA] GO:GO:0005783 Proteomes:UP000000539 GeneTree:ENSGT00390000018294 OMA:MAWVVIA OrthoDB:EOG7ZSHWG TreeFam:TF314023 InterPro:IPR020309 Pfam:PF11027 ProDom:PD288703 EMBL:AADN03003973 EMBL:AADN03004114 RefSeq:NP_001289094.1 UniGene:Gga.38778 UniGene:Gga.53163 Ensembl:ENSG…	api:100161313 uncharacterized protein C34C12.4	YQF4_CAEEL Uncharacterized protein C34C12.4 OS=Caenorhabditis elegans GN=C34C12.4 PE=4 SV=2	-2.13013	0.371067	5.69162	-5.09224	0.034057	0.117999	6.26317	5.17223	0.0475515	0.368007	5.19996	5.52559	4.79114	6.23093	6.24079	6.31778	37.4	25.56	27.47	88.79	92.2	98.05
c332998_g1_i1	1790	UNIPROTKB|F1N1F8 - symbol:CENPF Uncharacterized protein species:9913 Bos taurus [GO:0000278 mitotic cell cycle evidence=IEA] [GO:0000776 kinetochore evidence=IEA] [GO:0000922 spindle pole evidence=IEA] [GO:0005635 nuclear envelope evidence=IEA] [GO:0005737 cytoplasm evidence=IEA] [GO:0008022 protein C-terminus binding evidence=IEA] [GO:0008134 transcription factor binding evidence=IEA] [GO:001038…	api:100571995 ACYPI45597; uncharacterized LOC100571995	.	-7.51226	0.661819	5.68997	-7.61381	0.0165846	0.0820243	7.32759	4.41834	0.032878	0.661002	4.36517	5.10432	3.78553	7.29004	7.3512	7.34153	21.02	19.42	12.92	192.26	225.44	204.72
c301962_g3_i1	2971	ZFIN|ZDB-GENE-041210-51 - symbol:erc1b ELKS/RAB6-interacting/CAST family member 1b species:7955 Danio rerio [GO:0048786 presynaptic active zone evidence=IEA] InterPro:IPR019323 Pfam:PF10174 ZFIN:ZDB-GENE-041210-51 Proteomes:UP000000437 GeneTree:ENSGT00650000093320 OrthoDB:EOG7CZK4T TreeFam:TF324969 InterPro:IPR019018 Pfam:PF09457 PROSITE:PS51511 EMBL:BX649324 EMBL:CABZ01006112 EMBL:CABZ01006113 E…	api:100162634 golgin subfamily A member 4	RB6I2_HUMAN ELKS/Rab6-interacting/CAST family member 1 OS=Homo sapiens GN=ERC1 PE=1 SV=1	2.75003	0.350118	5.68558	7.21995	0.00424154	0.046123	5.00249	6.46194	0.17737	0.301866	6.56343	6.69998	6.12241	5.09883	4.7978	5.11084	92.43	55.05	72.77	40.01	29.48	41.2
c231579_g1_i1	2355	FB|FBgn0035978 - symbol:UGP UGP species:7227 Drosophila melanogaster [GO:0003983 UTP:glucose-1-phosphate uridylyltransferase activity evidence=ISS] [GO:0006011 UDP-glucose metabolic process evidence=IEA] [GO:0005829 cytosol evidence=IDA] InterPro:IPR002618 InterPro:IPR016267 Pfam:PF01704 PIRSF:PIRSF000806 Proteomes:UP000000803 EMBL:AE014296 Gene3D:3.90.550.10 InterPro:IPR029044 SUPFAM:SSF53448 GO…	api:100160720 UDP-glucose pyrophosphorylase 2-like	UGPA_MOUSE UTP--glucose-1-phosphate uridylyltransferase OS=Mus musculus GN=Ugp2 PE=1 SV=3	-3.19148	0.375801	5.68493	-7.71643	0.00452515	0.047505	6.58335	4.90912	0.172746	0.333745	5.27557	4.6226	4.82919	6.42752	6.7691	6.55342	39.24	14.09	28.14	103.06	135.61	114.49
c264117_g1_i2	1601	FB|FBgn0001128 - symbol:Gpdh Glycerol 3 phosphate dehydrogenase species:7227 Drosophila melanogaster [GO:0004367 glycerol-3-phosphate dehydrogenase [NAD+] activity evidence=ISS;NAS] [GO:0006072 glycerol-3-phosphate metabolic process evidence=ISS] [GO:0005737 cytoplasm evidence=NAS] [GO:0006127 glycerophosphate shuttle evidence=NAS] [GO:0031430 M band evidence=IDA] [GO:0030018 Z disc evidence=IDA]…	api:100160658 glycerol-3-phosphate dehydrogenase [NAD(+)], cytoplasmic	GPDA_DROKA Glycerol-3-phosphate dehydrogenase [NAD(+)], cytoplasmic OS=Drosophila kanekoi GN=Gpdh1 PE=3 SV=3	-2.05182	0.38197	5.6828	-4.70185	0.0192049	0.0886172	6.22485	5.18795	0.169784	0.342161	5.56677	5.09574	4.90135	6.37811	6.04235	6.2541	47.45	19.34	29.69	100.14	79.41	92.86
c241088_g1_i1	356	UNIPROTKB|Q6PH90 - symbol:rbm8a-b RNA-binding protein 8A-B species:8355 Xenopus laevis [GO:0000381 regulation of alternative mRNA splicing, via spliceosome evidence=ISS] InterPro:IPR000504 InterPro:IPR008111 InterPro:IPR012677 Pfam:PF00076 PRINTS:PR01738 PROSITE:PS50102 SMART:SM00360 GO:GO:0005737 GO:GO:0006417 GO:GO:0000184 GO:GO:0008380 GO:GO:0016607 GO:GO:0000166 GO:GO:0003723 GO:GO:0006397 Ge…	api:100166346 RNA-binding protein 8A-like	RB8AB_XENLA RNA-binding protein 8A-B OS=Xenopus laevis GN=rbm8a-b PE=2 SV=1	-2.99484	0.233225	5.68156	-11.7523	0.00254978	0.0383706	6.52763	4.94515	0.0847278	0.217291	4.88879	4.76159	5.18507	6.45272	6.51059	6.61958	30.34	15.3	36.56	105.12	112.51	120.08
c302698_g3_i1	956	FB|FBgn0011695 - symbol:PebIII Ejaculatory bulb protein III species:7227 Drosophila melanogaster [GO:0007552 metamorphosis evidence=IEP] [GO:0009615 response to virus evidence=IEP] [GO:0005576 extracellular region evidence=ISM;IDA] [GO:0045297 post-mating behavior evidence=ISS] EMBL:AE013599 Proteomes:UP000000803 GO:GO:0005576 GO:GO:0045297 GO:GO:0009615 GO:GO:0007552 GeneTree:ENSGT00390000011556…	api:100168412 ejaculatory bulb-specific protein 3-like	PEB3_DROME Ejaculatory bulb-specific protein 3 OS=Drosophila melanogaster GN=EbpIII PE=2 SV=2	-14.7141	0.309528	5.68144	-21.7068	0.000164361	0.018192	7.94295	4.06382	0.150002	0.270752	4.37574	3.9262	3.88953	8.0195	7.77012	8.03923	21.15	8.76	13.96	336.58	303.82	345.33
c350704_g1_i1	784	FB|FBgn0032400 - symbol:CG6770 species:7227 Drosophila melanogaster [GO:0006979 response to oxidative stress evidence=IMP] Proteomes:UP000000803 InterPro:IPR018792 Pfam:PF10195 EMBL:AE003634 EMBL:BT099526 RefSeq:NP_609539.1 UniGene:Dm.7111 MINT:MINT-1022026 STRING:7227.FBpp0079890 EnsemblMetazoa:FBtr0080306 GeneID:34621 KEGG:dme:Dmel_CG6770 UCSC:CG6770-RA FlyBase:FBgn0032400 eggNOG:NOG317714 OMA:…	api:100159524 nuclear protein 1	NUPR1_HUMAN Nuclear protein 1 OS=Homo sapiens GN=NUPR1 PE=1 SV=1	19.026	0.222366	5.67554	33.1033	1.13963e-05	0.0107552	3.93534	8.18524	0.179595	0.131118	8.3361	8.09873	8.12089	3.74933	4.10775	3.94894	290.21	129.63	308.31	14.8	16.77	17.11
c350331_g3_i1	1064	FB|FBgn0035422 - symbol:RpL28 Ribosomal protein L28 species:7227 Drosophila melanogaster [GO:0022625 cytosolic large ribosomal subunit evidence=ISS] [GO:0006412 translation evidence=ISS] [GO:0003735 structural constituent of ribosome evidence=IEA] [GO:0007052 mitotic spindle organization evidence=IMP] [GO:0000022 mitotic spindle elongation evidence=IMP] [GO:0051298 centrosome duplication evidence…	api:100165389 rpl28; ribosomal protein L28	RL28_SPOFR 60S ribosomal protein L28 OS=Spodoptera frugiperda GN=RpL28 PE=2 SV=1	4.57654	0.795143	5.67116	4.77972	0.0211448	0.0925044	4.67918	6.87344	0.321096	0.727427	7.71336	6.44681	6.46014	4.52038	5.04874	4.46843	196.66	46.5	92.9	26.27	36.07	25.28
c350559_g1_i1	1643	.	api:100159791 uncharacterized LOC100159791	.	-2.7607	0.452759	5.66804	-5.60456	0.0077417	0.0593258	6.44769	4.98266	0.246791	0.379585	5.41127	4.84774	4.68897	6.21009	6.70274	6.43025	42.97	16.18	25.5	88.01	128.67	105.37
c350557_g1_i1	2431	FB|FBgn0265413 - symbol:CG44325 species:7227 Drosophila melanogaster [GO:0005575 cellular_component evidence=ND] [GO:0003674 molecular_function evidence=ND] [GO:0008150 biological_process evidence=ND] Proteomes:UP000000803 EMBL:AE014298 UniGene:Dm.17585 GeneID:31831 FlyBase:FBgn0265413 RefSeq:NP_001285034.1 EnsemblMetazoa:FBtr0340356 Uniprot:X2JAY2	api:100167617 uncharacterized LOC100167617	NU2M_WICCA NADH-ubiquinone oxidoreductase chain 2 OS=Wickerhamomyces canadensis GN=ND2 PE=3 SV=2	-4.24711	0.634641	5.66449	-5.69438	0.0291336	0.108507	6.80299	4.71651	0.0324867	0.633809	4.36683	5.44813	4.33457	6.78708	6.78153	6.84037	21.04	24.18	19.71	134.47	137.11	140.93
c306361_g1_i1	1687	DICTYBASE|DDB_G0287929 - symbol:DDB_G0287929 species:44689 Dictyostelium discoideum [GO:0006468 protein phosphorylation evidence=IBA] [GO:0004683 calmodulin-dependent protein kinase activity evidence=IBA] InterPro:IPR002110 SMART:SM00248 dictyBase:DDB_G0287929 Proteomes:UP000002195 GO:GO:0006468 Gene3D:1.25.40.20 InterPro:IPR020683 Pfam:PF12796 SUPFAM:SSF48403 GO:GO:0004683 InterPro:IPR020675 PAN…	api:100166241 uncharacterized LOC100166241	YL025_MIMIV Putative ankyrin repeat protein L25 OS=Acanthamoeba polyphaga mimivirus GN=MIMI_L25 PE=4 SV=1	3.48073	0.154881	5.6643	20.1228	4.47122e-05	0.0143955	4.83561	6.635	0.0997913	0.118447	6.56484	6.56841	6.77176	4.72052	4.89803	4.88829	92.53	50.41	116.26	30.34	31.9	34.92
c297432_g4_i2	2247	UNIPROTKB|P80724 - symbol:BASP1 Brain acid soluble protein 1 species:9913 Bos taurus [GO:0003714 transcription corepressor activity evidence=ISS] [GO:0005634 nucleus evidence=ISS] [GO:0005737 cytoplasm evidence=ISS] [GO:0005886 plasma membrane evidence=IEA] [GO:0016607 nuclear speck evidence=ISS] [GO:0030426 growth cone evidence=IEA] [GO:0044212 transcription regulatory region DNA binding evidenc…	api:100165137 FK506-binding protein 5	BASP1_BOVIN Brain acid soluble protein 1 OS=Bos taurus GN=BASP1 PE=1 SV=3	-2.50667	0.2355	5.64966	-9.75073	0.000782931	0.0262268	6.3513	5.02553	0.184091	0.14687	4.85608	5.10432	5.1162	6.15771	6.52413	6.37207	29.77	19.42	34.86	85.2	113.81	101.19
c267962_g1_i4	2389	FB|FBgn0031285 - symbol:CG3662 species:7227 Drosophila melanogaster [GO:0003674 molecular_function evidence=ND] [GO:0032504 multicellular organism reproduction evidence=IEP] [GO:0005615 extracellular space evidence=IDA] Proteomes:UP000000803 GO:GO:0005615 EMBL:AE014134 GO:GO:0032504 Reactome:REACT_180705 InterPro:IPR007084 Pfam:PF04089 PROSITE:PS50869 SMART:SM01039 GeneTree:ENSGT00390000005162 KO…	api:100168862 integral membrane protein 2B	ITM2B_BOVIN Integral membrane protein 2B OS=Bos taurus GN=ITM2B PE=2 SV=1	-2.75335	0.113906	5.64855	-22.2188	0.00131534	0.0303021	6.42619	4.965	0.0234649	0.111463	5.01896	5.03922	4.83683	6.45157	6.40528	6.42173	33.25	18.59	28.26	104.98	103.55	104.79
c211633_g1_i1	3592	UNIPROTKB|Q91348 - symbol:Q91348 6-phosphofructo-2-kinase/fructose-2,6-bisphosphatase species:9031 Gallus gallus [GO:0003873 6-phosphofructo-2-kinase activity evidence=TAS] [GO:0004331 fructose-2,6-bisphosphate 2-phosphatase activity evidence=TAS] [GO:0005524 ATP binding evidence=IEA] [GO:0005829 cytosol evidence=TAS] [GO:0005975 carbohydrate metabolic process evidence=TAS] [GO:0006000 fructose m…	api:100160559 6-phosphofructo-2-kinase/fructose-2,6-bisphosphatase	F26_LITCT 6-phosphofructo-2-kinase/fructose-2,6-bisphosphatase OS=Lithobates catesbeiana PE=2 SV=1	-8.81026	0.628864	5.64511	-8.64611	0.0103666	0.0666434	7.42885	4.28966	0.122152	0.616887	3.96607	5.00102	3.9019	7.45146	7.29697	7.53812	15.77	18.14	14.09	216.13	213.59	232.98
c343042_g1_i1	1233	.	api:100167333 uncharacterized LOC100167333	.	2.40928	0.33628	5.64415	6.53408	0.014073	0.0760968	5.04538	6.31398	0.101167	0.320702	6.18369	6.07892	6.67932	5.11694	4.92963	5.08956	71.56	36.69	108.36	40.64	32.63	40.69
c278458_g2_i2	720	FB|FBgn0000564 - symbol:Eh Eclosion hormone species:7227 Drosophila melanogaster [GO:0007563 regulation of eclosion evidence=ISS] [GO:0008031 eclosion hormone activity evidence=ISS;NAS] [GO:0005615 extracellular space evidence=ISM] [GO:0005184 neuropeptide hormone activity evidence=NAS;TAS] [GO:0007562 eclosion evidence=TAS] [GO:0007218 neuropeptide signaling pathway evidence=IEA;TAS] [GO:0018990…	api:100160351 eclosion hormone-like	ECLH_MANSE Eclosion hormone OS=Manduca sexta PE=1 SV=2	2.34366	0.559518	5.64239	3.80377	0.0320392	0.113929	5.06136	6.29012	0.256479	0.497271	6.81642	5.82814	6.2258	4.79335	5.30449	5.08622	110.36	31.24	78.4	31.96	44.11	40.61
c285490_g1_i1	931	UNIPROTKB|Q29CA0 - symbol:capa Cardio acceleratory peptide 2b species:46245 Drosophila pseudoobscura pseudoobscura [GO:0005184 neuropeptide hormone activity evidence=ISS] [GO:0005576 extracellular region evidence=ISS] [GO:0007218 neuropeptide signaling pathway evidence=ISS] [GO:0016084 myostimulatory hormone activity evidence=ISS] PROSITE:PS00539 GO:GO:0005576 GO:GO:0007218 EMBL:CM000070 Proteome…	api:100169611 Capa; capability	CP2B_DROPS Cardio acceleratory peptide 2b OS=Drosophila pseudoobscura pseudoobscura GN=capa PE=3 SV=2	-2.20343	0.391158	5.63948	-5.04684	0.0218084	0.0940088	6.23807	5.09832	0.137956	0.366023	4.88984	5.52095	4.88416	6.07892	6.32363	6.31167	30.35	25.39	29.25	80.43	97.6	97.47
c324408_g1_i1	2875	FB|FBgn0031771 - symbol:ND-51 NADH dehydrogenase (ubiquinone) 51 kDa subunit species:7227 Drosophila melanogaster [GO:0005747 mitochondrial respiratory chain complex I evidence=ISS] [GO:0003954 NADH dehydrogenase activity evidence=ISS] [GO:0006120 mitochondrial electron transport, NADH to ubiquinone evidence=ISS] [GO:0010181 FMN binding evidence=IEA] [GO:0051539 4 iron, 4 sulfur cluster binding e…	api:100158672 NADH dehydrogenase [ubiquinone] flavoprotein 1, mitochondrial	NDUV1_PONPY NADH dehydrogenase [ubiquinone] flavoprotein 1, mitochondrial OS=Pongo pygmaeus GN=NDUFV1 PE=2 SV=1	-3.48612	0.422619	5.63905	-7.38372	0.00616499	0.0540808	6.61136	4.80973	0.179668	0.382527	4.36803	5.03221	5.02896	6.55342	6.81285	6.46781	21.06	18.49	32.77	114.14	141.12	107.63
c279037_g2_i1	941	.	api:100574872 uncharacterized LOC100574872	.	3.26609	0.426833	5.63863	6.92915	0.0184026	0.0865695	4.84912	6.55668	0.0565285	0.423073	6.09273	6.92115	6.65616	4.85691	4.90135	4.7891	67.1	62.94	106.45	33.71	31.96	32.34
c241045_g1_i3	1614	ZFIN|ZDB-GENE-041114-82 - symbol:snrpa1 small nuclear ribonucleoprotein polypeptide A' species:7955 Danio rerio [GO:0008150 biological_process evidence=ND] InterPro:IPR001611 PROSITE:PS51450 ZFIN:ZDB-GENE-041114-82 Proteomes:UP000000437 InterPro:IPR003603 SMART:SM00446 Reactome:REACT_263620 KO:K11092 OMA:YKIPVLE GeneTree:ENSGT00510000047131 OrthoDB:EOG7966HF CTD:6627 TreeFam:TF313776 EMBL:CU85637…	api:100159108 U2 small nuclear ribonucleoprotein A-like	RU2A_MOUSE U2 small nuclear ribonucleoprotein A' OS=Mus musculus GN=Snrpa1 PE=1 SV=2	2.34201	0.599118	5.63683	3.54942	0.0239724	0.0984403	5.05629	6.28403	0.409891	0.436957	6.77987	6.11696	5.95526	5.40531	4.60492	5.15863	107.43	37.74	63.11	50.05	25.27	42.85
c241912_g2_i1	463	.	.	.	3.02929	0.222539	5.63597	12.4451	0.00076166	0.0261184	4.8929	6.49188	0.191738	0.112962	6.60402	6.37811	6.49351	5.08666	4.70325	4.88879	94.92	44.44	94.69	39.63	27.41	34.93
c301615_g1_i1	2104	FB|FBgn0030598 - symbol:CG9503 species:7227 Drosophila melanogaster [GO:0050660 flavin adenine dinucleotide binding evidence=IEA] [GO:0055114 oxidation-reduction process evidence=IEA] [GO:0016614 oxidoreductase activity, acting on CH-OH group of donors evidence=IEA] [GO:0045455 ecdysteroid metabolic process evidence=ISS;IGC] [GO:0016491 oxidoreductase activity evidence=ISS] InterPro:IPR000172 Int…	api:100159632 uncharacterized LOC100159632	DHGL_DROPS Glucose dehydrogenase [FAD, quinone] OS=Drosophila pseudoobscura pseudoobscura GN=Gld PE=3 SV=4	-29.0836	0.631201	5.62557	-13.342	0.00208839	0.0359726	8.55945	3.69732	0.216596	0.592876	3.69581	4.29095	3.1052	8.57366	8.3361	8.7686	12.84	11.3	7.39	504.61	475.18	599.57
c94915_g1_i1	390	.	.	.	5.98228	0.275803	5.62281	16.2069	0.000100616	0.0171963	4.47862	7.05931	0.178793	0.210001	7.29878	6.90654	6.97262	4.32036	4.67256	4.44293	151.53	62.41	134.02	22.78	26.65	24.79
c294829_g2_i1	559	.	loa:LOAG_13421 hypothetical protein	.	6.39647	0.128203	5.62238	36.1707	0.000121578	0.0173663	4.4409	7.11818	0.0483769	0.118725	7.12597	7.23282	6.99575	4.41048	4.41554	4.49669	136.37	76.77	135.86	24.33	21.56	25.82
c272452_g2_i4	1593	FB|FBgn0032198 - symbol:eEF1delta eEF1delta species:7227 Drosophila melanogaster [GO:0005853 eukaryotic translation elongation factor 1 complex evidence=IEA;ISS;NAS] [GO:0003746 translation elongation factor activity evidence=IEA;ISS;NAS] [GO:0006414 translational elongation evidence=IEA;ISS;NAS] [GO:0005085 guanyl-nucleotide exchange factor activity evidence=NAS] [GO:0005875 microtubule associat…	api:100165226 elongation factor 1-delta-like	EF1D_XENLA Elongation factor 1-delta OS=Xenopus laevis GN=eef1d PE=1 SV=1	-5.3329	0.178632	5.62163	-23.4155	0.000590501	0.0249564	6.9573	4.54238	0.16901	0.057838	4.54677	4.5979	4.48247	7.06192	6.76232	7.04766	23.78	13.87	21.96	160.8	135.25	170.06
c290663_g2_i1	1192	.	api:100574813 uncharacterized LOC100574813	.	-8.24897	0.551033	5.61902	-9.56881	0.00758249	0.0587435	7.34363	4.29942	0.125816	0.536477	4.02717	4.91743	3.95365	7.19839	7.41915	7.41335	16.47	17.07	14.64	178.67	237.94	213.61
c262406_g1_i1	2401	UNIPROTKB|Q5AST2 - symbol:AN8648.2 Uncharacterized protein species:227321 Aspergillus nidulans FGSC A4 [GO:0005575 cellular_component evidence=ND] InterPro:IPR002156 InterPro:IPR012337 Pfam:PF00075 PROSITE:PS50879 InterPro:IPR000477 InterPro:IPR005135 Pfam:PF00078 Proteomes:UP000000560 GO:GO:0003676 Gene3D:3.30.420.10 SUPFAM:SSF53098 PROSITE:PS50878 EMBL:BN001303 Gene3D:3.60.10.10 SUPFAM:SSF56219…	api:103309532 RNA-directed DNA polymerase from mobile element jockey-like	RTBS_DROME Probable RNA-directed DNA polymerase from transposon BS OS=Drosophila melanogaster GN=RTase PE=2 SV=1	4.05308	0.3232	5.61684	10.8201	0.006052	0.0536134	4.69733	6.71635	0.315627	0.0695569	6.78811	6.64923	6.71171	4.95537	4.34542	4.79121	107.76	53.46	111.04	36.17	20.33	32.38
c306686_g1_i1	1985	UNIPROTKB|A6QP15 - symbol:ADHFE1 Hydroxyacid-oxoacid transhydrogenase, mitochondrial species:9913 Bos taurus [GO:0005739 mitochondrion evidence=ISS] [GO:0015993 molecular hydrogen transport evidence=ISS] [GO:0046872 metal ion binding evidence=IEA] [GO:0047988 hydroxyacid-oxoacid transhydrogenase activity evidence=ISS] [GO:0055114 oxidation-reduction process evidence=IEA] InterPro:IPR001670 Pfam:P…	api:100169201 probable hydroxyacid-oxoacid transhydrogenase, mitochondrial	HOT_BOVIN Hydroxyacid-oxoacid transhydrogenase, mitochondrial OS=Bos taurus GN=ADHFE1 PE=2 SV=1	-2.89844	0.585164	5.61671	-4.54433	0.0122241	0.0713953	6.43656	4.90129	0.465187	0.354991	4.50919	4.99384	5.20084	6.05028	6.95295	6.30646	23.19	18.04	36.94	78.87	159.73	97.21
c333185_g1_i1	1297	FB|FBgn0029868 - symbol:ND-B16.6 NADH dehydrogenase (ubiquinone) B16.6 subunit species:7227 Drosophila melanogaster [GO:0006120 mitochondrial electron transport, NADH to ubiquinone evidence=ISS] [GO:0005747 mitochondrial respiratory chain complex I evidence=ISS] [GO:0003954 NADH dehydrogenase activity evidence=ISS] Proteomes:UP000000803 EMBL:AE014298 GO:GO:0003954 KO:K11353 InterPro:IPR009346 PAN…	api:100160917 NADH dehydrogenase [ubiquinone] 1 alpha subcomplex subunit 13-like	NDUAD_BOVIN NADH dehydrogenase [ubiquinone] 1 alpha subcomplex subunit 13 OS=Bos taurus GN=NDUFA13 PE=1 SV=3	-3.08563	0.180894	5.60483	-15.5647	0.000111808	0.0173663	6.47624	4.85068	0.119103	0.13615	4.70249	4.87931	4.97023	6.35626	6.59445	6.47801	26.58	16.56	31.32	98.37	118.54	108.17
c189876_g3_i1	2893	FB|FBgn0086687 - symbol:Desat1 Desaturase 1 species:7227 Drosophila melanogaster [GO:0004768 stearoyl-CoA 9-desaturase activity evidence=ISS;NAS] [GO:0006633 fatty acid biosynthetic process evidence=NAS] [GO:0006723 cuticle hydrocarbon biosynthetic process evidence=IMP] [GO:0055114 oxidation-reduction process evidence=IEA] [GO:0042811 pheromone biosynthetic process evidence=IMP] [GO:0060179 male …	api:100145824 fatty acid desaturase	ACO11_TRINI Acyl-CoA Delta(11) desaturase OS=Trichoplusia ni GN=D11DS PE=1 SV=2	-3.79604	0.258607	5.60183	-12.8895	0.000386612	0.0214213	6.64612	4.72163	0.14911	0.211291	4.53706	4.9521	4.67574	6.48439	6.77813	6.67586	23.62	17.5	25.27	107.98	136.91	124.57
c232105_g2_i1	1201	WB|WBGene00016209 - symbol:C29E4.12 species:6239 Caenorhabditis elegans [GO:0009792 embryo development ending in birth or egg hatching evidence=IMP] Proteomes:UP000001940 eggNOG:NOG45195 GeneTree:ENSGT00390000012258 HOGENOM:HOG000073528 OrthoDB:EOG7NCV5T EMBL:FO080706 RefSeq:NP_741234.1 UniGene:Cel.25410 STRING:6239.C29E4.12 PaxDb:Q8MNU8 PRIDE:Q8MNU8 EnsemblMetazoa:C29E4.12 GeneID:259333 KEGG:cel…	api:100161007 formation of mitochondrial complexes 1 homolog-like	FMC1_CAEEL Protein FMC1 homolog OS=Caenorhabditis elegans GN=C29E4.12 PE=3 SV=1	-2.18449	0.283928	5.59535	-6.87686	0.00445651	0.0471503	6.18732	5.06002	0.149198	0.241568	4.81096	5.29332	5.07578	6.03429	6.33237	6.1953	28.84	22.06	33.81	77.62	97.97	88.54
c214875_g1_i1	932	TAIR|locus:2081685 - symbol:AT3G62840 AT3G62840 species:3702 Arabidopsis thaliana [GO:0003674 molecular_function evidence=ND] [GO:0005634 nucleus evidence=ISM;ISS] [GO:0005732 small nucleolar ribonucleoprotein complex evidence=ISS] [GO:0008380 RNA splicing evidence=IEA] [GO:0019013 viral nucleocapsid evidence=IEA] [GO:0030532 small nuclear ribonucleoprotein complex evidence=IEA] [GO:0005829 cytos…	api:100163556 small nuclear ribonucleoprotein D2-like	SMD2_CAEEL Probable small nuclear ribonucleoprotein Sm D2 OS=Caenorhabditis elegans GN=snr-4 PE=1 SV=1	4.38796	0.377671	5.59449	9.78476	0.00430494	0.0464741	4.62852	6.76207	0.133133	0.353427	7.03426	6.36264	6.8893	4.54152	4.56226	4.78178	128.23	43.96	126.38	26.73	24.43	32.18
c245412_g1_i1	1470	.	.	.	-5.2948	0.469625	5.59394	-8.86846	0.0123883	0.0719369	6.92397	4.5194	0.0159466	0.469354	4.57356	4.95932	4.02531	6.92115	6.90963	6.94114	24.27	17.64	15.52	147.27	154.35	154.88
c218362_g1_i1	3299	UNIPROTKB|Q96L91 - symbol:EP400 E1A-binding protein p400 species:9606 Homo sapiens [GO:0000812 Swr1 complex evidence=IDA] [GO:0003677 DNA binding evidence=IEA] [GO:0003682 chromatin binding evidence=IEA] [GO:0004386 helicase activity evidence=IEA] [GO:0005515 protein binding evidence=IPI] [GO:0005524 ATP binding evidence=IEA] [GO:0005654 nucleoplasm evidence=TAS] [GO:0006325 chromatin organizatio…	api:100165578 helicase domino	EP400_HUMAN E1A-binding protein p400 OS=Homo sapiens GN=EP400 PE=1 SV=4	2.1363	0.489618	5.59274	3.87401	0.0209371	0.0921181	5.07193	6.16704	0.290972	0.393778	5.82129	6.59565	6.08417	5.22428	4.73641	5.25509	56.74	51.25	70.18	43.87	28.17	46.08
c255435_g1_i2	514	.	.	.	-2.36946	0.198907	5.59158	-10.8374	0.000465043	0.0225527	6.24838	5.00382	0.129416	0.151047	4.92405	4.90938	5.17803	6.15262	6.39561	6.19691	31.17	16.97	36.34	84.61	103.31	88.65
c264117_g1_i1	1669	FB|FBgn0001128 - symbol:Gpdh Glycerol 3 phosphate dehydrogenase species:7227 Drosophila melanogaster [GO:0004367 glycerol-3-phosphate dehydrogenase [NAD+] activity evidence=ISS;NAS] [GO:0006072 glycerol-3-phosphate metabolic process evidence=ISS] [GO:0005737 cytoplasm evidence=NAS] [GO:0006127 glycerophosphate shuttle evidence=NAS] [GO:0031430 M band evidence=IDA] [GO:0030018 Z disc evidence=IDA]…	api:100160658 glycerol-3-phosphate dehydrogenase [NAD(+)], cytoplasmic	GPDA_DROKA Glycerol-3-phosphate dehydrogenase [NAD(+)], cytoplasmic OS=Drosophila kanekoi GN=Gpdh1 PE=3 SV=3	-2.10497	0.27681	5.58525	-6.71894	0.00558115	0.0518751	6.14789	5.0741	0.137372	0.240318	5.33636	5.02148	4.86444	6.28533	6.01058	6.14777	40.99	18.39	28.75	93.12	77.8	85.56
c281919_g1_i1	2895	FB|FBgn0003638 - symbol:su(w[a]) suppressor of white-apricot species:7227 Drosophila melanogaster [GO:0000398 mRNA splicing, via spliceosome evidence=NAS] [GO:0005634 nucleus evidence=NAS] [GO:0005681 spliceosomal complex evidence=NAS] [GO:0003723 RNA binding evidence=IEA] [GO:0006396 RNA processing evidence=IEA] InterPro:IPR000061 Pfam:PF01805 PROSITE:PS50128 SMART:SM00648 Proteomes:UP000000803 …	api:100160752 protein suppressor of white apricot	SUWA_DROME Protein suppressor of white apricot OS=Drosophila melanogaster GN=su(w[a]) PE=1 SV=3	2.73909	0.731161	5.58134	3.44367	0.0290532	0.108451	4.90162	6.35532	0.444924	0.580206	7.0119	6.14241	5.91164	5.2708	4.40762	5.02645	126.04	38.21	61.38	45.4	21.39	38.65
c306071_g7_i1	757	.	.	.	8.08084	0.465158	5.58002	11.2247	0.000421989	0.0218677	4.27275	7.28725	0.298816	0.356484	7.69744	7.11201	7.05232	4.50813	3.93657	4.37354	194.44	71.08	141.52	26.09	14.64	23.49
c312266_g4_i1	448	.	.	.	6.07578	0.467156	5.57703	9.65127	0.00116218	0.0293916	4.42535	7.02842	0.385889	0.263295	6.97326	7.31493	6.79708	4.65445	3.97983	4.64179	122.01	80.45	117.96	29.02	15.15	28.86
c359463_g1_i1	1010	FB|FBgn0038704 - symbol:CG5316 species:7227 Drosophila melanogaster [GO:0033699 DNA 5'-adenosine monophosphate hydrolase activity evidence=IEA] [GO:0071011 precatalytic spliceosome evidence=IDA] [GO:0000398 mRNA splicing, via spliceosome evidence=IC] [GO:0003684 damaged DNA binding evidence=ISS] [GO:0000012 single strand break repair evidence=ISS] InterPro:IPR011146 InterPro:IPR026963 PROSITE:PS5…	api:100569003 aprataxin	APTX_DROME Aprataxin-like protein OS=Drosophila melanogaster GN=CG5316 PE=2 SV=2	-3.80128	0.312261	5.57479	-10.6858	0.00851374	0.0615203	6.62064	4.69415	0.0146282	0.311919	4.33756	4.91633	4.82858	6.61624	6.63697	6.60872	20.61	17.06	28.13	119.14	121.94	119.02
c341914_g1_i1	3323	RGD|1562244 - symbol:Sestd1 SEC14 and spectrin domains 1 species:10116 Rattus norvegicus [GO:0005546 phosphatidylinositol-4,5-bisphosphate binding evidence=IEA;ISO] [GO:0010314 phosphatidylinositol-5-phosphate binding evidence=IEA;ISO] [GO:0032266 phosphatidylinositol-3-phosphate binding evidence=IEA;ISO] [GO:0034704 calcium channel complex evidence=IEA;ISO] [GO:0043325 phosphatidylinositol-3,4-b…	api:100168339 SEC14 domain and spectrin repeat-containing protein 1-B	SESD1_MOUSE SEC14 domain and spectrin repeat-containing protein 1 OS=Mus musculus GN=Sestd1 PE=1 SV=1	2.57591	0.14496	5.5732	16.3107	0.000105625	0.0173247	4.9323	6.29738	0.111881	0.0921739	6.38089	6.31278	6.19848	4.88394	5.06022	4.85273	80.2	42.69	77.14	34.5	36.32	33.97
c250761_g1_i1	1938	FB|FBgn0037684 - symbol:CG8129 species:7227 Drosophila melanogaster [GO:0004794 L-threonine ammonia-lyase activity evidence=ISS] [GO:0008152 metabolic process evidence=IEA] [GO:0016597 amino acid binding evidence=IEA] InterPro:IPR002912 Pfam:PF01842 InterPro:IPR001926 Pfam:PF00291 Proteomes:UP000000803 EMBL:AE014297 GO:GO:0005737 GO:GO:0030170 SUPFAM:SSF53686 GO:GO:0016597 GO:GO:0006567 GO:GO:000…	api:100165866 L-threonine dehydratase catabolic TdcB	TSAL_GEOSL L-threonine ammonia-lyase OS=Geobacter sulfurreducens (strain ATCC 51573 / DSM 12127 / PCA) GN=tdcB PE=1 SV=1	-3.70878	0.775784	5.57298	-4.22181	0.0138663	0.0755841	6.59809	4.70714	0.580357	0.514809	4.84877	4.13635	5.13631	6.21472	7.26578	6.31377	29.66	10.1	35.41	88.16	210.39	97.63
c332996_g1_i1	2194	ZFIN|ZDB-GENE-050309-29 - symbol:lrrc58b leucine rich repeat containing 58b species:7955 Danio rerio [GO:0005575 cellular_component evidence=ND] [GO:0003674 molecular_function evidence=ND] [GO:0008150 biological_process evidence=ND] Pfam:PF00560 InterPro:IPR001611 Pfam:PF13855 PROSITE:PS51450 ZFIN:ZDB-GENE-050309-29 Proteomes:UP000000437 InterPro:IPR003591 SMART:SM00369 InterPro:IPR025875 Pfam:PF…	api:100162529 leucine-rich repeat-containing protein 58	LRC58_XENLA Leucine-rich repeat-containing protein 58 OS=Xenopus laevis GN=lrrc58 PE=2 SV=1	-12.7679	0.433941	5.55516	-14.6664	0.00035729	0.020835	7.68831	4.01387	0.367051	0.231469	4.22192	3.76454	4.05513	7.28529	8.00344	7.77621	19.08	7.82	15.87	191.56	365.97	275.3
c300369_g1_i1	3052	FB|FBgn0033246 - symbol:ACC Acetyl-CoA carboxylase species:7227 Drosophila melanogaster [GO:0003989 acetyl-CoA carboxylase activity evidence=ISS] [GO:0006633 fatty acid biosynthetic process evidence=IEA] [GO:0005524 ATP binding evidence=IEA] [GO:0004075 biotin carboxylase activity evidence=IEA] [GO:0046872 metal ion binding evidence=IEA] [GO:0005811 lipid particle evidence=IDA] [GO:0000902 cell m…	api:100164739 acetyl-CoA carboxylase	ACAC_CHICK Acetyl-CoA carboxylase OS=Gallus gallus GN=ACAC PE=1 SV=1	-2.10648	0.161251	5.5504	-11.5451	0.000398393	0.0217702	6.11377	5.03894	0.102011	0.124883	4.93811	5.17863	5.00007	6.03557	6.22916	6.0766	31.48	20.48	32.03	77.84	91.62	82.15
c307267_g2_i2	4515	FB|FBgn0003277 - symbol:RpII215 RNA polymerase II 215kD subunit species:7227 Drosophila melanogaster [GO:0005665 DNA-directed RNA polymerase II, core complex evidence=ISS;NAS;IDA] [GO:0005703 polytene chromosome puff evidence=IDA] [GO:0006366 transcription from RNA polymerase II promoter evidence=ISS;NAS] [GO:0003899 DNA-directed RNA polymerase activity evidence=ISS;NAS] [GO:0005634 nucleus evide…	api:100166311 DNA-directed RNA polymerase I subunit RPA1	RPB1_DROME DNA-directed RNA polymerase II subunit RPB1 OS=Drosophila melanogaster GN=RpII215 PE=3 SV=4	3.21658	0.269655	5.54529	10.8265	0.000493744	0.0229368	4.7662	6.45173	0.20764	0.172044	6.55991	6.54192	6.25334	4.96695	4.55229	4.77936	91.93	49.62	79.93	36.5	24.18	32.11
c245107_g1_i1	1448	FB|FBgn0037414 - symbol:Osi7 Osiris 7 species:7227 Drosophila melanogaster [GO:0003674 molecular_function evidence=ND] [GO:0005887 integral component of plasma membrane evidence=ISM] [GO:0046331 lateral inhibition evidence=IMP] Proteomes:UP000000803 EMBL:AE014297 GO:GO:0005887 GO:GO:0046331 InterPro:IPR012464 PANTHER:PTHR21879 Pfam:PF07898 GeneTree:ENSGT00530000064302 EMBL:BT056248 RefSeq:NP_6496…	api:100574673 uncharacterized LOC100574673	.	3.20086	0.42812	5.54501	6.79058	0.00281337	0.040482	4.76892	6.44738	0.331124	0.271373	6.33317	6.7572	6.25179	4.54677	5.1495	4.6105	78.56	56.92	79.91	26.87	38.99	28.2
c278571_g1_i1	971	UNIPROTKB|Q0IIG0 - symbol:NOLC1 Nucleolar and coiled-body phosphoprotein 1 species:9913 Bos taurus [GO:0005654 nucleoplasm evidence=IBA] [GO:0005730 nucleolus evidence=IBA] [GO:0007000 nucleolus organization evidence=IEA] [GO:0015030 Cajal body evidence=IEA] [GO:0044822 poly(A) RNA binding evidence=IEA] InterPro:IPR006594 PROSITE:PS50896 SMART:SM00667 Proteomes:UP000009136 GO:GO:0044822 GO:GO:000…	api:100159932 uncharacterized protein LOC100159932	TCOF_MOUSE Treacle protein OS=Mus musculus GN=Tcof1 PE=1 SV=1	-21.0801	0.799583	5.54201	-9.52651	0.00988186	0.0656122	8.16121	3.7634	0.0951919	0.793896	3.84813	4.51153	2.93053	8.05241	8.20204	8.22917	14.41	13.07	6.37	342.97	428.15	401.72
c342148_g1_i1	1249	FB|FBgn0032248 - symbol:Bug22 Basal body up regulated gene 22 ortholog species:7227 Drosophila melanogaster [GO:0005634 nucleus evidence=ISS;IDA] [GO:0003700 sequence-specific DNA binding transcription factor activity evidence=ISS] [GO:0006355 regulation of transcription, DNA-templated evidence=ISS] [GO:0007517 muscle organ development evidence=IMP] [GO:0048666 neuron development evidence=IMP] [G…	api:100160357 transcription factor IIB-like	CFA20_DROME Cilia- and flagella-associated protein 20 OS=Drosophila melanogaster GN=Bug22 PE=2 SV=1	3.11248	0.395686	5.53955	7.17036	0.0169859	0.0828949	4.78074	6.4188	0.0554099	0.391787	6.73758	5.98141	6.53741	4.84318	4.73744	4.76159	104.02	34.35	98.17	33.23	28.18	31.56
c173036_g1_i1	484	.	.	.	4.61697	0.278971	5.53849	13.7023	0.00184538	0.0343439	4.54388	6.75082	0.261079	0.0982989	6.86343	6.68221	6.70681	4.24532	4.65695	4.72935	113.75	54.49	110.66	21.37	26.37	30.78
c281364_g1_i2	985	.	api:107883460 uncharacterized LOC107883460	.	2.74852	0.413482	5.53766	6.11023	0.00451119	0.0474622	4.85615	6.31481	0.250826	0.328715	6.66484	6.2669	6.01267	5.06138	4.57655	4.93052	99.43	41.86	66.35	38.96	24.73	35.89
c276373_g1_i1	2340	FB|FBgn0050045 - symbol:Cpr49Aa Cuticular protein 49Aa species:7227 Drosophila melanogaster [GO:0005214 structural constituent of chitin-based cuticle evidence=ISS] [GO:0031012 extracellular matrix evidence=ISM] [GO:0008010 structural constituent of chitin-based larval cuticle evidence=ISM] [GO:0040003 chitin-based cuticle development evidence=ISM] InterPro:IPR000618 Pfam:PF00379 PRINTS:PR00947 P…	api:100164595 cprr1-5; RR1 cuticle protein 5	CUD2_SCHGR Endocuticle structural glycoprotein SgAbd-2 OS=Schistocerca gregaria PE=1 SV=1	8.64426	0.542421	5.52867	9.93637	0.002454	0.0381531	4.18755	7.2993	0.4868	0.239261	7.09318	7.24304	7.56168	3.65204	4.30736	4.60327	133.04	77.15	205.76	13.72	19.75	28.01
c268326_g2_i2	2120	FB|FBgn0001186 - symbol:Hex-A Hexokinase A species:7227 Drosophila melanogaster [GO:0004396 hexokinase activity evidence=IMP;IDA] [GO:0005524 ATP binding evidence=IEA] [GO:0060361 flight evidence=IMP] [GO:0004340 glucokinase activity evidence=IBA] [GO:0001678 cellular glucose homeostasis evidence=IBA] [GO:0005829 cytosol evidence=IBA] [GO:0019158 mannokinase activity evidence=IBA] [GO:0008865 fru…	api:100169524 hexokinase type 2	HXK2_DROME Hexokinase type 2 OS=Drosophila melanogaster GN=Hex-t2 PE=2 SV=4	-7.36894	0.558377	5.51971	-8.93811	0.00124063	0.0297207	7.14537	4.26391	0.333165	0.448091	3.85574	4.74337	4.19262	6.79898	7.46352	7.1736	14.5	15.17	17.58	135.57	246.64	186.91
c255452_g2_i1	1646	UNIPROTKB|P05081 - symbol:AK1 Adenylate kinase isoenzyme 1 species:9031 Gallus gallus [GO:0001520 outer dense fiber evidence=IEA] [GO:0004017 adenylate kinase activity evidence=IEA] [GO:0004550 nucleoside diphosphate kinase activity evidence=ISS] [GO:0005524 ATP binding evidence=IEA] [GO:0005886 plasma membrane evidence=IEA] [GO:0006165 nucleoside diphosphate phosphorylation evidence=ISS] [GO:000…	api:100161348 adenylate kinase isoenzyme 1	KAD1_CHICK Adenylate kinase isoenzyme 1 OS=Gallus gallus GN=AK1 PE=1 SV=1	-8.18456	0.76324	5.517	-6.8827	0.0188604	0.0877211	7.23807	4.20516	0.0949005	0.757317	3.46716	4.98042	4.16791	7.12849	7.29193	7.29379	10.76	17.9	17.31	169.03	213.16	198.68
c128607_g1_i1	243	.	.	.	10.8745	0.849569	5.51075	7.01913	0.00585404	0.0530997	4.05193	7.4948	0.75325	0.392913	7.89327	7.48345	7.10769	4.9096	3.74833	3.49785	217.36	88.05	147.49	35.13	12.48	12.21
c250218_g1_i1	444	.	.	.	2.66499	0.516798	5.50426	4.73947	0.0311676	0.112451	4.84243	6.25656	0.14	0.497474	5.70478	6.67077	6.39413	4.68077	4.92382	4.92269	52.09	54.1	88.22	29.49	32.43	35.63
c241045_g1_i2	1625	ZFIN|ZDB-GENE-041114-82 - symbol:snrpa1 small nuclear ribonucleoprotein polypeptide A' species:7955 Danio rerio [GO:0008150 biological_process evidence=ND] InterPro:IPR001611 PROSITE:PS51450 ZFIN:ZDB-GENE-041114-82 Proteomes:UP000000437 InterPro:IPR003603 SMART:SM00446 Reactome:REACT_263620 KO:K11092 OMA:YKIPVLE GeneTree:ENSGT00510000047131 OrthoDB:EOG7966HF CTD:6627 TreeFam:TF313776 EMBL:CU85637…	api:100159108 U2 small nuclear ribonucleoprotein A-like	RU2A_MOUSE U2 small nuclear ribonucleoprotein A' OS=Mus musculus GN=Snrpa1 PE=1 SV=2	2.29099	0.660143	5.50419	3.13792	0.0409378	0.129359	4.93859	6.13456	0.376182	0.542473	6.75787	5.76918	5.87662	5.25015	4.52068	5.04494	105.51	30.08	59.77	44.73	23.59	39.23
c251798_g1_i1	1351	ZFIN|ZDB-GENE-040912-53 - symbol:zgc:101748 zgc:101748 species:7955 Danio rerio [GO:0003674 molecular_function evidence=ND] [GO:0005575 cellular_component evidence=ND] [GO:0008150 biological_process evidence=ND] ZFIN:ZDB-GENE-040912-53 Proteomes:UP000000437 InterPro:IPR012340 SUPFAM:SSF50249 Gene3D:3.40.1280.10 InterPro:IPR029028 InterPro:IPR029026 SUPFAM:SSF75217 eggNOG:COG2106 GeneTree:ENSGT003…	api:100167951 putative methyltransferase C9orf114 homolog	CI114_MOUSE Putative methyltransferase C9orf114 homolog OS=Mus musculus GN=Spout1 PE=1 SV=1	-2.13391	0.254398	5.50085	-7.445	0.00315353	0.0417746	6.0747	4.98121	0.137949	0.213748	5.0975	4.73453	5.1116	6.14275	5.91595	6.16541	34.92	15.13	34.71	83.93	72.81	86.85
c333039_g1_i1	5856	FB|FBgn0087002 - symbol:Rfabg Retinoid- and fatty acid-binding glycoprotein species:7227 Drosophila melanogaster [GO:0005576 extracellular region evidence=NAS] [GO:0019841 retinol binding evidence=IDA] [GO:0005319 lipid transporter activity evidence=IMP;IDA] [GO:0006869 lipid transport evidence=IMP;IDA] [GO:0005198 structural molecule activity evidence=ISS] [GO:0020037 heme binding evidence=IDA] …	api:100159010 apolipophorins	APLP_LOCMI Apolipophorins OS=Locusta migratoria PE=1 SV=2	-8.50871	0.458459	5.49402	-11.67	0.0014217	0.0308705	7.25145	4.16251	0.207647	0.408739	3.87349	4.63016	3.98389	7.21631	7.06361	7.47442	14.69	14.16	15	182.36	176.69	222.47
c307770_g1_i2	590	.	.	.	3.06076	0.216454	5.49101	12.9142	0.000237641	0.018993	4.74305	6.35693	0.140916	0.164302	6.18003	6.50475	6.38602	4.62786	4.70111	4.90017	71.39	48.54	87.49	28.48	27.32	35.14
c216016_g1_i1	1933	FB|FBgn0015789 - symbol:Rab10 Rab10 species:7227 Drosophila melanogaster [GO:0003924 GTPase activity evidence=ISS] [GO:0005525 GTP binding evidence=IEA] [GO:0015031 protein transport evidence=IEA] [GO:0032482 Rab protein signal transduction evidence=ISS] [GO:0031982 vesicle evidence=ISS] [GO:0016192 vesicle-mediated transport evidence=ISS] [GO:0046331 lateral inhibition evidence=IMP] [GO:0055037 …	api:100160609 ras-related protein Rab-10	RAB10_PONAB Ras-related protein Rab-10 OS=Pongo abelii GN=RAB10 PE=2 SV=1	-2.37121	0.337613	5.48542	-6.39039	0.0230652	0.0964525	6.14347	4.89785	0.0234135	0.336801	4.89575	5.23569	4.5621	6.16444	6.14777	6.11821	30.53	21.24	23.29	85.62	86.43	84.39
c302795_g1_i1	2470	FB|FBgn0050359 - symbol:Mal-A5 Maltase A5 species:7227 Drosophila melanogaster [GO:0043169 cation binding evidence=IEA] [GO:0005975 carbohydrate metabolic process evidence=IEA] [GO:0003824 catalytic activity evidence=IEA] InterPro:IPR006047 InterPro:IPR006589 InterPro:IPR013781 InterPro:IPR015902 Pfam:PF00128 SMART:SM00642 EMBL:AE013599 Proteomes:UP000000803 GO:GO:0003824 GO:GO:0005975 Gene3D:3.2…	api:100144774 S1; sucrase	MAL1_DROME Maltase A1 OS=Drosophila melanogaster GN=Mal-A1 PE=2 SV=2	-11.3899	0.528226	5.48293	-11.5083	0.000489255	0.0228657	7.51175	4.00207	0.422477	0.317074	3.63715	4.21027	4.15878	7.04929	7.87746	7.6085	12.29	10.64	17.24	159.78	325.85	246.26
c293970_g1_i1	624	.	api:100166223 disintegrin and metalloproteinase domain-containing protein 10	.	5.33647	0.792945	5.47569	5.27708	0.0263614	0.103067	4.3994	6.81528	0.192389	0.769252	7.69619	6.47361	6.27606	4.61655	4.25023	4.33141	194.34	47.56	80.84	28.22	18.87	22.75
c132878_g1_i1	1402	UNIPROTKB|B8ZZ56 - symbol:ZFAND2B AN1-type zinc finger protein 2B species:9606 Homo sapiens [GO:0008270 zinc ion binding evidence=IEA] InterPro:IPR000058 Pfam:PF01428 PROSITE:PS51039 SMART:SM00154 Proteomes:UP000005640 GO:GO:0008270 EMBL:AC068946 Gene3D:4.10.1110.10 HOGENOM:HOG000243115 GeneTree:ENSGT00730000110968 HOVERGEN:HBG061194 HGNC:HGNC:25206 ChiTaRS:ZFAND2B Ensembl:ENST00000409319 Ensembl…	api:100167631 AN1-type zinc finger protein 2B-like	ZFN2B_HUMAN AN1-type zinc finger protein 2B OS=Homo sapiens GN=ZFAND2B PE=1 SV=1	-2.11753	0.220026	5.47193	-8.52053	0.0028956	0.040701	6.03982	4.95744	0.106841	0.192345	4.80657	5.17403	4.89171	5.94105	6.0252	6.15322	28.79	20.42	29.39	73.1	78.42	85.81
c314262_g1_i2	1380	.	api:100162946 Mrpl19; 39S ribosomal protein L19, mitochondrial	.	11.8403	0.319332	5.47007	19.3399	5.75461e-05	0.0152971	3.97045	7.53608	0.201105	0.248052	7.80057	7.49903	7.30864	4.10039	3.73881	4.07216	208.45	88.67	172.92	19.08	12.39	18.8
c313602_g1_i1	2762	FB|FBgn0261575 - symbol:tobi target of brain insulin species:7227 Drosophila melanogaster [GO:0004558 alpha-1,4-glucosidase activity evidence=ISS] [GO:0017177 glucosidase II complex evidence=ISS] [GO:0005975 carbohydrate metabolic process evidence=IEA] InterPro:IPR000322 InterPro:IPR013785 Pfam:PF01055 Proteomes:UP000000803 EMBL:AE014297 GO:GO:0005975 Gene3D:3.20.20.70 InterPro:IPR017853 SUPFAM:S…	api:100164540 uncharacterized family 31 glucosidase KIAA1161	K1161_HUMAN Uncharacterized family 31 glucosidase KIAA1161 OS=Homo sapiens GN=KIAA1161 PE=1 SV=2	-31.0351	0.382963	5.46933	-22.4141	2.34721e-05	0.0143701	8.48238	3.52655	0.27187	0.269717	3.47022	3.81998	3.28945	8.19426	8.73439	8.51848	10.81	8.11	8.65	385.37	639.66	508.6
c241273_g1_i1	468	.	api:100158810 Lsg1; large subunit GTPase 1 homolog	.	2.16617	0.299839	5.46646	6.44177	0.0034413	0.0431204	4.93725	6.0524	0.232798	0.188967	6.04584	6.24455	5.86679	5.17886	4.71439	4.91849	65.08	40.92	59.41	42.44	27.62	35.53
c303592_g1_i1	2612	FB|FBgn0032382 - symbol:Mal-B2 Maltase B2 species:7227 Drosophila melanogaster [GO:0004558 alpha-1,4-glucosidase activity evidence=ISS] [GO:0005975 carbohydrate metabolic process evidence=IEA] [GO:0043169 cation binding evidence=IEA] InterPro:IPR006047 InterPro:IPR006589 InterPro:IPR013781 InterPro:IPR015902 Pfam:PF00128 SMART:SM00642 Proteomes:UP000000803 GO:GO:0005975 EMBL:AE014134 Gene3D:3.20.…	api:100160111 maltase 2	MAL2_DROVI Maltase 2 OS=Drosophila virilis GN=Mal-B2 PE=3 SV=2	-4.20716	0.504707	5.46583	-7.11357	0.0140481	0.0760689	6.59964	4.5268	0.490212	0.12009	4.65753	4.42138	4.50148	6.03696	6.93433	6.82764	25.69	12.32	22.27	77.98	156.53	139.56
c8475_g1_i1	9180	UNIPROTKB|E1BVC6 - symbol:ANKRD17 Uncharacterized protein species:9031 Gallus gallus [GO:0001955 blood vessel maturation evidence=IEA] [GO:0005634 nucleus evidence=IEA] [GO:0005737 cytoplasm evidence=IEA] [GO:0016020 membrane evidence=IEA] [GO:0044822 poly(A) RNA binding evidence=IEA] [GO:0051151 negative regulation of smooth muscle cell differentiation evidence=IEA] InterPro:IPR002110 InterPro:I…	api:100167340 ankyrin repeat and KH domain-containing protein 1	ANR17_MOUSE Ankyrin repeat domain-containing protein 17 OS=Mus musculus GN=Ankrd17 PE=1 SV=2	2.00414	0.31532	5.45887	5.50936	0.00634103	0.0546235	4.98036	5.98335	0.192629	0.249642	5.93363	6.2541	5.7623	5.08771	4.75798	5.0954	61.31	41.29	55.26	39.68	28.6	40.8
c259898_g1_i1	2251	FB|FBgn0033423 - symbol:CG1809 species:7227 Drosophila melanogaster [GO:0004035 alkaline phosphatase activity evidence=ISS] [GO:0008152 metabolic process evidence=IEA] InterPro:IPR001952 InterPro:IPR017849 InterPro:IPR017850 InterPro:IPR018299 Pfam:PF00245 PRINTS:PR00113 PROSITE:PS00123 SMART:SM00098 EMBL:AE013599 Proteomes:UP000000803 GO:GO:0004035 Gene3D:3.40.720.10 SUPFAM:SSF53649 eggNOG:COG17…	api:100169125 alkaline phosphatase	PPB_BOMMO Membrane-bound alkaline phosphatase OS=Bombyx mori GN=Alp-m PE=1 SV=4	-16.3472	0.475938	5.45728	-14.6697	0.00013879	0.0174706	7.83305	3.80208	0.314845	0.356916	4.018	3.99814	3.39011	7.48911	8.10703	7.90301	16.35	9.21	9.38	221.53	395.53	307.45
c314262_g1_i1	1410	.	api:107884778 uncharacterized LOC107884778	.	13.6101	0.352133	5.45159	18.5269	5.38475e-05	0.0148993	3.88443	7.65103	0.23605	0.261301	7.94223	7.57385	7.43702	4.03487	3.61237	4.00604	225.12	92.99	187.23	18.21	11.21	17.85
c205609_g1_i1	2984	FB|FBgn0267828 - symbol:Fatp Fatty acid (long chain) transport protein species:7227 Drosophila melanogaster [GO:0015909 long-chain fatty acid transport evidence=ISS] [GO:0005324 long-chain fatty acid transporter activity evidence=ISS] [GO:0005886 plasma membrane evidence=ISS] [GO:0003824 catalytic activity evidence=IEA] [GO:0008152 metabolic process evidence=IEA] [GO:0070328 triglyceride homeosta…	api:100164781 long-chain fatty acid transport protein 4	S27A4_HUMAN Long-chain fatty acid transport protein 4 OS=Homo sapiens GN=SLC27A4 PE=1 SV=1	-2.82328	0.270136	5.45151	-9.6008	0.000669422	0.0256097	6.25137	4.754	0.196651	0.185207	4.55067	4.91307	4.79826	6.47484	6.17454	6.10473	23.84	17.03	27.62	107.01	87.7	83.93
c241162_g1_i4	2781	FB|FBgn0003423 - symbol:slgA sluggish A species:7227 Drosophila melanogaster [GO:0007626 locomotory behavior evidence=IMP] [GO:0042331 phototaxis evidence=IMP] [GO:0005739 mitochondrion evidence=IDA] [GO:0006562 proline catabolic process evidence=ISS;NAS;IMP] [GO:0004657 proline dehydrogenase activity evidence=ISS;IMP] [GO:0005759 mitochondrial matrix evidence=ISS;NAS] [GO:0006537 glutamate biosy…	phu:Phum_PHUM316700 proline oxidase, putative	PROD_DROME Proline dehydrogenase 1, mitochondrial OS=Drosophila melanogaster GN=slgA PE=2 SV=2	-2.73964	0.559242	5.45053	-4.5032	0.0441213	0.134526	6.2258	4.77181	0.0582783	0.556197	4.16936	5.26577	4.8803	6.1953	6.18909	6.29299	18.39	21.71	29.18	87.42	88.69	95.74
c183266_g1_i1	950	.	api:100167645 plectin	.	-4.9667	0.299442	5.44266	-13.3749	0.000806589	0.0262898	6.72024	4.40795	0.141797	0.26374	4.34805	4.69649	4.17932	6.55777	6.78393	6.81902	20.73	14.8	17.44	114.74	137.36	138.75
c278257_g1_i1	1076	.	.	.	2.67661	0.396531	5.44144	6.20435	0.0166173	0.0820636	4.77739	6.19779	0.380064	0.113083	6.19691	6.31131	6.08515	4.81705	4.37905	5.13607	72.07	42.67	70.2	32.53	20.92	42.03
c314209_g7_i1	1178	.	.	.	2.71456	0.313022	5.44121	7.97196	0.0132596	0.0740449	4.76833	6.20905	0.0496796	0.309055	6.55575	5.96247	6.10892	4.82519	4.74644	4.73335	91.49	34.05	71.92	32.73	28.37	30.84
c324434_g1_i1	2630	ZFIN|ZDB-GENE-090313-68 - symbol:cpe carboxypeptidase E species:7955 Danio rerio [GO:0005575 cellular_component evidence=ND] [GO:0004181 metallocarboxypeptidase activity evidence=IEA] [GO:0006508 proteolysis evidence=IEA] [GO:0008270 zinc ion binding evidence=IEA] InterPro:IPR000834 Pfam:PF00246 PRINTS:PR00765 PROSITE:PS00132 PROSITE:PS00133 SMART:SM00631 ZFIN:ZDB-GENE-090313-68 Proteomes:UP00000…	api:100159898 carboxypeptidase D	CBPE_LOPAM Carboxypeptidase E OS=Lophius americanus GN=cpe PE=2 SV=1	-3.1764	0.299849	5.43837	-9.63154	0.00388218	0.0445105	6.33559	4.6682	0.113738	0.27744	4.65753	4.95082	4.39625	6.21533	6.35	6.44144	25.69	17.49	20.55	88.19	99.43	106.24
c287860_g2_i3	3214	RGD|1595574 - symbol:Peg10 paternally expressed 10 species:10116 Rattus norvegicus [GO:0001890 placenta development evidence=ISO] [GO:0005737 cytoplasm evidence=ISO] [GO:0030512 negative regulation of transforming growth factor beta receptor signaling pathway evidence=ISO] [GO:0044822 poly(A) RNA binding evidence=ISO] REFSEQ:XM_006224893 Ncbi:XP_006224955	api:100159805 uncharacterized LOC100159805	K10_DROME DNA-binding protein K10 OS=Drosophila melanogaster GN=fs(1)K10 PE=2 SV=2	-3.51722	0.495316	5.43828	-6.34483	0.0106336	0.0673857	6.42065	4.60622	0.195395	0.455147	4.41239	5.12619	4.28007	6.19729	6.55991	6.50475	21.66	19.82	18.92	87.5	115.99	110
c237886_g1_i1	2220	FB|FBgn0262954 - symbol:Rpb12 Rpb12 species:7227 Drosophila melanogaster [GO:0006366 transcription from RNA polymerase II promoter evidence=NAS] [GO:0003899 DNA-directed RNA polymerase activity evidence=IEA;NAS] [GO:0005665 DNA-directed RNA polymerase II, core complex evidence=NAS] [GO:0003677 DNA binding evidence=IEA] [GO:0006351 transcription, DNA-templated evidence=IEA] InterPro:IPR006591 Pfam…	api:100573983 DNA-directed RNA polymerases I, II, and III subunit RPABC4	RPAB4_MOUSE DNA-directed RNA polymerases I, II, and III subunit RPABC4 OS=Mus musculus GN=Polr2k PE=3 SV=2	2.01088	0.212723	5.43409	8.20602	0.00210541	0.0361329	4.95349	5.96131	0.118389	0.176734	5.92721	5.80412	6.15262	4.81876	5.04091	5.00079	61.01	30.79	74.91	32.59	35.83	37.9
c312398_g2_i1	889	.	.	.	44.2764	1.20155	5.42747	7.88288	0.00206966	0.0359646	3.34306	8.81152	0.701484	0.97552	9.5452	7.70446	9.1849	2.71985	4.10276	3.20656	692	102.27	637.37	6.75	16.71	9.76
c207368_g1_i1	1551	FB|FBgn0037419 - symbol:Osi12 Osiris 12 species:7227 Drosophila melanogaster [GO:0003674 molecular_function evidence=ND] [GO:0008150 biological_process evidence=ND] [GO:0005887 integral component of plasma membrane evidence=ISM] Proteomes:UP000000803 EMBL:AE014297 GO:GO:0005887 InterPro:IPR012464 PANTHER:PTHR21879 Pfam:PF07898 GeneTree:ENSGT00530000064302 EMBL:BT009951 RefSeq:NP_649631.1 UniGene:…	api:100159210 uncharacterized LOC100159210	.	3.84806	0.962825	5.42154	3.49735	0.0260207	0.102408	4.53593	6.48006	0.733729	0.623436	6.82794	6.85192	5.76031	4.53857	5.26833	3.80088	111.02	60.17	55.19	26.65	42.75	15.36
c211178_g1_i1	2241	RGD|1564882 - symbol:Rsrc2 arginine/serine-rich coiled-coil 2 species:10116 Rattus norvegicus [GO:0044822 poly(A) RNA binding evidence=IEA;ISO] RGD:1564882 Proteomes:UP000002494 GO:GO:0044822 InterPro:IPR028124 Pfam:PF15477 CTD:65117 eggNOG:NOG69458 GeneTree:ENSGT00730000111142 HOGENOM:HOG000154211 HOVERGEN:HBG061992 OMA:EKPSKSH OrthoDB:EOG7008B2 EMBL:BC087067 RefSeq:NP_001014150.1 RefSeq:XP_0062…	api:100166599 arginine/serine-rich coiled-coil protein 2	RSRC2_XENLA Arginine/serine-rich coiled-coil protein 2 OS=Xenopus laevis GN=rsrc2 PE=2 SV=1	2.15343	0.30454	5.41549	6.29392	0.00345823	0.043146	4.89036	5.997	0.229391	0.200312	6.07352	6.14777	5.76971	4.9247	4.64574	5.10065	66.16	38.3	55.59	35.42	26.07	40.92
c206014_g1_i1	422	.	api:100570895 uncharacterized LOC100570895	.	-3.7286	0.832795	5.41475	-3.94879	0.044565	0.135163	6.44665	4.54802	0.238322	0.797966	4.04687	5.46821	4.12897	6.18003	6.52093	6.63899	16.73	24.5	16.85	86.42	113.39	121.6
c288944_g1_i1	2231	FB|FBgn0029690 - symbol:CG6414 species:7227 Drosophila melanogaster [GO:0052689 carboxylic ester hydrolase activity evidence=ISS;IBA] Pfam:PF00135 GO:GO:0005615 GO:GO:0008152 Gene3D:3.40.50.1820 InterPro:IPR029058 SUPFAM:SSF53474 GO:GO:0052689 eggNOG:COG2272 InterPro:IPR002018 InterPro:IPR019826 InterPro:IPR019819 PROSITE:PS00122 PROSITE:PS00941 OrthoDB:EOG793B7B EMBL:AY113416 ProteinModelPortal:…	api:100159239 esterase E4	ESTF_MYZPE Esterase FE4 OS=Myzus persicae PE=1 SV=1	-8.23393	0.280828	5.41047	-18.7594	0.000297972	0.0197351	7.14094	4.09936	0.247826	0.132085	3.95323	4.21027	4.13456	6.8791	7.37185	7.17187	15.62	10.64	16.93	142.8	228	186.83
c256410_g1_i1	1580	.	.	.	2.27841	0.173669	5.41008	11.8485	0.000779414	0.0262268	4.84858	6.03661	0.147875	0.0910704	5.94536	6.1275	6.03696	4.94921	4.6788	4.91773	61.55	37.92	67.37	36	26.74	35.51
c350428_g1_i1	836	UNIPROTKB|F1NP50 - symbol:F1NP50 Uncharacterized protein species:9031 Gallus gallus [GO:0001525 angiogenesis evidence=IEA] [GO:0006935 chemotaxis evidence=IEA] [GO:0007283 spermatogenesis evidence=IEA] [GO:0007623 circadian rhythm evidence=IEA] [GO:0008283 cell proliferation evidence=IEA] [GO:0043066 negative regulation of apoptotic process evidence=IEA] [GO:0045987 positive regulation of smooth …	api:100165702 astakine-like	ASTA_PENMO Astakine OS=Penaeus monodon PE=2 SV=1	-4.01133	0.751289	5.40781	-4.62028	0.0287339	0.107902	6.5019	4.49782	0.24632	0.709761	4.32914	5.27673	3.8876	6.22916	6.70814	6.56841	20.49	21.81	13.94	88.7	129.15	115.95
c256293_g1_i1	1523	FB|FBgn0031646 - symbol:CG2837 species:7227 Drosophila melanogaster [GO:0005575 cellular_component evidence=ND] [GO:0003674 molecular_function evidence=ND] [GO:0008150 biological_process evidence=ND] Proteomes:UP000000803 EMBL:AE014134 HOGENOM:HOG000007059 EMBL:AE003575 EMBL:AY070636 RefSeq:NP_001097086.1 RefSeq:NP_608874.1 RefSeq:NP_723021.1 RefSeq:NP_723022.1 UniGene:Dm.6341 ProteinModelPortal:…	api:100165421 uncharacterized LOC100165421	.	2.05934	0.489774	5.40647	3.6856	0.0335855	0.117071	4.91043	5.95261	0.432045	0.230686	5.70683	5.98657	6.16444	4.97734	4.44884	5.30512	52.24	34.58	75.34	36.76	22.23	47.7
c50575_g1_i1	868	FB|FBgn0037913 - symbol:fabp fatty acid bindin protein species:7227 Drosophila melanogaster [GO:0005504 fatty acid binding evidence=ISS] [GO:0005215 transporter activity evidence=IEA] [GO:0006810 transport evidence=IEA] [GO:0005875 microtubule associated complex evidence=IDA] [GO:0007616 long-term memory evidence=IMP] [GO:0005829 cytosol evidence=IDA] [GO:0005654 nucleoplasm evidence=IDA] InterPr…	api:100159399 MPA13 allergen-like	FABPM_LOCMI Fatty acid-binding protein, muscle OS=Locusta migratoria PE=1 SV=2	-4.55475	0.553494	5.40565	-6.84494	0.00367592	0.0437206	6.60886	4.42149	0.456443	0.313074	4.1312	4.38006	4.75322	6.14911	7.06192	6.61556	17.88	11.99	26.6	84.31	176.19	119.51
c251602_g1_i1	1592	FB|FBgn0015872 - symbol:Drip Drip species:7227 Drosophila melanogaster [GO:0005372 water transmembrane transporter activity evidence=ISS;NAS] [GO:0006833 water transport evidence=ISS;IDA;NAS] [GO:0015250 water channel activity evidence=ISS;IDA] [GO:0030104 water homeostasis evidence=IEP] [GO:0016021 integral component of membrane evidence=IDA] [GO:0055085 transmembrane transport evidence=IDA] [GO…	api:100165436 Aqp1; aquaporin	AQP_AEDAE Aquaporin AQPAe.a OS=Aedes aegypti GN=AAEL003512 PE=2 SV=2	-4.81328	0.436121	5.40328	-9.00346	0.00487378	0.0490116	6.65441	4.38738	0.161026	0.405305	4.14945	4.85537	4.15733	6.4715	6.7748	6.71692	18.13	16.3	17.21	106.46	136.39	128.72
c359475_g1_i1	1407	.	.	.	3.64023	0.426861	5.40209	7.56357	0.00456576	0.0475553	4.54989	6.41392	0.199956	0.377131	6.84702	6.23671	6.15803	4.77936	4.41301	4.4573	112.46	40.75	75.1	31.64	21.51	25.07
c300949_g4_i1	2345	MGI|MGI:96908 - symbol:Mxd1 MAX dimerization protein 1 species:10090 Mus musculus [GO:0000122 negative regulation of transcription from RNA polymerase II promoter evidence=ISO] [GO:0000978 RNA polymerase II core promoter proximal region sequence-specific DNA binding evidence=ISO] [GO:0001078 RNA polymerase II core promoter proximal region sequence-specific DNA binding transcription factor activit…	api:100164160 max dimerization protein 1	MAD1_MOUSE Max dimerization protein 1 OS=Mus musculus GN=Mxd1 PE=1 SV=2	3.40852	0.182423	5.39924	16.7975	0.000245489	0.0191653	4.58665	6.35579	0.0958511	0.155211	6.51382	6.35	6.20356	4.66644	4.61319	4.48033	88.77	43.68	77.38	29.23	25.43	25.49
c130841_g1_i2	1245	.	api:100162042 Obp1; odorant-binding protein 1	.	-2.42403	0.782816	5.39841	-2.82638	0.0493125	0.142639	6.07477	4.79736	0.501121	0.601397	5.05886	4.10948	5.22374	5.73722	6.65057	5.83652	34.09	9.94	37.43	63.72	123.57	69.45
c289018_g1_i1	2487	.	.	.	5.26754	0.236861	5.39815	17.5291	0.00036412	0.0209682	4.33105	6.72818	0.11153	0.20896	6.9458	6.70961	6.52912	4.41646	4.20487	4.37181	119.72	55.28	97.43	24.42	18.18	23.47
c311723_g2_i1	1509	.	api:100573379 uncharacterized LOC100573379	.	3.34271	0.194387	5.39801	15.513	0.00321118	0.0420141	4.59724	6.33826	0.0333459	0.191506	6.55066	6.28533	6.17879	4.6347	4.58623	4.57079	91.3	42.25	76.25	28.59	24.89	27.38
c307741_g1_i1	2341	FB|FBgn0043791 - symbol:CG8147 species:7227 Drosophila melanogaster [GO:0004035 alkaline phosphatase activity evidence=ISS] [GO:0008152 metabolic process evidence=IEA] [GO:0035094 response to nicotine evidence=IEP] InterPro:IPR001952 InterPro:IPR017849 InterPro:IPR017850 InterPro:IPR018299 Pfam:PF00245 PRINTS:PR00113 PROSITE:PS00123 SMART:SM00098 Proteomes:UP000000803 EMBL:AE014297 GO:GO:0035094 …	api:100160260 alkaline phosphatase	PPB_BOMMO Membrane-bound alkaline phosphatase OS=Bombyx mori GN=Alp-m PE=1 SV=4	-8.38003	0.381775	5.38725	-13.9143	0.000163477	0.018192	7.13473	4.06778	0.256936	0.282375	4.21375	4.24728	3.74229	6.89239	7.40412	7.10769	18.95	10.93	12.46	144.42	236.29	178.26
c304250_g1_i1	308	.	.	.	6.59429	0.305479	5.38688	15.4291	0.00353909	0.0435063	4.19545	6.91666	0.302488	0.0426474	6.95295	6.92735	6.86969	3.90772	4.5108	4.16782	120.8	63.15	123.88	16.62	23.37	20.14
c301857_g9_i1	796	.	.	.	3.61741	0.300998	5.38676	10.6741	0.000436346	0.0219641	4.53854	6.3935	0.212824	0.212851	6.63697	6.24264	6.30089	4.78256	4.39135	4.4417	97.58	40.9	82.64	31.71	21.15	24.72
c342530_g1_i1	1007	FB|FBgn0011291 - symbol:Taf11 TBP-associated factor 11 species:7227 Drosophila melanogaster [GO:0005669 transcription factor TFIID complex evidence=ISS;IDA] [GO:0001075 RNA polymerase II core promoter sequence-specific DNA binding transcription factor activity involved in preinitiation complex assembly evidence=IDA] [GO:0008134 transcription factor binding evidence=IPI] [GO:0005634 nucleus eviden…	api:100165055 transcription initiation factor TFIID subunit 11	TAF11_DROME Transcription initiation factor TFIID subunit 11 OS=Drosophila melanogaster GN=Taf11 PE=1 SV=1	2.11189	0.282832	5.3856	6.60491	0.0115327	0.0697677	4.87326	5.9518	0.0988744	0.264986	6.14459	5.64963	6.06118	4.98079	4.78627	4.85273	70.05	27.88	69.02	36.84	29.19	33.97
c272452_g2_i2	1536	FB|FBgn0032198 - symbol:eEF1delta eEF1delta species:7227 Drosophila melanogaster [GO:0005853 eukaryotic translation elongation factor 1 complex evidence=IEA;ISS;NAS] [GO:0003746 translation elongation factor activity evidence=IEA;ISS;NAS] [GO:0006414 translational elongation evidence=IEA;ISS;NAS] [GO:0005085 guanyl-nucleotide exchange factor activity evidence=NAS] [GO:0005875 microtubule associat…	api:100165226 elongation factor 1-delta-like	EF1D_DROME Probable elongation factor 1-delta OS=Drosophila melanogaster GN=eEF1delta PE=1 SV=1	-4.17907	0.277895	5.3841	-12.8593	0.000264289	0.0191653	6.51363	4.45045	0.176019	0.215041	4.69712	4.30248	4.35174	6.60164	6.31096	6.62829	26.46	11.37	19.95	117.39	96.9	120.78
c295650_g1_i1	2047	FB|FBgn0034243 - symbol:Ns2 Nucleostemin ortholog (H. sapiens) 2 species:7227 Drosophila melanogaster [GO:0005634 nucleus evidence=NAS] [GO:0005525 GTP binding evidence=IEA;NAS] [GO:0006909 phagocytosis evidence=IMP] [GO:0005730 nucleolus evidence=IDA] [GO:0001745 compound eye morphogenesis evidence=IMP] [GO:0005654 nucleoplasm evidence=IDA] [GO:0003924 GTPase activity evidence=IDA] [GO:0042254 r…	api:100570148 nucleolar GTP-binding protein 2	NOG2_MOUSE Nucleolar GTP-binding protein 2 OS=Mus musculus GN=Gnl2 PE=1 SV=2	-2.14722	0.284897	5.38014	-6.70255	0.0174507	0.084101	5.95954	4.85707	0.0571222	0.279112	4.95449	4.5423	5.0744	5.91595	5.93845	6.0242	31.85	13.32	33.75	71.54	73.9	79.55
c39515_g1_i1	1879	FB|FBgn0032820 - symbol:fbp fructose-1,6-bisphosphatase species:7227 Drosophila melanogaster [GO:0042132 fructose 1,6-bisphosphate 1-phosphatase activity evidence=ISS;NAS] [GO:0005975 carbohydrate metabolic process evidence=IEA] InterPro:IPR000146 InterPro:IPR020548 Pfam:PF00316 PIRSF:PIRSF000904 PROSITE:PS00124 HAMAP:MF_01855 Proteomes:UP000000803 GO:GO:0005975 EMBL:AE014134 Reactome:REACT_22031…	api:100570401 fructose-1,6-bisphosphatase 1	F16P1_PIG Fructose-1,6-bisphosphatase 1 OS=Sus scrofa GN=FBP1 PE=1 SV=4	-3.5262	0.44967	5.37977	-7.00306	0.00221655	0.0368996	6.36509	4.54697	0.327132	0.308525	4.25339	4.519	4.86853	6.18223	6.74276	6.17027	19.52	13.14	28.89	86.62	132.72	87.18
c300798_g2_i3	1166	.	api:100575815 uncharacterized LOC100575815	.	-7.6683	0.598264	5.37816	-8.5085	0.00250456	0.0382452	7.04475	4.10585	0.304727	0.514841	4.08933	3.59946	4.62874	6.9128	7.39322	6.82823	17.36	6.97	24.47	146.31	233.23	139.61
c276090_g1_i1	697	.	.	.	2.95039	0.425558	5.37438	6.35299	0.00561941	0.0520339	4.6503	6.21121	0.22508	0.361163	6.62366	5.95156	6.0584	4.90379	4.57325	4.47387	96.32	33.79	68.91	34.97	24.66	25.39
c254536_g2_i1	2710	WB|WBGene00009082 - symbol:dlat-1 species:6239 Caenorhabditis elegans [GO:0009792 embryo development ending in birth or egg hatching evidence=IMP] [GO:0000003 reproduction evidence=IMP] [GO:0006898 receptor-mediated endocytosis evidence=IMP] InterPro:IPR001078 InterPro:IPR004167 InterPro:IPR006257 Pfam:PF00198 Pfam:PF02817 InterPro:IPR000089 Pfam:PF00364 Proteomes:UP000001940 GO:GO:0006096 Gene3D…	api:100160041 dihydrolipoyllysine-residue acetyltransferase component of pyruvate dehydrogenase complex, mitochondrial	ODP2_CAEEL Dihydrolipoyllysine-residue acetyltransferase component of pyruvate dehydrogenase complex, mitochondrial OS=Caenorhabditis elegans GN=dlat-1 PE=1 SV=1	-3.21023	0.311001	5.37276	-9.3713	0.000775219	0.0262061	6.27957	4.59689	0.232988	0.206005	4.35908	4.72052	4.71108	6.05888	6.52317	6.25667	20.9	14.98	25.89	79.29	113.53	93.06
c232801_g2_i1	869	.	.	.	2.95662	0.304201	5.37218	8.90478	0.0013689	0.0305414	4.64682	6.21077	0.247396	0.177012	6.21808	6.38401	6.03021	4.82789	4.36493	4.74763	72.75	44.71	67.06	32.8	20.69	31.17
c262373_g1_i2	745	FB|FBgn0039016 - symbol:Dcr-1 Dicer-1 species:7227 Drosophila melanogaster [GO:0003725 double-stranded RNA binding evidence=ISS] [GO:0016443 bidentate ribonuclease III activity evidence=IDA] [GO:0030422 production of siRNA involved in RNA interference evidence=IDA] [GO:0005515 protein binding evidence=IPI] [GO:0016246 RNA interference evidence=IDA;IMP;TAS] [GO:0035196 production of miRNAs involve…	api:100164259 dcr-1a, dicer-1a; endoribonuclease Dcr-1	DCR1_DROME Endoribonuclease Dcr-1 OS=Drosophila melanogaster GN=Dcr-1 PE=1 SV=1	3.33984	0.372674	5.36595	8.08584	0.00162134	0.0325076	4.56611	6.30589	0.228983	0.294028	6.64508	6.12347	6.14911	4.74973	4.30954	4.63907	98.26	37.85	74.68	31.02	19.78	28.77
c310119_g2_i1	3668	UNIPROTKB|Q5ZIQ3 - symbol:HNRNPK Heterogeneous nuclear ribonucleoprotein K species:9031 Gallus gallus [GO:0003677 DNA binding evidence=IEA] [GO:0003723 RNA binding evidence=IEA] [GO:0005654 nucleoplasm evidence=IEA] [GO:0005681 spliceosomal complex evidence=IEA] [GO:0005737 cytoplasm evidence=IEA] [GO:0006351 transcription, DNA-templated evidence=IEA] [GO:0006355 regulation of transcription, DNA-…	api:100169390 heterogeneous nuclear ribonucleoprotein K	HNRPK_CHICK Heterogeneous nuclear ribonucleoprotein K OS=Gallus gallus GN=HNRNPK PE=2 SV=1	2.46887	0.224815	5.36595	10.0453	0.00774976	0.0593678	4.75348	6.05733	0.0414016	0.22097	5.80385	6.20933	6.15881	4.70573	4.77949	4.7752	55.93	39.73	75.14	30	29.08	31.95
c217953_g1_i1	1031	.	api:100160806 Eth; ecdysis triggering hormone	YQGF_SULMW Putative pre-16S rRNA nuclease OS=Sulcia muelleri (strain GWSS) GN=SMGWSS_096 PE=3 SV=1	-5.17737	0.607042	5.36035	-6.76857	0.00940845	0.0641134	6.67612	4.3039	0.233295	0.560422	4.15647	3.83194	4.9233	6.48668	6.93671	6.60499	18.23	8.2	30.13	108.24	156.69	118.76
c2862_g1_i1	1038	ZFIN|ZDB-GENE-040718-292 - symbol:sat2b spermidine/spermine N1-acetyltransferase family member 2b species:7955 Danio rerio [GO:0008080 N-acetyltransferase activity evidence=IEA] [GO:0016740 transferase activity evidence=IEA] [GO:0005575 cellular_component evidence=ND] InterPro:IPR000182 Pfam:PF00583 PROSITE:PS51186 ZFIN:ZDB-GENE-040718-292 Gene3D:3.40.630.30 InterPro:IPR016181 SUPFAM:SSF55729 GO:…	api:100162337 spermidine/spermine N(1)-acetyltransferase-like protein 1	SATL1_MOUSE Spermidine/spermine N(1)-acetyltransferase-like protein 1 OS=Mus musculus GN=Satl1 PE=2 SV=2	-3.82413	0.509141	5.36033	-6.58314	0.0147288	0.0775902	6.41452	4.47939	0.488627	0.143066	4.61236	4.32801	4.4978	5.95068	6.92464	6.36825	24.99	11.59	22.24	73.9	155.25	100.96
c241162_g1_i2	2769	FB|FBgn0003423 - symbol:slgA sluggish A species:7227 Drosophila melanogaster [GO:0007626 locomotory behavior evidence=IMP] [GO:0042331 phototaxis evidence=IMP] [GO:0005739 mitochondrion evidence=IDA] [GO:0006562 proline catabolic process evidence=ISS;NAS;IMP] [GO:0004657 proline dehydrogenase activity evidence=ISS;IMP] [GO:0005759 mitochondrial matrix evidence=ISS;NAS] [GO:0006537 glutamate biosy…	phu:Phum_PHUM316700 proline oxidase, putative	PROD_DROME Proline dehydrogenase 1, mitochondrial OS=Drosophila melanogaster GN=slgA PE=2 SV=2	-2.98574	0.45603	5.35949	-5.99375	0.0229034	0.0960949	6.20631	4.62822	0.0818041	0.448633	4.13519	5.01245	4.73701	6.12916	6.19767	6.29209	17.95	18.26	26.36	83.02	89.22	95.61
c350336_g1_i1	987	.	api:107884179 uncharacterized LOC107884179	.	-14.218	0.89468	5.3551	-7.41398	0.0045621	0.0475553	7.60197	3.77233	0.42864	0.785315	4.12586	4.31874	2.87239	7.1375	7.98231	7.6861	17.8	11.5	6.05	169.81	352.58	256.36
c359104_g1_i1	2156	UNIPROTKB|H7C3K2 - symbol:GRM7 Metabotropic glutamate receptor 7 species:9606 Homo sapiens [GO:0004930 G-protein coupled receptor activity evidence=IEA] [GO:0005886 plasma membrane evidence=IEA] [GO:0007186 G-protein coupled receptor signaling pathway evidence=IEA] [GO:0016021 integral component of membrane evidence=IEA] InterPro:IPR000162 InterPro:IPR000337 InterPro:IPR001883 InterPro:IPR011500 …	api:100575718 uncharacterized LOC100575718	GRM7_RAT Metabotropic glutamate receptor 7 OS=Rattus norvegicus GN=Grm7 PE=1 SV=1	-4.1151	0.256039	5.34893	-13.8065	0.00138782	0.0307856	6.46587	4.42494	0.235556	0.100346	4.53057	4.41336	4.33089	6.67586	6.21116	6.51059	23.5	12.25	19.66	123.46	90.45	110.33
c51130_g1_i1	1497	UNIPROTKB|Q05B89 - symbol:NIF3L1 Putative GTP cyclohydrolase 1 type 2 NIF3L1 species:9913 Bos taurus [GO:0003934 GTP cyclohydrolase I activity evidence=IEA] [GO:0005525 GTP binding evidence=IEA] [GO:0005634 nucleus evidence=ISS] [GO:0005737 cytoplasm evidence=ISS] [GO:0005739 mitochondrion evidence=IBA] [GO:0008134 transcription factor binding evidence=IEA] [GO:0030182 neuron differentiation evid…	mze:106676661 NIF3-like protein 1	NIF3L_BOVIN NIF3-like protein 1 OS=Bos taurus GN=NIF3L1 PE=2 SV=1	2.78957	0.350189	5.34084	7.32035	0.00652195	0.0553184	4.65184	6.13188	0.146601	0.318026	6.20397	5.784	6.40768	4.65137	4.79868	4.50548	72.18	30.35	89.13	28.93	29.5	25.98
c273455_g2_i1	1483	FB|FBgn0038570 - symbol:Prx5 Peroxiredoxin 5 species:7227 Drosophila melanogaster [GO:0005777 peroxisome evidence=ISS] [GO:0016209 antioxidant activity evidence=ISS] [GO:0016491 oxidoreductase activity evidence=IEA] [GO:0006979 response to oxidative stress evidence=IMP] [GO:0005634 nucleus evidence=IDA] [GO:0005739 mitochondrion evidence=IDA] [GO:0005829 cytosol evidence=IDA] [GO:0045824 negative…	api:100168384 peroxiredoxin-5, mitochondrial	PRDX5_HUMAN Peroxiredoxin-5, mitochondrial OS=Homo sapiens GN=PRDX5 PE=1 SV=4	2.10552	0.409467	5.337	4.54376	0.0143791	0.0768155	4.82687	5.90104	0.22693	0.340832	6.17027	5.51782	6.01503	4.73335	5.08561	4.66164	71.02	25.35	66.39	30.65	37.24	29.29
c306335_g3_i1	533	.	.	.	13.7099	0.647792	5.3351	10.0993	0.000843645	0.0266526	3.77093	7.54808	0.381243	0.523725	8.01482	7.64772	6.98169	4.13897	3.79608	3.37773	234.19	99.46	135.02	19.67	12.97	11.16
c294392_g2_i1	291	FB|FBgn0011704 - symbol:RnrS Ribonucleoside diphosphate reductase small subunit species:7227 Drosophila melanogaster [GO:0005971 ribonucleoside-diphosphate reductase complex evidence=ISS;NAS] [GO:0004748 ribonucleoside-diphosphate reductase activity, thioredoxin disulfide as acceptor evidence=ISS] [GO:0006260 DNA replication evidence=NAS] [GO:0009186 deoxyribonucleoside diphosphate metabolic proc…	api:100165561 ribonucleoside-diphosphate reductase subunit M2	RIR2_DROME Ribonucleoside-diphosphate reductase subunit M2 OS=Drosophila melanogaster GN=RnrS PE=1 SV=2	3.14499	0.392349	5.33458	7.29753	0.0108712	0.0679488	4.5717	6.22476	0.118411	0.374054	6.60281	6.21662	5.85483	4.64145	4.43498	4.63866	94.72	40.26	58.72	28.74	21.92	28.76
c254965_g2_i1	2147	ZFIN|ZDB-GENE-040426-1582 - symbol:hibadhb 3-hydroxyisobutyrate dehydrogenase b species:7955 Danio rerio [GO:0016491 oxidoreductase activity evidence=IEA] [GO:0051287 NAD binding evidence=IEA] [GO:0055114 oxidation-reduction process evidence=IEA] [GO:0006574 valine catabolic process evidence=IEA] [GO:0004616 phosphogluconate dehydrogenase (decarboxylating) activity evidence=IEA] [GO:0008442 3-hyd…	api:100169095 Hibadh, ACYPI009746; 3-hydroxyisobutyrate dehydrogenase	3HIDH_PONAB 3-hydroxyisobutyrate dehydrogenase, mitochondrial OS=Pongo abelii GN=HIBADH PE=2 SV=1	-2.4021	0.610865	5.33419	-3.5848	0.0296926	0.109655	6.00367	4.73937	0.511751	0.333567	4.39861	4.75425	5.06525	5.51621	6.53666	5.95813	21.51	15.25	33.52	54.69	114.95	75.7
c281364_g1_i1	402	.	api:107883460 uncharacterized LOC107883460	.	2.87565	0.437642	5.31371	6.03107	0.00910907	0.0631056	4.60611	6.13	0.388496	0.201497	6.19229	6.29299	5.90471	4.92704	4.1742	4.7171	71.79	42.41	61.1	35.47	17.69	30.5
c262667_g1_i1	725	FB|FBgn0040237 - symbol:bor belphegor species:7227 Drosophila melanogaster [GO:0005737 cytoplasm evidence=NAS] [GO:0005524 ATP binding evidence=IEA] [GO:0005739 mitochondrion evidence=IDA] InterPro:IPR003959 Pfam:PF00004 InterPro:IPR003593 Proteomes:UP000000803 Gene3D:3.40.50.300 InterPro:IPR027417 SUPFAM:SSF52540 EMBL:AE014297 GO:GO:0005739 GO:GO:0005524 SMART:SM00382 GeneTree:ENSGT0073000011105…	api:100168508 ATPase family AAA domain-containing protein 3	ATD3B_XENLA ATPase family AAA domain-containing protein 3-B OS=Xenopus laevis GN=atad3-b PE=2 SV=1	2.95909	0.174076	5.31115	15.5732	0.00138241	0.0306951	4.58592	6.15108	0.0604186	0.163255	6.19229	5.97116	6.28977	4.52616	4.64698	4.58463	71.79	34.14	81.88	26.41	26.1	27.66
c211619_g1_i1	2416	FB|FBgn0033379 - symbol:Mys45A Mystery 45A species:7227 Drosophila melanogaster [GO:0030036 actin cytoskeleton organization evidence=IEA] [GO:0000055 ribosomal large subunit export from nucleus evidence=IEA] [GO:0042273 ribosomal large subunit biogenesis evidence=IEA] [GO:0005730 nucleolus evidence=ISS] [GO:0022008 neurogenesis evidence=IMP] InterPro:IPR016024 InterPro:IPR027312 EMBL:AE013599 Pro…	api:100161135 protein SDA1 homolog	SDA1_DROME Protein SDA1 homolog OS=Drosophila melanogaster GN=Mys45A PE=1 SV=1	-2.03574	0.427512	5.31086	-4.15498	0.0479962	0.140604	5.84834	4.82278	0.0745446	0.420963	5.20319	4.37052	4.89464	5.86399	5.76721	5.91381	37.45	11.92	29.49	69.4	64.35	73.43
c133632_g1_i1	1911	.	api:100161336 uncharacterized LOC100161336	.	-2.41582	0.45321	5.30675	-4.86321	0.00897344	0.0628053	5.98101	4.7085	0.348531	0.289699	5.03922	4.49961	4.58668	6.28274	5.59951	6.06078	33.69	12.95	23.77	93.05	56.36	81.26
c131254_g1_i1	8164	FB|FBgn0034975 - symbol:enok enoki mushroom species:7227 Drosophila melanogaster [GO:0000123 histone acetyltransferase complex evidence=ISS] [GO:0004402 histone acetyltransferase activity evidence=ISS] [GO:0007405 neuroblast proliferation evidence=IMP] [GO:0016319 mushroom body development evidence=IMP] [GO:0000786 nucleosome evidence=IEA] [GO:0006334 nucleosome assembly evidence=IEA] [GO:0008270…	api:100165638 histone acetyltransferase KAT6B	KAT6B_HUMAN Histone acetyltransferase KAT6B OS=Homo sapiens GN=KAT6B PE=1 SV=3	2.1108	0.572188	5.30531	3.26254	0.0490464	0.14226	4.79371	5.8715	0.252465	0.513479	5.38678	6.40957	5.81815	4.93922	4.50219	4.93972	42.22	45.22	57.19	35.75	23.19	36.16
c268446_g1_i1	1219	.	.	.	2.72676	0.364302	5.30413	6.88056	0.0115716	0.0698908	4.62966	6.07685	0.117535	0.344821	6.45735	5.98817	5.78503	4.5829	4.54271	4.76338	85.04	34.62	56.16	27.5	24.01	31.61
c259592_g2_i1	2402	RGD|1589760 - symbol:Zcchc13 zinc finger, CCHC domain containing 13 species:10116 Rattus norvegicus [GO:0003676 nucleic acid binding evidence=IEA] [GO:0008270 zinc ion binding evidence=IEA] InterPro:IPR001878 Pfam:PF00098 PROSITE:PS50158 SMART:SM00343 RGD:1589760 Proteomes:UP000002494 GO:GO:0008270 GO:GO:0003676 Gene3D:4.10.60.10 SUPFAM:SSF57756 KO:K09250 GeneTree:ENSGT00510000047065 OrthoDB:EOG7…	api:100158923 zinc finger protein-like	HEXP_LEIMA DNA-binding protein HEXBP OS=Leishmania major GN=HEXBP PE=4 SV=1	-3.45872	0.29457	5.30273	-10.5265	0.000475876	0.0226419	6.27287	4.48263	0.216396	0.199861	4.26653	4.66083	4.52053	6.04303	6.30288	6.47269	19.67	14.47	22.65	78.47	96.01	107.75
c273685_g1_i1	1270	.	ggo:109024676 putative uncharacterized protein FLJ46204	.	6.11688	0.437711	5.30197	10.339	0.000606728	0.0251965	4.15415	6.76695	0.276263	0.339514	7.10167	6.42284	6.77632	4.46919	3.95323	4.04003	134.5	46.02	116.32	25.39	14.85	18.36
c278394_g2_i2	1626	FB|FBgn0031245 - symbol:CG3625 species:7227 Drosophila melanogaster [GO:0016021 integral component of membrane evidence=IEA] [GO:0012505 endomembrane system evidence=IDA] InterPro:IPR006838 Pfam:PF04750 Proteomes:UP000000803 GO:GO:0016021 EMBL:AE014134 GO:GO:0012505 GeneTree:ENSGT00390000012526 EMBL:AY060615 RefSeq:NP_608514.1 UniGene:Dm.3940 ProteinModelPortal:Q9VPN0 IntAct:Q9VPN0 EnsemblMetazoa…	api:100161887 androgen-induced gene 1 protein-like	AIG1_HUMAN Androgen-induced gene 1 protein OS=Homo sapiens GN=AIG1 PE=1 SV=2	-3.78764	0.197996	5.29795	-16.8074	0.001346	0.0304218	6.34499	4.42369	0.0637457	0.187453	4.34671	4.63738	4.28698	6.30288	6.31377	6.41833	20.71	14.21	19.03	94.26	97.01	104.55
c302252_g1_i3	3350	FB|FBgn0011640 - symbol:lark lark species:7227 Drosophila melanogaster [GO:0009790 embryo development evidence=IMP] [GO:0008062 eclosion rhythm evidence=NAS;IMP;TAS] [GO:0007623 circadian rhythm evidence=NAS;IMP] [GO:0045804 negative regulation of eclosion evidence=IMP] [GO:0003729 mRNA binding evidence=ISS] [GO:0005737 cytoplasm evidence=IDA] [GO:0005634 nucleus evidence=IDA] [GO:0045475 locomot…	api:100162610 RNA-binding protein lark	LARK_DROME RNA-binding protein lark OS=Drosophila melanogaster GN=lark PE=1 SV=1	3.08421	0.257909	5.29788	10.9124	0.00491823	0.0490975	4.54737	6.17227	0.0690023	0.248507	5.88869	6.27606	6.35205	4.47068	4.567	4.60443	59.73	42.15	85.32	25.42	24.55	28.03
c296914_g3_i1	1594	UNIPROTKB|F1NSM0 - symbol:F1NSM0 Uncharacterized protein species:9031 Gallus gallus [GO:0008270 zinc ion binding evidence=IEA] Pfam:PF00412 InterPro:IPR001781 PROSITE:PS00478 PROSITE:PS50023 SMART:SM00132 Proteomes:UP000000539 GO:GO:0008270 Gene3D:2.10.110.10 TreeFam:TF313758 GeneTree:ENSGT00510000046839 OrthoDB:EOG7M0NQJ EMBL:AADN03005379 Ensembl:ENSGALT00000017786 InParanoid:F1NSM0 OMA:RVYPMER …	api:100161216 LIM domain protein	LIMD2_RAT LIM domain-containing protein 2 OS=Rattus norvegicus GN=Limd2 PE=2 SV=1	2.35507	0.37419	5.29732	5.72012	0.0155529	0.0795814	4.71535	5.95112	0.136061	0.348577	5.55645	6.08003	6.21688	4.58503	4.8565	4.70451	47.2	36.73	77.95	27.53	30.95	30.24
c295086_g1_i1	3120	FB|FBgn0028481 - symbol:CG4341 species:7227 Drosophila melanogaster [GO:0008150 biological_process evidence=ND] [GO:0005575 cellular_component evidence=ND] [GO:0003674 molecular_function evidence=ND] InterPro:IPR001440 InterPro:IPR011990 InterPro:IPR013026 InterPro:IPR019734 Pfam:PF00515 Pfam:PF13174 PROSITE:PS50005 PROSITE:PS50293 SMART:SM00028 Proteomes:UP000000803 GO:GO:0016021 EMBL:AE014134 e…	api:100168170 transmembrane and TPR repeat-containing protein CG4341	TMTC2_DROME Transmembrane and TPR repeat-containing protein CG4341 OS=Drosophila melanogaster GN=CG4341 PE=2 SV=1	2.32609	0.414008	5.29462	5.09525	0.0218886	0.0940651	4.72057	5.93848	0.142458	0.388726	5.68487	6.38602	5.74455	4.55934	4.82942	4.77296	51.23	44.78	54.35	27.04	30.26	31.87
c278571_g1_i2	1136	UNIPROTKB|Q0IIG0 - symbol:NOLC1 Nucleolar and coiled-body phosphoprotein 1 species:9913 Bos taurus [GO:0005654 nucleoplasm evidence=IBA] [GO:0005730 nucleolus evidence=IBA] [GO:0007000 nucleolus organization evidence=IEA] [GO:0015030 Cajal body evidence=IEA] [GO:0044822 poly(A) RNA binding evidence=IEA] InterPro:IPR006594 PROSITE:PS50896 SMART:SM00667 Proteomes:UP000009136 GO:GO:0044822 GO:GO:000…	api:100159932 uncharacterized protein LOC100159932	TCOF_MOUSE Treacle protein OS=Mus musculus GN=Tcof1 PE=1 SV=1	-22.3114	0.207643	5.29431	-37.3674	0.000126513	0.0173663	7.98847	3.50877	0.0758304	0.193301	3.60223	3.63757	3.28649	7.93388	7.95649	8.07506	11.94	7.19	8.63	315.2	345.73	355.58
c272452_g2_i3	1449	FB|FBgn0032198 - symbol:eEF1delta eEF1delta species:7227 Drosophila melanogaster [GO:0005853 eukaryotic translation elongation factor 1 complex evidence=IEA;ISS;NAS] [GO:0003746 translation elongation factor activity evidence=IEA;ISS;NAS] [GO:0006414 translational elongation evidence=IEA;ISS;NAS] [GO:0005085 guanyl-nucleotide exchange factor activity evidence=NAS] [GO:0005875 microtubule associat…	api:100165226 elongation factor 1-delta-like	EF1D_XENLA Elongation factor 1-delta OS=Xenopus laevis GN=eef1d PE=1 SV=1	-4.7302	0.318523	5.29079	-12.1909	0.000289816	0.0196817	6.52918	4.28728	0.240332	0.20904	4.52442	4.12971	4.20772	6.67482	6.25179	6.66094	23.41	10.05	17.82	123.28	92.92	123.2
c316127_g1_i1	638	.	.	.	5.71311	1.18517	5.29023	3.67447	0.0258461	0.102172	4.18041	6.69469	0.679284	0.971181	7.77012	5.88169	6.43226	4.70168	3.4122	4.42736	203.83	32.33	91.01	29.92	9.57	24.49
c281337_g1_i2	1734	FB|FBgn0014006 - symbol:Pk92B Protein kinase at 92B species:7227 Drosophila melanogaster [GO:0006468 protein phosphorylation evidence=IEA;ISS;NAS] [GO:0004709 MAP kinase kinase kinase activity evidence=ISS] [GO:0004702 receptor signaling protein serine/threonine kinase activity evidence=NAS] [GO:0012501 programmed cell death evidence=NAS] [GO:0008360 regulation of cell shape evidence=IMP] [GO:000…	api:100168328 mitogen-activated protein kinase kinase kinase 15	M3K5_HUMAN Mitogen-activated protein kinase kinase kinase 5 OS=Homo sapiens GN=MAP3K5 PE=1 SV=1	2.64077	0.380801	5.28849	6.37217	0.00876069	0.0621128	4.6342	6.03516	0.165904	0.342762	5.81737	6.43025	5.85784	4.62115	4.4752	4.80624	56.49	46.12	58.94	28.3	22.6	32.83
c279133_g1_i1	1545	FB|FBgn0003896 - symbol:tup tailup species:7227 Drosophila melanogaster [GO:0008293 torso signaling pathway evidence=IGI] [GO:0007362 terminal region determination evidence=IGI] [GO:0007390 germ-band shortening evidence=IMP] [GO:0008258 head involution evidence=NAS] [GO:0046665 amnioserosa maintenance evidence=IMP] [GO:0007411 axon guidance evidence=IMP] [GO:0005634 nucleus evidence=IDA] [GO:0008…	api:100160905 insulin gene enhancer protein isl-1	ISL1_DANRE Insulin gene enhancer protein isl-1 OS=Danio rerio GN=isl1 PE=2 SV=1	2.43498	0.226034	5.28621	9.83831	0.00894209	0.0628053	4.68309	5.967	0.223838	0.0314295	6.00286	5.94425	5.95388	4.4367	4.73865	4.87391	63.29	33.6	63.05	24.79	28.22	34.54
c278921_g1_i2	2929	FB|FBgn0036340 - symbol:SRm160 SRm160 species:7227 Drosophila melanogaster [GO:0035145 exon-exon junction complex evidence=TAS] [GO:0006397 mRNA processing evidence=IEA] [GO:0071013 catalytic step 2 spliceosome evidence=IDA] [GO:0000398 mRNA splicing, via spliceosome evidence=IC] [GO:0071011 precatalytic spliceosome evidence=IDA] [GO:0043068 positive regulation of programmed cell death evidence=I…	api:100160294 Srrm1; serine/arginine repetitive matrix 1	SRRM1_CHICK Serine/arginine repetitive matrix protein 1 OS=Gallus gallus GN=SRRM1 PE=2 SV=1	4.12407	0.737178	5.28436	4.80268	0.0350486	0.119322	4.36025	6.40432	0.143032	0.723169	7.23888	5.96247	6.01161	4.45515	4.19574	4.42986	144.55	34.05	66.3	25.1	18.04	24.52
c254039_g1_i1	1541	CGD|CAL0132548 - symbol:CAGL0I06072g species:5478 Candida glabrata [GO:0005768 endosome evidence=IEA] [GO:0000329 fungal-type vacuole membrane evidence=IEA] [GO:0005829 cytosol evidence=IEA] [GO:0030906 retromer complex, inner shell evidence=IEA] [GO:0008565 protein transporter activity evidence=IEA] [GO:0006886 intracellular protein transport evidence=IEA] [GO:0045053 protein retention in Golgi …	api:100569633 uncharacterized LOC100569633	.	-11.9992	0.397683	5.28409	-15.6134	0.000107029	0.01735	7.37226	3.78739	0.264779	0.296722	4.07498	3.80487	3.48231	7.37185	7.10769	7.63724	17.13	8.04	10.11	203.8	183.46	251.1
c271927_g3_i1	1575	.	.	.	3.51477	0.1466	5.28261	21.4254	5.31376e-05	0.0148993	4.45314	6.26657	0.0871346	0.117894	6.3198	6.13145	6.34847	4.54438	4.37079	4.44425	77.82	37.98	85.14	26.8	20.82	24.8
c5801_g1_i1	1666	ZFIN|ZDB-GENE-040905-1 - symbol:bsdc1 BSD domain containing 1 species:7955 Danio rerio [GO:0003674 molecular_function evidence=ND] [GO:0005575 cellular_component evidence=ND] [GO:0008150 biological_process evidence=ND] ZFIN:ZDB-GENE-040905-1 CTD:55108 GeneTree:ENSGT00390000009361 HOVERGEN:HBG106482 OMA:TTEPYDS InterPro:IPR005607 Pfam:PF03909 SMART:SM00751 PROSITE:PS50858 EMBL:BC155161 RefSeq:NP_0…	api:100169276 BSD domain-containing protein 1-like	BSDC1_XENTR BSD domain-containing protein 1 OS=Xenopus tropicalis GN=bsdc1 PE=2 SV=1	-2.02773	0.0715147	5.28116	-24.7006	6.86976e-05	0.0159783	5.81565	4.79579	0.03756	0.0608573	4.82919	4.72555	4.83263	5.85483	5.77996	5.81217	29.23	15.04	28.19	69.07	65.12	68.61
c272060_g1_i1	1182	DICTYBASE|DDB_G0289701 - symbol:DDB_G0289701 ezrin/radixin/moesin C-terminal domain-containing protein species:44689 Dictyostelium discoideum [GO:0044351 macropinocytosis evidence=RCA] [GO:0008150 biological_process evidence=ND] [GO:0016020 membrane evidence=IEA] [GO:0006810 transport evidence=IEA] [GO:0005215 transporter activity evidence=IEA] InterPro:IPR014161 InterPro:IPR015943 dictyBase:DDB_…	api:100160772 nuclear pore complex protein Nup214	NU214_DROME Nuclear pore complex protein Nup214 OS=Drosophila melanogaster GN=Nup214 PE=1 SV=2	4.09643	0.222636	5.27691	15.8268	0.00203276	0.0357794	4.35687	6.39124	0.214084	0.061113	6.42551	6.32068	6.42752	4.35024	4.14618	4.5742	82.7	42.96	90.69	23.31	17.27	27.43
c313540_g3_i1	2004	FB|FBgn0039620 - symbol:wat waterproof species:7227 Drosophila melanogaster [GO:0080019 fatty-acyl-CoA reductase (alcohol-forming) activity evidence=ISS] [GO:0045177 apical part of cell evidence=IDA] [GO:0005737 cytoplasm evidence=IDA] [GO:0035149 lumen formation, open tracheal system evidence=IMP] [GO:0035002 liquid clearance, open tracheal system evidence=IMP] [GO:0050062 long-chain-fatty-acyl-…	api:100159637 fatty acyl-CoA reductase 1	WAT_DROME Fatty acyl-CoA reductase wat OS=Drosophila melanogaster GN=wat PE=1 SV=1	-3.30488	0.616872	5.2732	-4.84232	0.00998103	0.0657882	6.20553	4.48094	0.372967	0.491352	3.95738	4.55339	4.93204	6.62745	6.06936	5.91979	15.67	13.43	30.35	119.8	81.57	73.67
c40305_g1_i1	830	FB|FBgn0085284 - symbol:Blos3 Biogenesis of lysosome-related organelles complex 1, subunit 3 species:7227 Drosophila melanogaster [GO:0003674 molecular_function evidence=ND] [GO:0008150 biological_process evidence=ND] [GO:0031083 BLOC-1 complex evidence=ISS] Proteomes:UP000000803 EMBL:AE014296 GO:GO:0031083 RefSeq:NP_001097640.1 UniGene:Dm.33302 EnsemblMetazoa:FBtr0112449 GeneID:5740347 KEGG:dme:…	api:100168397 BLOC-1 subunit 3-like	BL1S3_DROME Biogenesis of lysosome-related organelles complex 1 subunit 3 OS=Drosophila melanogaster GN=Blos3 PE=1 SV=1	-2.02822	0.204734	5.27106	-8.63106	0.00472583	0.0484303	5.80579	4.78558	0.0810578	0.188004	4.8565	4.57243	4.9278	5.71618	5.8272	5.874	29.78	13.6	30.26	62.87	67.81	71.41
c293169_g2_i2	776	.	.	.	-6.53285	0.728545	5.26265	-6.43735	0.0222579	0.0948084	6.78786	4.08015	0.0693581	0.725236	4.62666	4.35641	3.25738	6.73602	6.76092	6.86665	25.21	11.78	8.44	129.27	135.24	145.33
c40295_g1_i1	1941	FB|FBgn0035023 - symbol:ITP Ion transport peptide species:7227 Drosophila melanogaster [GO:0007218 neuropeptide signaling pathway evidence=IEP;NAS] [GO:0005184 neuropeptide hormone activity evidence=IEA;NAS] [GO:0005179 hormone activity evidence=NAS] [GO:0005576 extracellular region evidence=IEA] [GO:0005615 extracellular space evidence=ISM] [GO:0007623 circadian rhythm evidence=IEP] [GO:0046331 …	api:100166680 ion transport peptide-like	ITPL_SCHGR Ion transport peptide-like OS=Schistocerca gregaria PE=2 SV=1	-4.71422	0.3328	5.26261	-11.6425	0.00478902	0.0486799	6.49867	4.26165	0.0788312	0.323328	3.90809	4.5423	4.33457	6.51279	6.56949	6.41374	15.06	13.32	19.71	110.54	116.72	104.36
c277701_g1_i1	1544	ZFIN|ZDB-GENE-040825-2 - symbol:snrnp70 small nuclear ribonucleoprotein 70 (U1) species:7955 Danio rerio [GO:0000166 nucleotide binding evidence=IEA] [GO:0019012 virion evidence=IEA] [GO:0060218 hematopoietic stem cell differentiation evidence=IMP] [GO:0003676 nucleic acid binding evidence=IEA] [GO:0019013 viral nucleocapsid evidence=IEA] [GO:0030529 ribonucleoprotein complex evidence=IEA] InterP…	api:100167850 U1 small nuclear ribonucleoprotein 70 kDa	RU17_HUMAN U1 small nuclear ribonucleoprotein 70 kDa OS=Homo sapiens GN=SNRNP70 PE=1 SV=2	2.67309	0.697691	5.26241	3.52151	0.0257979	0.102161	4.60074	6.01925	0.445445	0.536984	6.60702	5.89637	5.55435	4.84251	4.08669	4.87303	95.34	32.51	46.84	33.22	16.52	34.5
c219811_g1_i1	2496	FB|FBgn0037299 - symbol:Vps37B Vacuolar protein sorting 37B species:7227 Drosophila melanogaster [GO:0003674 molecular_function evidence=ND] [GO:0000813 ESCRT I complex evidence=ISS;IDA] [GO:0032509 endosome transport via multivesicular body sorting pathway evidence=IC] Proteomes:UP000000803 EMBL:AE014297 GO:GO:0032509 Reactome:REACT_180244 GO:GO:0000813 InterPro:IPR009851 Pfam:PF07200 PROSITE:PS…	api:100166403 vacuolar protein sorting-associated protein 37B	VP37B_MOUSE Vacuolar protein sorting-associated protein 37B OS=Mus musculus GN=Vps37b PE=1 SV=1	-3.43835	0.504073	5.2624	-6.12217	0.00365294	0.0436132	6.22813	4.44641	0.367537	0.344973	4.60715	4.0504	4.68169	5.88234	6.61411	6.18793	24.9	9.58	25.37	70.3	119.82	88.23
c217138_g1_i1	2499	ZFIN|ZDB-GENE-071004-26 - symbol:zgc:171727 zgc:171727 species:7955 Danio rerio [GO:0008150 biological_process evidence=ND] [GO:0046872 metal ion binding evidence=IEA] [GO:0003676 nucleic acid binding evidence=IEA] Pfam:PF00096 InterPro:IPR007087 InterPro:IPR013087 PROSITE:PS00028 PROSITE:PS50157 InterPro:IPR015880 ZFIN:ZDB-GENE-071004-26 Proteomes:UP000000437 GO:GO:0046872 GO:GO:0003676 SMART:SM…	api:100571834 uncharacterized LOC100571834	ZNF25_HUMAN Zinc finger protein 25 OS=Homo sapiens GN=ZNF25 PE=2 SV=2	2.01303	0.257242	5.26085	6.79624	0.00939667	0.0641079	4.78032	5.78969	0.0983183	0.237712	5.86822	5.52265	5.9782	4.88535	4.69048	4.76513	58.81	25.47	64.66	34.54	27.09	31.63
c314481_g2_i2	436	UNIPROTKB|L7N0L3 - symbol:L7N0L3 Histone H4 species:9615 Canis lupus familiaris [GO:0000786 nucleosome evidence=IEA] [GO:0003677 DNA binding evidence=IEA] [GO:0005634 nucleus evidence=IEA] [GO:0006334 nucleosome assembly evidence=IEA] [GO:0046982 protein heterodimerization activity evidence=IEA] Reactome:REACT_105916 InterPro:IPR001951 InterPro:IPR007125 InterPro:IPR009072 InterPro:IPR019809 Pfam…	ipu:108262322 histone H4-like	H4_XENTR Histone H4 OS=Xenopus tropicalis GN=TGas006m08.1 PE=3 SV=1	3.8315	0.518609	5.25855	6.47223	0.0116248	0.0699172	4.37812	6.31603	0.483774	0.186865	6.20112	6.53165	6.21533	3.82683	4.73184	4.5757	72.16	49.31	77.94	15.64	28.1	27.47
c249358_g2_i1	699	.	.	.	6.34179	0.741591	5.25589	6.22408	0.00486877	0.0490078	4.08971	6.7546	0.425107	0.607653	7.44892	6.3198	6.49507	4.32569	3.59896	4.34448	166.92	42.95	94.75	22.84	11.11	22.94
c39314_g1_i1	1636	FB|FBgn0003435 - symbol:sm smooth species:7227 Drosophila melanogaster [GO:0030529 ribonucleoprotein complex evidence=NAS] [GO:0003729 mRNA binding evidence=ISS] [GO:0000166 nucleotide binding evidence=IEA] [GO:0003676 nucleic acid binding evidence=IEA] [GO:0007411 axon guidance evidence=IMP] [GO:0008343 adult feeding behavior evidence=IMP] [GO:0008340 determination of adult lifespan evidence=IMP…	api:100160547 heterogeneous nuclear ribonucleoprotein L-like	HNRPL_MOUSE Heterogeneous nuclear ribonucleoprotein L OS=Mus musculus GN=Hnrnpl PE=1 SV=2	2.16587	0.113827	5.25441	16.9657	0.00345503	0.0431442	4.72643	5.84138	0.000712724	0.113824	5.83526	5.95813	5.73073	4.72584	4.72722	4.72622	57.62	33.96	53.44	30.43	28.03	30.67
c278425_g1_i1	858	.	api:100167763 transcription factor Sp9	.	3.81064	0.664723	5.25427	5.02904	0.023235	0.096758	4.37714	6.30717	0.222197	0.626486	5.58437	6.6942	6.64294	4.27265	4.22644	4.63232	48.05	54.93	105.48	21.94	18.54	28.67
c270281_g1_i1	1370	UNIPROTKB|Q2F5J3 - symbol:wibg Partner of Y14 and mago species:7091 Bombyx mori [GO:0000184 nuclear-transcribed mRNA catabolic process, nonsense-mediated decay evidence=ISS] [GO:0035145 exon-exon junction complex evidence=ISS] InterPro:IPR015362 Pfam:PF09282 GO:GO:0005737 GO:GO:0000184 GO:GO:0035145 Proteomes:UP000005204 SUPFAM:SSF101931 KO:K14294 EMBL:DQ311430 RefSeq:NP_001040288.1 UniGene:Bmo.9…	api:100162401 partner of Y14 and mago	PYM_BOMMO Partner of Y14 and mago OS=Bombyx mori GN=Pym PE=2 SV=1	-2.08482	0.270006	5.25336	-6.79926	0.0117684	0.0701472	5.80998	4.75006	0.0879436	0.255282	4.63362	4.57376	5.0428	5.74556	5.91017	5.77421	25.34	13.61	33.13	64.3	72.27	66.89
c153562_g1_i1	1858	UNIPROTKB|E1C9H5 - symbol:AADAT Uncharacterized protein species:9031 Gallus gallus [GO:0005739 mitochondrion evidence=IEA] [GO:0006103 2-oxoglutarate metabolic process evidence=IEA] [GO:0006536 glutamate metabolic process evidence=IEA] [GO:0009058 biosynthetic process evidence=IEA] [GO:0016212 kynurenine-oxoglutarate transaminase activity evidence=IEA] [GO:0030170 pyridoxal phosphate binding evid…	api:100569638 kynurenine/alpha-aminoadipate aminotransferase, mitochondrial	AADAT_BOVIN Kynurenine/alpha-aminoadipate aminotransferase, mitochondrial OS=Bos taurus GN=AADAT PE=2 SV=1	-2.6279	0.5452	5.25302	-4.42833	0.0159165	0.0804918	5.99601	4.60209	0.298339	0.456329	4.94406	4.08394	4.77828	5.81042	6.34014	5.83746	31.62	9.79	27.16	67.15	98.81	69.59
c251602_g1_i3	1695	FB|FBgn0015872 - symbol:Drip Drip species:7227 Drosophila melanogaster [GO:0005372 water transmembrane transporter activity evidence=ISS;NAS] [GO:0006833 water transport evidence=ISS;IDA;NAS] [GO:0015250 water channel activity evidence=ISS;IDA] [GO:0030104 water homeostasis evidence=IEP] [GO:0016021 integral component of membrane evidence=IDA] [GO:0055085 transmembrane transport evidence=IDA] [GO…	api:100165436 Aqp1; aquaporin	AQP_AEDAE Aquaporin AQPAe.a OS=Aedes aegypti GN=AAEL003512 PE=2 SV=2	-5.44961	0.546033	5.2507	-7.75934	0.00794104	0.0598249	6.61435	4.16819	0.188145	0.512595	3.71185	4.72281	4.06991	6.39911	6.74755	6.69637	12.98	15	16.05	101.6	133.16	126.56
c268937_g2_i1	2860	FB|FBgn0023179 - symbol:amon amontillado species:7227 Drosophila melanogaster [GO:0008233 peptidase activity evidence=ISS;IDA] [GO:0016486 peptide hormone processing evidence=ISS;IMP] [GO:0004252 serine-type endopeptidase activity evidence=ISS;IBA] [GO:0035187 hatching behavior evidence=IMP] [GO:0006508 proteolysis evidence=IDA] [GO:0005576 extracellular region evidence=IDA] [GO:0002165 instar la…	api:100167562 neuroendocrine convertase 2	NEC2_CAEEL Neuroendocrine convertase 2 OS=Caenorhabditis elegans GN=egl-3 PE=1 SV=1	-2.18427	0.453856	5.24786	-4.30155	0.032275	0.114521	5.84161	4.71446	0.157027	0.425826	4.29265	5.14419	4.70656	5.66131	5.91515	5.94838	19.98	20.05	25.81	60.36	72.76	75.27
c52476_g1_i1	1333	UNIPROTKB|P82003 - symbol:P82003 Prothoracicostatic peptide species:7091 Bombyx mori [GO:0002168 instar larval development evidence=IDA] [GO:0003674 molecular_function evidence=ND] [GO:0005615 extracellular space evidence=IDA] GO:GO:0005615 Proteomes:UP000005204 GO:GO:0002168 EMBL:AB073553 RefSeq:NP_001036890.1 UniGene:Bmo.695 GeneID:692434 KEGG:bmor:692434 CTD:692434 Uniprot:P82003	api:100166656 prothoracicostatic peptide	PTSP_BOMMO Prothoracicostatic peptide OS=Bombyx mori PE=1 SV=2	-4.12017	0.393721	5.24589	-8.98622	0.0031923	0.0419981	6.36574	4.32304	0.175108	0.352638	3.92365	4.59145	4.45401	6.18478	6.53434	6.37811	15.25	13.8	21.47	86.69	114.83	101.72
c252837_g1_i2	2897	ZFIN|ZDB-GENE-040426-2901 - symbol:sf3b3 splicing factor 3b, subunit 3 species:7955 Danio rerio [GO:0000398 mRNA splicing, via spliceosome evidence=IBA] [GO:0005634 nucleus evidence=IEA;IBA] [GO:0008380 RNA splicing evidence=IEA] [GO:0003676 nucleic acid binding evidence=IEA] [GO:0003723 RNA binding evidence=IBA] [GO:0005681 spliceosomal complex evidence=IEA] [GO:0006397 mRNA processing evidence=…	api:100162548 splicing factor 3B subunit 3	SF3B3_DANRE Splicing factor 3B subunit 3 OS=Danio rerio GN=sf3b3 PE=2 SV=1	2.71863	0.27003	5.24422	9.25502	0.00356883	0.0435886	4.57218	6.01505	0.245975	0.111412	6.0826	5.88646	6.0761	4.79714	4.30954	4.60985	66.55	32.4	69.84	32.02	19.78	28.19
c110233_g1_i1	1626	UNIPROTKB|F1PMC3 - symbol:C6orf136 Uncharacterized protein species:9615 Canis lupus familiaris [GO:0005739 mitochondrion evidence=IEA] GO:GO:0005739 Proteomes:UP000002254 GeneTree:ENSGT00390000008658 OMA:IRTKGRM TreeFam:TF313961 InterPro:IPR018790 Pfam:PF10184 OrthoDB:EOG7C5M92 EMBL:AAEX03008197 RefSeq:XP_532058.3 Ensembl:ENSCAFT00000038720 GeneID:474828 KEGG:cfa:474828 CTD:474828 InParanoid:F1PM…	api:100159416 uncharacterized protein C6orf136 homolog	CF136_MACMU Uncharacterized protein C6orf136 homolog OS=Macaca mulatta PE=4 SV=1	-2.67208	0.107161	5.24089	-22.9186	0.000969795	0.0278195	5.99761	4.57965	0.0272549	0.103637	4.66193	4.46325	4.61375	5.97309	6.02696	5.99278	25.77	12.63	24.21	74.67	78.61	77.71
c255488_g1_i1	628	UNIPROTKB|F1SAJ6 - symbol:F1SAJ6 Uncharacterized protein species:9823 Sus scrofa [GO:0003676 nucleic acid binding evidence=IEA] [GO:0003700 sequence-specific DNA binding transcription factor activity evidence=IBA] [GO:0006355 regulation of transcription, DNA-templated evidence=IBA] [GO:0046872 metal ion binding evidence=IEA] Pfam:PF00096 InterPro:IPR007087 InterPro:IPR013087 PROSITE:PS00028 PROSI…	api:100165736 zinc finger protein 28	ZN708_HUMAN Zinc finger protein 708 OS=Homo sapiens GN=ZNF708 PE=1 SV=5	2.17891	0.414244	5.23921	4.69806	0.0093223	0.0638358	4.70744	5.83105	0.293579	0.292249	6.16728	5.63804	5.68783	4.8734	4.36847	4.88046	70.96	27.67	51.94	34.17	20.74	34.68
c333158_g1_i1	1244	.	.	.	2.21191	0.377613	5.23502	5.25326	0.0297772	0.109863	4.6936	5.83889	0.068973	0.371261	5.44034	6.17492	5.90141	4.63721	4.67309	4.7705	43.78	38.82	61.01	28.66	26.66	31.79
c51051_g1_i1	740	FB|FBgn0031692 - symbol:TpnC25D Troponin C at 25D species:7227 Drosophila melanogaster [GO:0005509 calcium ion binding evidence=ISS;NAS] InterPro:IPR002048 PROSITE:PS50222 SMART:SM00054 InterPro:IPR011992 Prosite:PS00018 Proteomes:UP000000803 EMBL:AE014134 GO:GO:0005509 Gene3D:1.10.238.10 InterPro:IPR018247 Pfam:PF13499 eggNOG:COG5126 GeneTree:ENSGT00760000118901 OMA:MVPENEI OrthoDB:EOG74FF2H EMB…	api:100159315 troponin C	TNNC_TACTR Troponin C OS=Tachypleus tridentatus PE=1 SV=1	-5.00573	0.219419	5.23034	-18.3419	0.000159878	0.018192	6.51961	4.19603	0.118285	0.184806	4.06939	4.4081	4.1106	6.45401	6.44867	6.65616	17.06	12.21	16.59	105.17	107.37	122.64
c173263_g1_i1	2968	ZFIN|ZDB-GENE-030131-4415 - symbol:serinc1 serine incorporator 1 species:7955 Danio rerio [GO:0015194 L-serine transmembrane transporter activity evidence=IEA;IBA] [GO:0006665 sphingolipid metabolic process evidence=IEA] [GO:0016020 membrane evidence=IEA] [GO:0015825 L-serine transport evidence=IEA;IBA] [GO:0005789 endoplasmic reticulum membrane evidence=IEA] [GO:0016021 integral component of mem…	api:100166836 probable serine incorporator	SERIC_NEMVE Probable serine incorporator OS=Nematostella vectensis GN=serinc PE=3 SV=1	-2.41172	0.117659	5.22819	-18.6965	0.000353114	0.0207229	5.90165	4.63159	0.104839	0.0534079	4.69137	4.61479	4.58859	6.01503	5.80822	5.88169	26.35	14.03	23.82	76.91	66.8	71.73
c215966_g1_i1	2357	FB|FBgn0035873 - symbol:CG13670 species:7227 Drosophila melanogaster [GO:0008010 structural constituent of chitin-based larval cuticle evidence=ISM;ISS] [GO:0031012 extracellular matrix evidence=ISM] [GO:0040003 chitin-based cuticle development evidence=ISM] InterPro:IPR000618 Pfam:PF00379 PRINTS:PR00947 PROSITE:PS00233 PROSITE:PS51155 Proteomes:UP000000803 EMBL:AE014296 GO:GO:0031012 GO:GO:00400…	api:100169047 uncharacterized LOC100169047	CUO8_BLACR Cuticle protein 8 OS=Blaberus craniifer PE=1 SV=1	4.19212	0.383543	5.22636	9.33749	0.00073736	0.025883	4.29379	6.36147	0.266034	0.276281	6.13013	6.28689	6.66738	4.53057	4.00591	4.34487	69.16	42.26	106.75	26.51	15.46	22.95
c315337_g8_i1	907	.	.	.	2.18008	0.238545	5.2236	8.164	0.00252241	0.0382452	4.69157	5.81595	0.126276	0.202381	5.58229	5.92971	5.93585	4.72236	4.55275	4.79961	47.97	33.23	62.52	30.36	24.21	32.63
c259256_g1_i1	791	.	api:100302381 uncharacterized LOC100302381	.	-7.89375	0.99052	5.22115	-5.21215	0.00852056	0.0615329	6.92005	3.93934	0.57403	0.80723	4.85747	3.61953	3.34101	7.40148	6.28477	7.07389	29.81	7.08	8.98	207.79	94.84	174.82
c269071_g1_i1	1724	.	api:100570813 uncharacterized LOC100570813	.	-3.65707	0.269272	5.21715	-12.0329	0.00250029	0.0382452	6.23567	4.36499	0.251581	0.0959937	4.45117	4.38226	4.26153	5.95565	6.44263	6.30874	22.21	12	18.62	73.99	107.05	97.29
c255829_g2_i1	1252	FB|FBgn0261479 - symbol:nero nero species:7227 Drosophila melanogaster [GO:0007423 sensory organ development evidence=IMP] [GO:0007451 dorsal/ventral lineage restriction, imaginal disc evidence=IMP] [GO:0016049 cell growth evidence=IMP] [GO:0010508 positive regulation of autophagy evidence=IMP] [GO:0005789 endoplasmic reticulum membrane evidence=IDA] [GO:0008283 cell proliferation evidence=IMP] […	api:100161493 Dohh; deoxyhypusine hydroxylase	DOHH_DROME Deoxyhypusine hydroxylase OS=Drosophila melanogaster GN=nero PE=2 SV=1	-2.43042	0.297884	5.21521	-7.44959	0.00485579	0.0489826	5.89501	4.61381	0.138605	0.263673	4.90153	4.38373	4.55616	6.04235	5.76721	5.87548	30.67	12.01	23.23	78.37	64.35	71.49
c301263_g17_i1	1572	FB|FBgn0027951 - symbol:MTA1-like MTA1-like species:7227 Drosophila melanogaster [GO:0000118 histone deacetylase complex evidence=IDA] [GO:0043565 sequence-specific DNA binding evidence=IEA] [GO:0003682 chromatin binding evidence=IEA] [GO:0006355 regulation of transcription, DNA-templated evidence=IEA] [GO:0003700 sequence-specific DNA binding transcription factor activity evidence=IEA] [GO:00082…	api:103309118 protein roadkill	MTA1_RAT Metastasis-associated protein MTA1 OS=Rattus norvegicus GN=Mta1 PE=1 SV=1	2.00533	0.290362	5.21389	5.98805	0.0229587	0.0961701	4.73607	5.73991	0.0520078	0.285666	5.49146	6.05205	5.67623	4.70468	4.70743	4.79611	45.32	36.22	51.5	29.98	27.52	32.59
c207751_g1_i1	1984	FB|FBgn0028833 - symbol:Dak1 Dak1 species:7227 Drosophila melanogaster [GO:0004127 cytidylate kinase activity evidence=ISS;IDA;NAS] [GO:0009041 uridylate kinase activity evidence=IDA] [GO:0006221 pyrimidine nucleotide biosynthetic process evidence=IEA] [GO:0005524 ATP binding evidence=IEA] [GO:0006207 'de novo' pyrimidine nucleobase biosynthetic process evidence=IEA] InterPro:IPR000850 InterPro:I…	api:100165780 UMP-CMP kinase	KCY_XENTR UMP-CMP kinase OS=Xenopus tropicalis GN=cmpk1 PE=2 SV=2	-2.93594	0.360936	5.21322	-7.45645	0.00249998	0.0382452	6.0477	4.49388	0.292866	0.210961	4.4417	4.3139	4.72603	5.78563	6.36383	5.99365	22.06	11.47	26.11	66.24	100.83	77.73
c271561_g1_i1	644	.	.	.	7.0648	0.393928	5.2058	12.402	0.000321517	0.0200352	3.98313	6.80378	0.308113	0.24545	7.06975	6.586	6.75559	3.62739	4.16561	4.15639	131.7	50.88	115.09	13.47	17.57	20
c279404_g1_i1	1236	FB|FBgn0263102 - symbol:psq pipsqueak species:7227 Drosophila melanogaster [GO:0007315 pole plasm assembly evidence=NAS] [GO:0005634 nucleus evidence=IDA;TAS] [GO:0003677 DNA binding evidence=IDA;NAS;TAS] [GO:0006342 chromatin silencing evidence=IMP] [GO:0031519 PcG protein complex evidence=IDA] [GO:0043565 sequence-specific DNA binding evidence=IDA] [GO:0016458 gene silencing evidence=TAS] [GO:0…	api:100159948 formin-J	LCOR_MOUSE Ligand-dependent corepressor OS=Mus musculus GN=Lcor PE=2 SV=2	4.09649	0.276098	5.20316	12.7624	0.000249438	0.0191653	4.28446	6.31885	0.179557	0.209736	6.10574	6.52504	6.32576	4.35529	4.08029	4.41779	67.89	49.14	83.75	23.38	16.45	24.31
c302252_g1_i1	3490	FB|FBgn0011640 - symbol:lark lark species:7227 Drosophila melanogaster [GO:0009790 embryo development evidence=IMP] [GO:0008062 eclosion rhythm evidence=NAS;IMP;TAS] [GO:0007623 circadian rhythm evidence=NAS;IMP] [GO:0045804 negative regulation of eclosion evidence=IMP] [GO:0003729 mRNA binding evidence=ISS] [GO:0005737 cytoplasm evidence=IDA] [GO:0005634 nucleus evidence=IDA] [GO:0045475 locomot…	api:100162610 RNA-binding protein lark	LARK_DROME RNA-binding protein lark OS=Drosophila melanogaster GN=lark PE=1 SV=1	2.92079	0.285958	5.20275	9.36632	0.0035978	0.0435925	4.4867	6.03306	0.116007	0.26137	5.73174	6.16897	6.19848	4.35295	4.55985	4.54731	53.05	38.73	77.14	23.36	24.38	26.88
c244850_g1_i1	3300	FB|FBgn0004507 - symbol:GlyP Glycogen phosphorylase species:7227 Drosophila melanogaster [GO:0008184 glycogen phosphorylase activity evidence=IMP;IDA] [GO:0042803 protein homodimerization activity evidence=IDA] [GO:0043234 protein complex evidence=IDA] [GO:0030170 pyridoxal phosphate binding evidence=IDA] [GO:0005980 glycogen catabolic process evidence=IMP] [GO:0060361 flight evidence=IMP] [GO:00…	api:100159778 glycogen phosphorylase	PYG_DROME Glycogen phosphorylase OS=Drosophila melanogaster GN=GlyP PE=2 SV=2	-4.45008	0.497679	5.20223	-7.49589	0.00472484	0.0484303	6.38945	4.23562	0.23241	0.440079	3.74053	4.58235	4.38396	6.13065	6.58034	6.45735	13.28	13.72	20.36	83.32	117.52	106.99
c250045_g1_i1	1389	FB|FBgn0029161 - symbol:slmo slowmo species:7227 Drosophila melanogaster [GO:0008345 larval locomotory behavior evidence=IMP] [GO:0030537 larval behavior evidence=IMP] [GO:0007283 spermatogenesis evidence=IMP] [GO:0003674 molecular_function evidence=ND] [GO:0005739 mitochondrion evidence=IMP;IDA] [GO:0030432 peristalsis evidence=IMP] [GO:0030706 germarium-derived oocyte differentiation evidence=I…	api:100168890 kiser-like	SLMO_DROME Protein slowmo OS=Drosophila melanogaster GN=slmo PE=2 SV=1	-5.70922	0.123249	5.20192	-35.3201	6.23585e-06	0.0107552	6.6082	4.09491	0.0965017	0.0766661	4.00649	4.14282	4.13542	6.50652	6.61958	6.69851	16.25	10.16	16.94	109.85	120.05	126.7
c218381_g1_i1	1168	UNIPROTKB|B4DFZ5 - symbol:KLHL2 cDNA FLJ60241, highly similar to Kelch-like protein 2 species:9606 Homo sapiens [GO:0005737 cytoplasm evidence=IEA] [GO:0016567 protein ubiquitination evidence=IEA] [GO:0031463 Cul3-RING ubiquitin ligase complex evidence=IEA] InterPro:IPR006652 Pfam:PF01344 SMART:SM00612 GO:GO:0005737 Proteomes:UP000005640 GO:GO:0016567 Gene3D:2.130.10.80 InterPro:IPR015916 GO:GO:0…	api:100166427 ring canal kelch homolog	KELC_ANOST Ring canal kelch homolog OS=Anopheles stephensi GN=kel PE=2 SV=2	3.69646	0.174404	5.20164	18.7317	0.000405443	0.0217704	4.34337	6.22951	0.0765142	0.156724	6.14275	6.13535	6.41043	4.40574	4.36638	4.25799	70	38.07	89.34	24.24	20.71	21.51
c211178_g1_i3	2562	RGD|1564882 - symbol:Rsrc2 arginine/serine-rich coiled-coil 2 species:10116 Rattus norvegicus [GO:0044822 poly(A) RNA binding evidence=IEA;ISO] RGD:1564882 Proteomes:UP000002494 GO:GO:0044822 InterPro:IPR028124 Pfam:PF15477 CTD:65117 eggNOG:NOG69458 GeneTree:ENSGT00730000111142 HOGENOM:HOG000154211 HOVERGEN:HBG061992 OMA:EKPSKSH OrthoDB:EOG7008B2 EMBL:BC087067 RefSeq:NP_001014150.1 RefSeq:XP_0062…	api:100166599 arginine/serine-rich coiled-coil protein 2	RSRC2_XENLA Arginine/serine-rich coiled-coil protein 2 OS=Xenopus laevis GN=rsrc2 PE=2 SV=1	2.07907	0.337706	5.20139	5.41578	0.00618813	0.0541492	4.70014	5.75608	0.215826	0.259739	5.85704	5.95019	5.46102	4.65839	4.50824	4.9338	58.41	33.75	43.68	29.08	23.32	36
c301048_g1_i1	1158	UNIPROTKB|Q5URX0 - symbol:HEL-248 ENC-1AS species:9606 Homo sapiens [GO:0001501 skeletal system development evidence=IEA] [GO:0001669 acrosomal vesicle evidence=IEA] [GO:0004563 beta-N-acetylhexosaminidase activity evidence=IEA] [GO:0005764 lysosome evidence=IEA] [GO:0006689 ganglioside catabolic process evidence=IEA] [GO:0006874 cellular calcium ion homeostasis evidence=IEA] [GO:0007040 lysosome…	api:100167510 beta-hexosaminidase subunit beta	HEXB_HUMAN Beta-hexosaminidase subunit beta OS=Homo sapiens GN=HEXB PE=1 SV=3	7.82256	0.252401	5.19713	20.3648	0.000468599	0.0226304	3.92098	6.88862	0.231669	0.100179	6.79518	6.99439	6.87629	3.72221	4.17541	3.86532	108.29	65.99	124.6	14.48	17.71	16.13
c310119_g2_i2	3552	UNIPROTKB|Q5ZIQ3 - symbol:HNRNPK Heterogeneous nuclear ribonucleoprotein K species:9031 Gallus gallus [GO:0003677 DNA binding evidence=IEA] [GO:0003723 RNA binding evidence=IEA] [GO:0005654 nucleoplasm evidence=IEA] [GO:0005681 spliceosomal complex evidence=IEA] [GO:0005737 cytoplasm evidence=IEA] [GO:0006351 transcription, DNA-templated evidence=IEA] [GO:0006355 regulation of transcription, DNA-…	api:100169390 heterogeneous nuclear ribonucleoprotein K	HNRPK_CHICK Heterogeneous nuclear ribonucleoprotein K OS=Gallus gallus GN=HNRNPK PE=2 SV=1	2.40196	0.236315	5.19207	9.26596	0.0028186	0.040482	4.5983	5.86251	0.106492	0.21096	5.61928	5.97263	5.99563	4.48795	4.60648	4.70046	49.16	34.17	65.6	25.79	25.29	30.12
c291433_g1_i2	516	UNIPROTKB|A2Q866 - symbol:An01g03230 Uncharacterized protein species:425011 Aspergillus niger CBS 513.88 [GO:0003674 molecular_function evidence=ND] [GO:0005575 cellular_component evidence=ND] [GO:0008150 biological_process evidence=ND] Proteomes:UP000006706 EMBL:AM269955 InterPro:IPR007718 Pfam:PF05022 HOGENOM:HOG000211567 OrthoDB:EOG7TBCF5 RefSeq:XP_001388757.1 EnsemblFungi:CADANGAT00000318 Gen…	pvu:PHAVU_011G090000g hypothetical protein	DRS1_USTMA ATP-dependent RNA helicase DRS1 OS=Ustilago maydis (strain 521 / FGSC 9021) GN=DRS1 PE=3 SV=1	3.939	0.360711	5.19203	9.49708	0.00535889	0.0508409	4.29645	6.27428	0.116388	0.341418	6.59013	5.91204	6.32068	4.16659	4.39135	4.33141	94.31	32.85	83.53	20.12	21.15	22.75
c358919_g1_i1	1640	FB|FBgn0036945 - symbol:Ssk Snakeskin species:7227 Drosophila melanogaster [GO:0003674 molecular_function evidence=ND] [GO:0007496 anterior midgut development evidence=IMP] [GO:0005920 smooth septate junction evidence=IDA] [GO:0005887 integral component of plasma membrane evidence=IDA] [GO:0061028 establishment of endothelial barrier evidence=IMP] [GO:0060576 intestinal epithelial cell developmen…	api:100169413 ryanodine receptor-like	SSK_BOMMO Protein snakeskin OS=Bombyx mori PE=1 SV=2	-2.05635	0.344306	5.19021	-5.23222	0.0243832	0.0992332	5.73624	4.69615	0.33016	0.0976778	4.59473	4.7896	4.70413	5.40592	6.06624	5.73656	24.74	15.57	25.76	50.07	81.38	65.23
c280391_g1_i2	1022	FB|FBgn0264816 - symbol:koko kokopelli species:7227 Drosophila melanogaster [GO:0003674 molecular_function evidence=ND] [GO:0005575 cellular_component evidence=ND] [GO:0019901 protein kinase binding evidence=IEA] [GO:0000079 regulation of cyclin-dependent protein serine/threonine kinase activity evidence=IEA] [GO:0006355 regulation of transcription, DNA-templated evidence=IEA] [GO:0048133 male ge…	api:100158976 cyclin-related protein FAM58A	FA58A_HUMAN Cyclin-related protein FAM58A OS=Homo sapiens GN=FAM58A PE=1 SV=2	2.4593	0.594141	5.18924	3.78467	0.0259314	0.102317	4.58056	5.8788	0.320065	0.500561	6.36626	5.36609	5.90405	4.7905	4.21218	4.739	79.64	22.95	61.09	31.89	18.32	31.03
c191910_g1_i1	7509	UNIPROTKB|F1P2G5 - symbol:Gga.14530 Uncharacterized protein species:9031 Gallus gallus [GO:0004842 ubiquitin-protein transferase activity evidence=IEA] [GO:0005634 nucleus evidence=IEA] [GO:0005737 cytoplasm evidence=IEA] [GO:0005813 centrosome evidence=IEA] [GO:0008270 zinc ion binding evidence=IEA] [GO:0016020 membrane evidence=IEA] [GO:0042787 protein ubiquitination involved in ubiquitin-depen…	api:100160313 E3 ubiquitin-protein ligase UBR4	UBR4_HUMAN E3 ubiquitin-protein ligase UBR4 OS=Homo sapiens GN=UBR4 PE=1 SV=1	2.22283	0.465085	5.18623	4.29171	0.0161158	0.0808983	4.64194	5.79434	0.26688	0.380893	6.23093	5.62211	5.52998	4.86647	4.34688	4.71248	73.5	27.4	46.12	33.99	20.37	30.42
c287331_g4_i1	2720	UNIPROTKB|I3LCK1 - symbol:LRRC15 Uncharacterized protein species:9823 Sus scrofa [GO:0001968 fibronectin binding evidence=IEA] [GO:0005518 collagen binding evidence=IEA] [GO:0030335 positive regulation of cell migration evidence=IEA] [GO:0043236 laminin binding evidence=IEA] [GO:0046813 receptor-mediated virion attachment to host cell evidence=IEA] [GO:0070062 extracellular exosome evidence=IEA] …	api:100159351 plant intracellular Ras-group-related LRR protein 6	LRC15_MOUSE Leucine-rich repeat-containing protein 15 OS=Mus musculus GN=Lrrc15 PE=2 SV=1	-3.13139	0.390965	5.18269	-7.29566	0.00955258	0.0644025	6.07109	4.42429	0.131425	0.368213	4.02214	4.7449	4.50581	5.95813	6.0398	6.21533	16.4	15.19	22.35	74.08	79.25	89.96
c288370_g1_i1	2471	FB|FBgn0082585 - symbol:sprt sprite species:7227 Drosophila melanogaster [GO:0016328 lateral plasma membrane evidence=IDA] [GO:0007508 larval heart development evidence=IMP] [GO:0031252 cell leading edge evidence=IDA] [GO:0016023 cytoplasmic membrane-bounded vesicle evidence=IDA] InterPro:IPR001478 SMART:SM00228 EMBL:AE013599 Proteomes:UP000000803 Gene3D:2.30.42.10 SUPFAM:SSF50156 KO:K17725 Ortho…	api:100575278 uncharacterized LOC100575278	Y6358_DICDI Putative uncharacterized protein DDB_G0280071 OS=Dictyostelium discoideum GN=DDB_G0280071 PE=4 SV=1	2.17765	0.0976984	5.1826	19.9051	0.000328724	0.0202664	4.65153	5.7743	0.0432126	0.0876222	5.72398	5.87548	5.72345	4.60672	4.65494	4.69294	52.84	32.24	53.23	27.94	26.29	29.96
c280391_g1_i4	1236	FB|FBgn0264816 - symbol:koko kokopelli species:7227 Drosophila melanogaster [GO:0003674 molecular_function evidence=ND] [GO:0005575 cellular_component evidence=ND] [GO:0019901 protein kinase binding evidence=IEA] [GO:0000079 regulation of cyclin-dependent protein serine/threonine kinase activity evidence=IEA] [GO:0006355 regulation of transcription, DNA-templated evidence=IEA] [GO:0048133 male ge…	api:100158976 cyclin-related protein FAM58A	FA58A_RAT Cyclin-related protein FAM58A OS=Rattus norvegicus GN=Fam58a PE=2 SV=1	2.43486	0.41462	5.1819	5.36317	0.00950363	0.0642654	4.57959	5.86343	0.219323	0.351862	6.26114	5.59261	5.73656	4.72645	4.32748	4.68485	74.6	26.83	53.81	30.44	19.99	29.73
c259778_g1_i1	1370	UNIPROTKB|Q5F489 - symbol:TAF3 Transcription initiation factor TFIID subunit 3 species:9031 Gallus gallus [GO:0005634 nucleus evidence=IEA] [GO:0006351 transcription, DNA-templated evidence=IEA] [GO:0006355 regulation of transcription, DNA-templated evidence=IEA] [GO:0008270 zinc ion binding evidence=IEA] InterPro:IPR001965 InterPro:IPR019787 Pfam:PF00628 PROSITE:PS50016 SMART:SM00249 InterPro:IP…	api:100162883 uncharacterized LOC100162883	AIM3_DEBHA Altered inheritance of mitochondria protein 3 OS=Debaryomyces hansenii (strain ATCC 36239 / CBS 767 / JCM 1990 / NBRC 0083 / IGC 2968) GN=AIM3 PE=3 SV=2	2.82085	0.147077	5.17948	17.6191	0.000321188	0.0200352	4.48516	5.98129	0.128843	0.0709302	5.91979	6.05888	5.96518	4.56328	4.33644	4.55574	60.66	36.35	63.94	27.12	20.14	27.07
c248915_g1_i2	633	.	api:100163889 sesquipedalian-1-like	.	2.30803	0.423461	5.17625	4.93553	0.0169179	0.0827291	4.60796	5.81463	0.187942	0.37947	6.25072	5.63352	5.55963	4.53258	4.46941	4.82189	74.2	27.57	47.01	26.54	22.53	33.11
c315123_g6_i1	1109	UNIPROTKB|E1C4X6 - symbol:MDN1 Midasin species:9031 Gallus gallus [GO:0005524 ATP binding evidence=IEA] [GO:0005730 nucleolus evidence=IEA] [GO:0005737 cytoplasm evidence=IEA] [GO:0006461 protein complex assembly evidence=IEA] [GO:0008152 metabolic process evidence=IEA] [GO:0016020 membrane evidence=IEA] [GO:0016887 ATPase activity evidence=IEA] [GO:0045111 intermediate filament cytoskeleton evid…	api:100166016 MDN1; midasin	MDN1_HUMAN Midasin OS=Homo sapiens GN=MDN1 PE=1 SV=2	2.47919	0.417137	5.17399	5.43887	0.00567204	0.052243	4.56034	5.87021	0.281661	0.307686	6.21266	5.61704	5.78093	4.73882	4.23564	4.70656	72.47	27.35	56.04	30.72	18.67	30.3
c295036_g1_i3	2155	DICTYBASE|DDB_G0271754 - symbol:DDB_G0271754 putative histone methyltransferase complex subunit ASH2 species:44689 Dictyostelium discoideum [GO:0046872 metal ion binding evidence=IEA] [GO:0008270 zinc ion binding evidence=IEA] InterPro:IPR001965 InterPro:IPR003877 InterPro:IPR019787 Pfam:PF00628 SMART:SM00249 SMART:SM00449 dictyBase:DDB_G0271754 InterPro:IPR013083 Proteomes:UP000002195 InterPro:I…	fab:101813640 uncharacterized PPE family protein PPE24-like	GAWKY_DROME Protein Gawky OS=Drosophila melanogaster GN=gw PE=1 SV=1	-3.07187	0.439506	5.16833	-6.38077	0.0203653	0.090891	6.04091	4.42179	0.0762448	0.432843	4.58186	4.7518	3.93171	6.02131	5.97637	6.12504	24.44	15.23	14.41	77.16	75.78	84.71
c251698_g2_i1	1323	.	.	.	-21.112	0.726774	5.16081	-10.4861	0.00552141	0.0515822	7.81016	3.41017	0.189763	0.701563	3.60769	3.9918	2.63102	7.59911	7.9667	7.86467	11.99	9.17	4.95	245.8	348.09	295.55
c207751_g1_i2	1831	FB|FBgn0028833 - symbol:Dak1 Dak1 species:7227 Drosophila melanogaster [GO:0004127 cytidylate kinase activity evidence=ISS;IDA;NAS] [GO:0009041 uridylate kinase activity evidence=IDA] [GO:0006221 pyrimidine nucleotide biosynthetic process evidence=IEA] [GO:0005524 ATP binding evidence=IEA] [GO:0006207 'de novo' pyrimidine nucleobase biosynthetic process evidence=IEA] InterPro:IPR000850 InterPro:I…	api:100165780 UMP-CMP kinase	KCY_XENTR UMP-CMP kinase OS=Xenopus tropicalis GN=cmpk1 PE=2 SV=2	-3.0376	0.365477	5.15451	-7.59653	0.00420302	0.0460227	6.01792	4.41498	0.320455	0.175734	4.43884	4.22854	4.57758	5.72223	6.35842	5.97309	22.02	10.76	23.62	63.08	100.4	76.45
c359208_g1_i1	600	ZFIN|ZDB-GENE-030616-409 - symbol:cmc2 C-x(9)-C motif containing 2 species:7955 Danio rerio [GO:0005739 mitochondrion evidence=IEA] ZFIN:ZDB-GENE-030616-409 GO:GO:0005739 Proteomes:UP000000437 InterPro:IPR013892 Pfam:PF08583 KO:K18172 CTD:56942 eggNOG:NOG135403 GeneTree:ENSGT00390000016908 HOGENOM:HOG000212591 HOVERGEN:HBG045487 OrthoDB:EOG75J0QR TreeFam:TF314049 EMBL:BX908800 EMBL:AL592048 EMBL:…	api:100166689 COX assembly mitochondrial protein 2 homolog	COXM2_DANRE COX assembly mitochondrial protein 2 homolog OS=Danio rerio GN=cmc2 PE=3 SV=1	-2.60619	0.592741	5.15176	-4.03817	0.033667	0.117235	5.88886	4.50692	0.228943	0.546742	5.10621	4.03533	4.37922	6.05517	5.62775	5.98367	35.12	9.47	20.27	79.05	57.65	77.29
c211662_g1_i2	1758	.	api:100161933 uncharacterized LOC100161933	.	-2.31454	0.395862	5.15121	-5.29741	0.0203211	0.0908614	5.79202	4.58129	0.133998	0.372494	4.36444	5.01141	4.36803	5.63906	5.84831	5.88869	21.01	18.25	20.15	59.51	68.77	71.97
c297030_g1_i1	615	FB|FBgn0010226 - symbol:GstS1 Glutathione S transferase S1 species:7227 Drosophila melanogaster [GO:0004364 glutathione transferase activity evidence=ISS;IDA;NAS] [GO:0004602 glutathione peroxidase activity evidence=IDA] [GO:0006979 response to oxidative stress evidence=NAS] [GO:0005737 cytoplasm evidence=ISS] [GO:0006749 glutathione metabolic process evidence=IDA] InterPro:IPR004045 Pfam:PF02798…	api:100570856 glutathione S-transferase	GST1_BLAGE Glutathione S-transferase OS=Blattella germanica PE=1 SV=3	-10.6479	0.279876	5.14734	-21.1187	4.8456e-05	0.0148993	7.12901	3.71651	0.221756	0.170748	3.91332	3.62843	3.6078	6.92735	7.3665	7.09318	15.13	7.13	11.19	147.81	227.49	176.96
c311723_g2_i2	1771	.	api:107882805 uncharacterized LOC107882805	.	3.25784	0.129198	5.14709	22.8429	0.000677246	0.0256097	4.36516	6.06908	0.040451	0.122703	6.21009	6.01058	5.98657	4.4004	4.32099	4.37409	72.28	35.24	65.06	24.19	19.92	23.51
c27870_g1_i1	1090	UNIPROTKB|Q2TX40 - symbol:AO090010000300 Reverse transcriptase species:510516 Aspergillus oryzae RIB40 [GO:0005575 cellular_component evidence=ND] InterPro:IPR002156 InterPro:IPR012337 Pfam:PF00075 PROSITE:PS50879 InterPro:IPR000477 InterPro:IPR005135 Pfam:PF00078 Proteomes:UP000006564 GO:GO:0003676 Gene3D:3.30.420.10 SUPFAM:SSF53098 EMBL:AP007175 PROSITE:PS50878 GO:GO:0003964 Gene3D:3.60.10.10 S…	api:107882839 uncharacterized LOC107882839	POL_EIAVY Pol polyprotein OS=Equine infectious anemia virus (strain Wyoming) GN=pol PE=3 SV=1	6.16009	0.316827	5.14596	14.3393	0.000167309	0.018192	3.99898	6.62193	0.243128	0.203145	6.74873	6.72943	6.38762	3.92993	3.79784	4.26916	104.81	55.86	87.74	16.86	13	21.66
c142231_g1_i1	1649	FB|FBgn0031412 - symbol:CG16995 species:7227 Drosophila melanogaster [GO:0003674 molecular_function evidence=ND] [GO:0005576 extracellular region evidence=ISM;IEA] [GO:0032504 multicellular organism reproduction evidence=IEP] InterPro:IPR018244 PROSITE:PS01009 PROSITE:PS01010 Pfam:PF00188 Proteomes:UP000000803 GO:GO:0005576 EMBL:AE014134 GO:GO:0032504 Gene3D:3.40.33.10 InterPro:IPR001283 InterPro…	api:100162791 uncharacterized LOC100162791	GAPR1_HUMAN Golgi-associated plant pathogenesis-related protein 1 OS=Homo sapiens GN=GLIPR2 PE=1 SV=3	-35.1118	0.581113	5.14503	-15.3019	0.00296356	0.040819	8.31677	3.18288	0.119002	0.568797	3.17783	3.75419	2.61663	8.24955	8.24658	8.45417	8.56	7.77	4.89	401.01	440.82	466.74
c135361_g1_i1	2296	.	api:100158692 uncharacterized LOC100158692	.	-17.9639	0.631965	5.1449	-11.4207	0.00325847	0.0423163	7.63429	3.46726	0.210171	0.595993	3.90538	3.7078	2.78858	7.44393	7.59911	7.85983	15.03	7.53	5.64	215.19	268.05	292.55
c280373_g1_i1	2725	FB|FBgn0266064 - symbol:GlyS Glycogen synthase species:7227 Drosophila melanogaster [GO:0004373 glycogen (starch) synthase activity evidence=NAS;IDA] [GO:0005978 glycogen biosynthetic process evidence=IEA;NAS] [GO:1902350 cellular response to chloroquine evidence=IMP] [GO:0045819 positive regulation of glycogen catabolic process evidence=IMP] [GO:0045772 positive regulation of autophagic vacuole …	api:100166026 glycogen [starch] synthase	GYS_DROME Glycogen [starch] synthase OS=Drosophila melanogaster GN=GlyS PE=1 SV=2	-2.54749	0.537422	5.14224	-4.34792	0.028059	0.106541	5.86083	4.51175	0.49533	0.208497	4.43231	4.35465	4.74829	5.38377	6.3726	5.82611	21.94	11.77	26.52	49.17	101.48	68.98
c281337_g1_i1	1753	FB|FBgn0014006 - symbol:Pk92B Protein kinase at 92B species:7227 Drosophila melanogaster [GO:0006468 protein phosphorylation evidence=IEA;ISS;NAS] [GO:0004709 MAP kinase kinase kinase activity evidence=ISS] [GO:0004702 receptor signaling protein serine/threonine kinase activity evidence=NAS] [GO:0012501 programmed cell death evidence=NAS] [GO:0008360 regulation of cell shape evidence=IMP] [GO:000…	api:100168328 mitogen-activated protein kinase kinase kinase 15	M3K5_HUMAN Mitogen-activated protein kinase kinase kinase 5 OS=Homo sapiens GN=MAP3K5 PE=1 SV=1	3.12152	0.386275	5.14173	7.36381	0.0022908	0.037187	4.38576	6.02801	0.236439	0.305459	5.95117	6.36455	5.76831	4.47278	4.11814	4.56635	61.63	43.99	55.5	25.45	16.88	27.28
c278715_g3_i1	2051	FB|FBgn0035432 - symbol:ZnT63C Zinc transporter 63C species:7227 Drosophila melanogaster [GO:0005385 zinc ion transmembrane transporter activity evidence=ISS] [GO:0016021 integral component of membrane evidence=IEA] [GO:0005886 plasma membrane evidence=IDA] [GO:0006882 cellular zinc ion homeostasis evidence=IMP] [GO:0055069 zinc ion homeostasis evidence=IGI] [GO:0016323 basolateral plasma membran…	api:100169339 zinc transporter 1	ZNT1_MOUSE Zinc transporter 1 OS=Mus musculus GN=Slc30a1 PE=1 SV=1	-3.25313	0.536009	5.1399	-5.49927	0.0261023	0.10259	6.06078	4.35895	0.109765	0.524649	3.79608	4.8344	4.44636	6.10473	5.93585	6.14176	13.81	16.03	21.34	81.55	73.79	85.42
c309353_g1_i1	7536	FB|FBgn0011286 - symbol:RyR Ryanodine receptor species:7227 Drosophila melanogaster [GO:0005219 ryanodine-sensitive calcium-release channel activity evidence=ISS;NAS;TAS] [GO:0016021 integral component of membrane evidence=IEA;NAS] [GO:0006816 calcium ion transport evidence=TAS] [GO:0005789 endoplasmic reticulum membrane evidence=NAS] [GO:0006936 muscle contraction evidence=IMP] [GO:0006874 cellu…	api:100167965 ryanodine receptor	RYR_DROME Ryanodine receptor OS=Drosophila melanogaster GN=RyR PE=1 SV=3	2.95494	0.209749	5.13842	12.9079	0.000268542	0.0191653	4.41595	5.97908	0.131757	0.163201	5.87662	6.16728	5.89333	4.26756	4.46109	4.51921	59.18	38.69	60.71	21.8	22.38	26.3
c311162_g1_i2	607	FB|FBgn0001075 - symbol:ft fat species:7227 Drosophila melanogaster [GO:0005887 integral component of plasma membrane evidence=ISS;IDA;NAS] [GO:0000904 cell morphogenesis involved in differentiation evidence=IMP] [GO:0016339 calcium-dependent cell-cell adhesion via plasma membrane cell adhesion molecules evidence=ISS;IDA;NAS] [GO:0008283 cell proliferation evidence=IMP] [GO:0007446 imaginal disc …	api:100573752 cadherin-related tumor suppressor-like	FAT_DROME Cadherin-related tumor suppressor OS=Drosophila melanogaster GN=ft PE=1 SV=3	2.75108	0.413252	5.13817	6.11924	0.0240131	0.0984746	4.45977	5.91976	0.0487218	0.41037	5.44813	6.1953	6.11586	4.47927	4.40432	4.49571	44.12	39.51	72.28	25.66	21.36	25.79
c359319_g1_i1	2739	FB|FBgn0010482 - symbol:l(2)01289 lethal (2) 01289 species:7227 Drosophila melanogaster [GO:0005886 plasma membrane evidence=ISS] [GO:0003756 protein disulfide isomerase activity evidence=ISS] [GO:0045454 cell redox homeostasis evidence=IEA] InterPro:IPR013766 Pfam:PF00085 EMBL:AE013599 Proteomes:UP000000803 Gene3D:3.40.30.10 InterPro:IPR012336 SUPFAM:SSF52833 GO:GO:0045454 PROSITE:PS51352 GO:GO:…	mde:101896609 uncharacterized protein LOC101896609 isoform X3	PDI14_ARATH Protein disulfide isomerase-like 1-4 OS=Arabidopsis thaliana GN=PDIL1-4 PE=1 SV=1	2.03959	0.370509	5.13697	4.80698	0.0218505	0.0940651	4.6485	5.67678	0.144289	0.341259	5.45786	6.06998	5.50248	4.49223	4.67659	4.77668	44.36	36.48	45.03	25.85	26.71	32.02
c289381_g2_i1	3220	FB|FBgn0264255 - symbol:para paralytic species:7227 Drosophila melanogaster [GO:0007268 synaptic transmission evidence=TAS] [GO:0009612 response to mechanical stimulus evidence=IGI;IMP] [GO:0007638 mechanosensory behavior evidence=IMP] [GO:0006814 sodium ion transport evidence=NAS;IDA] [GO:0005248 voltage-gated sodium channel activity evidence=ISS;NAS;IDA] [GO:0005887 integral component of plasma…	api:100164620 sodium channel protein para	SCNA_DROME Sodium channel protein para OS=Drosophila melanogaster GN=para PE=2 SV=3	2.36339	0.423714	5.13566	5.07236	0.0168569	0.0826829	4.55257	5.79343	0.180123	0.383522	5.48954	6.22435	5.6664	4.41554	4.48559	4.75659	45.26	40.44	51.25	24.41	22.79	31.41
c358970_g1_i1	1232	FB|FBgn0037312 - symbol:CG11999 species:7227 Drosophila melanogaster [GO:0016020 membrane evidence=IEA] [GO:0012505 endomembrane system evidence=IDA] InterPro:IPR016093 Pfam:PF02815 PROSITE:PS50919 SMART:SM00472 Proteomes:UP000000803 EMBL:AE014297 GO:GO:0016020 GO:GO:0012505 SUPFAM:SSF82109 eggNOG:COG1928 InterPro:IPR027005 PANTHER:PTHR10050 GeneTree:ENSGT00510000046663 OrthoDB:EOG71VSV4 OMA:MAQP…	api:100166170 stromal cell-derived factor 2-like	SDF2_MOUSE Stromal cell-derived factor 2 OS=Mus musculus GN=Sdf2 PE=1 SV=1	-2.26477	0.387067	5.13148	-5.27745	0.00618148	0.0541341	5.75494	4.57557	0.274535	0.272857	4.44721	4.39056	4.88893	5.47471	6.0234	5.76669	22.14	12.06	29.33	52.92	78.39	66.49
c300851_g1_i1	788	.	.	.	2.76018	0.174762	5.13146	14.5171	0.000136005	0.0174706	4.45108	5.91585	0.118715	0.128252	5.98215	5.76801	5.99737	4.31909	4.48505	4.54911	62.53	30.05	65.67	22.77	22.76	26.9
c284422_g1_i1	3229	FB|FBgn0039890 - symbol:CG2316 species:7227 Drosophila melanogaster [GO:0042626 ATPase activity, coupled to transmembrane movement of substances evidence=ISS] [GO:0043190 ATP-binding cassette (ABC) transporter complex evidence=ISS] [GO:0005215 transporter activity evidence=ISS] [GO:0005524 ATP binding evidence=IEA] [GO:0055085 transmembrane transport evidence=IEA] [GO:0005778 peroxisomal membrane…	api:100167764 ATP-binding cassette sub-family D member 1	ABCD2_HUMAN ATP-binding cassette sub-family D member 2 OS=Homo sapiens GN=ABCD2 PE=1 SV=1	-2.03805	0.420211	5.12981	-4.23393	0.0413819	0.130265	5.66905	4.64186	0.104162	0.407097	4.18505	4.96628	4.77425	5.64696	5.78248	5.5777	18.62	17.73	27.06	59.78	65.29	58.3
c332994_g1_i1	2352	UNIPROTKB|Q6DFD4 - symbol:cdc20 LOC398044 protein species:8355 Xenopus laevis [GO:0005515 protein binding evidence=IPI] InterPro:IPR017986 InterPro:IPR001680 InterPro:IPR015943 Pfam:PF00400 PROSITE:PS50082 PROSITE:PS50294 SMART:SM00320 Gene3D:2.130.10.10 SUPFAM:SSF50978 InterPro:IPR019775 PROSITE:PS00678 KO:K03363 HOVERGEN:HBG001024 EMBL:BC076805 RefSeq:NP_001081776.1 UniGene:Xl.4938 ProteinModel…	api:100167686 Cdc20, Fzy; cell division cycle 20	CDC20_HUMAN Cell division cycle protein 20 homolog OS=Homo sapiens GN=CDC20 PE=1 SV=2	3.34788	0.592181	5.12883	5.09878	0.0252093	0.100946	4.33075	6.074	0.173529	0.566185	5.53718	6.01924	6.66557	4.18886	4.52422	4.27915	46.56	35.46	106.71	20.44	23.65	21.82
c281771_g2_i4	1859	FB|FBgn0025571 - symbol:SF1 Splicing factor 1 species:7227 Drosophila melanogaster [GO:0005634 nucleus evidence=IDA] [GO:0005681 spliceosomal complex evidence=ISS;NAS] [GO:0000398 mRNA splicing, via spliceosome evidence=IC;ISS;NAS] [GO:0003723 RNA binding evidence=IEA] [GO:0008270 zinc ion binding evidence=IEA] [GO:0071011 precatalytic spliceosome evidence=IDA] [GO:0002121 inter-male aggressive b…	api:100166679 splicing factor 1	SF01_HUMAN Splicing factor 1 OS=Homo sapiens GN=SF1 PE=1 SV=4	2.84452	0.426571	5.12827	6.12384	0.0078415	0.0596086	4.42933	5.93751	0.206115	0.373469	5.58531	6.32912	5.89811	4.53057	4.19217	4.56524	48.08	43.17	60.84	26.51	17.99	27.26
c291912_g1_i2	1881	UNIPROTKB|P10220 - symbol:UL36 Deneddylase species:10299 Herpes simplex virus (type 1 / strain 17) [GO:0005515 protein binding evidence=IPI] [GO:0019033 viral tegument evidence=IDA] InterPro:IPR005210 Pfam:PF03586 GO:GO:0030430 GO:GO:0008242 GO:GO:0042025 EMBL:X14112 Proteomes:UP000009294 GO:GO:0004197 GO:GO:0019033 EMBL:DQ889502 EMBL:FJ593289 PIR:I30085 RefSeq:NP_044638.2 ProteinModelPortal:P102…	api:100168172 uncharacterized protein LOC100168172	LTP_HHV11 Large tegument protein deneddylase OS=Human herpesvirus 1 (strain 17) GN=UL36 PE=1 SV=1	-2.28183	0.374175	5.12771	-5.50937	0.0269165	0.10427	5.75722	4.56703	0.0693693	0.367689	4.16043	4.87616	4.66452	5.80972	5.67858	5.78337	18.28	16.53	25.08	67.13	59.89	67.26
c93980_g1_i2	624	.	api:100164608 cold and drought-regulated protein CORA-like	.	-1036.34	1.10359	5.12627	-15.7218	0.00381474	0.0442011	12.1756	2.15831	0.0870839	1.10015	2.68894	0.893418	2.89256	12.0978	12.2696	12.1593	5.63	0.65	6.17	4690.52	6325.86	4803.97
c272452_g2_i1	1506	ZFIN|ZDB-GENE-040426-2740 - symbol:eef1da eukaryotic translation elongation factor 1 delta a (guanine nucleotide exchange protein) species:7955 Danio rerio [GO:0003746 translation elongation factor activity evidence=IEA] [GO:0005853 eukaryotic translation elongation factor 1 complex evidence=IEA] [GO:0006412 translation evidence=IEA] [GO:0006414 translational elongation evidence=IEA] InterPro:IPR…	api:100165226 elongation factor 1-delta-like	EF1D_XENLA Elongation factor 1-delta OS=Xenopus laevis GN=eef1d PE=1 SV=1	-5.43249	0.505048	5.12585	-8.37346	0.00155467	0.031901	6.49003	4.04842	0.301919	0.404868	4.50402	3.91138	3.72985	6.66892	6.14145	6.65973	23.09	8.68	12.33	122.78	86.04	123.07
c291559_g2_i1	5967	RGD|1309266 - symbol:Tmem131 transmembrane protein 131 species:10116 Rattus norvegicus [GO:0003674 molecular_function evidence=ND] [GO:0005575 cellular_component evidence=ND] [GO:0008150 biological_process evidence=ND] RGD:1309266 Proteomes:UP000002494 Gene3D:2.60.40.360 InterPro:IPR008962 InterPro:IPR022113 Pfam:PF12371 GeneTree:ENSGT00530000063614 OrthoDB:EOG77M8MS OMA:MHIDNNI EMBL:AABR06059868…	api:100570445 transmembrane protein 131	TM131_MOUSE Transmembrane protein 131 OS=Mus musculus GN=Tmem131 PE=2 SV=2	2.50572	0.557191	5.11941	4.11951	0.0238044	0.0981692	4.4995	5.82472	0.271468	0.486587	6.35344	5.72501	5.39571	4.61986	4.18866	4.68997	79.13	29.27	42	28.27	17.93	29.92
c231051_g1_i1	1824	FB|FBgn0038133 - symbol:Osi22 Osiris 22 species:7227 Drosophila melanogaster [GO:0003674 molecular_function evidence=ND] [GO:0008150 biological_process evidence=ND] [GO:0005887 integral component of plasma membrane evidence=ISM] Proteomes:UP000000803 EMBL:AE014297 GO:GO:0005887 RefSeq:NP_731783.1 UniGene:Dm.11659 STRING:7227.FBpp0082206 PaxDb:Q9VFX2 PRIDE:Q9VFX2 EnsemblMetazoa:FBtr0082738 GeneID:…	api:100161602 uncharacterized LOC100161602	.	2.47456	0.315936	5.11222	7.1663	0.0020771	0.0359726	4.50024	5.80741	0.21251	0.233784	5.76669	6.05888	5.59666	4.58235	4.65944	4.25892	54.52	36.35	48.37	27.49	26.42	21.52
c239258_g1_i1	1884	FB|FBgn0000473 - symbol:Cyp6a2 Cytochrome P450-6a2 species:7227 Drosophila melanogaster [GO:0043231 intracellular membrane-bounded organelle evidence=NAS] [GO:0009055 electron carrier activity evidence=ISS;NAS] [GO:0016020 membrane evidence=NAS] [GO:0005506 iron ion binding evidence=IEA] [GO:0055114 oxidation-reduction process evidence=IEA] [GO:0020037 heme binding evidence=IEA] [GO:0016705 oxido…	api:100168454 uncharacterized LOC100168454	C6A14_DROME Probable cytochrome P450 6a14 OS=Drosophila melanogaster GN=Cyp6a14 PE=3 SV=2	-5.99429	0.214844	5.10281	-20.8286	0.000692693	0.0256097	6.55558	3.97199	0.201933	0.0733567	4.05095	3.90595	3.95907	6.32811	6.71371	6.62492	16.78	8.64	14.72	96.4	130.1	120.7
c313956_g4_i2	938	.	.	.	2.39564	0.260269	5.09619	8.38785	0.0116336	0.0699172	4.5048	5.76521	0.0446717	0.256407	5.5777	5.66054	6.0574	4.52521	4.53563	4.45357	47.82	28.06	68.63	26.38	23.84	24.95
c309464_g1_i2	875	FB|FBgn0265991 - symbol:Zasp52 Z band alternatively spliced PDZ-motif protein 52 species:7227 Drosophila melanogaster [GO:0008270 zinc ion binding evidence=IEA] [GO:0005515 protein binding evidence=IPI] [GO:0030018 Z disc evidence=IDA] [GO:0005927 muscle tendon junction evidence=IDA] [GO:0061061 muscle structure development evidence=IMP] [GO:0005925 focal adhesion evidence=IDA] [GO:0030239 myofib…	api:100572516 PDZ and LIM domain protein 2	ZASP_DROME PDZ and LIM domain protein Zasp OS=Drosophila melanogaster GN=Zasp52 PE=1 SV=2	-2.28192	0.418175	5.09616	-4.92994	0.0206757	0.091729	5.72592	4.53566	0.161933	0.385549	4.0912	4.77999	4.7358	5.73422	5.88354	5.55999	17.38	15.46	26.33	63.6	70.4	57.58
c303986_g1_i1	1023	FB|FBgn0262579 - symbol:Ect4 Ectoderm-expressed 4 species:7227 Drosophila melanogaster [GO:0007165 signal transduction evidence=IEA] [GO:0043025 neuronal cell body evidence=IDA] [GO:1901214 regulation of neuron death evidence=IMP] [GO:0043005 neuron projection evidence=IDA] [GO:0048678 response to axon injury evidence=IMP] InterPro:IPR000157 InterPro:IPR001660 InterPro:IPR011510 InterPro:IPR01602…	api:100161220 sterile alpha and TIR motif-containing protein 1	SARM1_DROME Sterile alpha and TIR motif-containing protein 1 OS=Drosophila melanogaster GN=Ect4 PE=2 SV=1	-2.3434	0.457975	5.0956	-4.64655	0.0112624	0.0689044	5.74679	4.51819	0.279335	0.362923	4.41081	4.92269	4.22108	6.05888	5.66131	5.52019	21.65	17.13	18.1	79.29	59	56.24
c310119_g2_i4	3843	UNIPROTKB|Q5ZIQ3 - symbol:HNRNPK Heterogeneous nuclear ribonucleoprotein K species:9031 Gallus gallus [GO:0003677 DNA binding evidence=IEA] [GO:0003723 RNA binding evidence=IEA] [GO:0005654 nucleoplasm evidence=IEA] [GO:0005681 spliceosomal complex evidence=IEA] [GO:0005737 cytoplasm evidence=IEA] [GO:0006351 transcription, DNA-templated evidence=IEA] [GO:0006355 regulation of transcription, DNA-…	api:100169390 heterogeneous nuclear ribonucleoprotein K	HNRPK_CHICK Heterogeneous nuclear ribonucleoprotein K OS=Gallus gallus GN=HNRNPK PE=2 SV=1	2.88753	0.22165	5.0883	11.9547	0.00158361	0.032033	4.38055	5.91039	0.0950113	0.200253	5.67936	6.03429	6.01752	4.27222	4.41973	4.44971	51.07	35.84	66.45	21.93	21.64	24.9
c312867_g4_i1	1131	FB|FBgn0000036 - symbol:nAChRalpha1 nicotinic Acetylcholine Receptor alpha1 species:7227 Drosophila melanogaster [GO:0005887 integral component of plasma membrane evidence=NAS] [GO:0004889 acetylcholine-activated cation-selective channel activity evidence=ISS;IDA] [GO:0005892 acetylcholine-gated channel complex evidence=ISS;IDA;IPI] [GO:0015464 acetylcholine receptor activity evidence=IDA] [GO:00…	api:100571771 acetylcholine receptor subunit alpha-like 1	ACH1_DROME Acetylcholine receptor subunit alpha-like 1 OS=Drosophila melanogaster GN=nAChRalpha1 PE=2 SV=2	2.25183	0.106745	5.0834	19.0023	0.000898229	0.0272218	4.53147	5.70256	0.100492	0.0359979	5.74409	5.68028	5.68332	4.44515	4.50746	4.64179	53.52	28.32	51.7	24.89	23.3	28.86
c302254_g2_i1	530	.	.	.	2.48191	0.505357	5.08254	4.49485	0.0188547	0.0877211	4.46894	5.78039	0.245032	0.441979	6.23671	5.35431	5.75015	4.7518	4.32176	4.33325	73.76	22.85	54.64	31.06	19.93	22.78
c244694_g1_i2	947	.	.	.	4.21	0.486209	5.0825	7.38768	0.016227	0.0812093	4.15028	6.2241	0.0634001	0.482058	6.52912	6.47484	5.66835	4.18103	4.07737	4.19245	90.06	47.58	51.32	20.34	16.43	20.42
c240525_g1_i2	2057	UNIPROTKB|C9JP05 - symbol:FAM107B Protein FAM107B species:9606 Homo sapiens [GO:0007605 sensory perception of sound evidence=IEA] Proteomes:UP000005640 GO:GO:0007605 EMBL:AC069544 GeneTree:ENSGT00390000011228 InterPro:IPR009533 PANTHER:PTHR16768 Pfam:PF06625 EMBL:AL158168 EMBL:AL157706 HGNC:HGNC:23726 ChiTaRS:FAM107B EMBL:AL139405 ProteinModelPortal:C9JP05 Ensembl:ENST00000488576 NextBio:35487236…	api:100165703 protein FAM107B	F107B_BOVIN Protein FAM107B OS=Bos taurus GN=FAM107B PE=2 SV=1	-2.02321	0.254512	5.08155	-6.91866	0.00524915	0.0504062	5.61524	4.59859	0.125012	0.221694	4.36243	4.80223	4.63111	5.49502	5.74455	5.60614	20.96	15.68	24.53	53.76	63.37	59.47
c287860_g2_i4	3488	RGD|1595574 - symbol:Peg10 paternally expressed 10 species:10116 Rattus norvegicus [GO:0001890 placenta development evidence=ISO] [GO:0005737 cytoplasm evidence=ISO] [GO:0030512 negative regulation of transforming growth factor beta receptor signaling pathway evidence=ISO] [GO:0044822 poly(A) RNA binding evidence=ISO] REFSEQ:XM_006224893 Ncbi:XP_006224955	api:100159805 uncharacterized LOC100159805	K10_DROME DNA-binding protein K10 OS=Drosophila melanogaster GN=fs(1)K10 PE=2 SV=2	-3.1983	0.44143	5.07945	-6.58129	0.0072143	0.0576985	5.98687	4.30956	0.201971	0.392515	4.22636	4.73701	3.96532	5.77145	6.17196	6.01719	19.17	15.14	14.81	65.41	87.47	79.19
c304455_g5_i1	2298	FB|FBgn0010383 - symbol:Cyp18a1 Cytochrome P450-18a1 species:7227 Drosophila melanogaster [GO:0043231 intracellular membrane-bounded organelle evidence=NAS] [GO:0009055 electron carrier activity evidence=ISS;NAS] [GO:0006694 steroid biosynthetic process evidence=NAS] [GO:0016020 membrane evidence=NAS] [GO:0055114 oxidation-reduction process evidence=IEA] [GO:0020037 heme binding evidence=IEA] [GO…	api:100163652 cytochrome P450 18a1	CP18A_DROME Cytochrome P450 18a1 OS=Drosophila melanogaster GN=Cyp18a1 PE=2 SV=2	-2.67364	0.521948	5.0745	-4.70821	0.0318871	0.113614	5.83324	4.41444	0.139323	0.50301	4.15143	4.99443	4.09746	5.6769	5.94425	5.87858	18.15	18.05	16.4	60.95	74.2	71.67
c278073_g1_i2	1886	UNIPROTKB|Q29HY3 - symbol:Cdc42 Cdc42 homolog species:46245 Drosophila pseudoobscura pseudoobscura [GO:0003674 molecular_function evidence=ND] [GO:0005912 adherens junction evidence=ISS] [GO:0045185 maintenance of protein location evidence=ISS] [GO:0045860 positive regulation of protein kinase activity evidence=ISS] InterPro:IPR001806 InterPro:IPR003578 InterPro:IPR005225 Pfam:PF00071 PRINTS:PR00…	api:100145828 Cdc42; cell division cycle 42	CDC42_DROPS Cdc42 homolog OS=Drosophila pseudoobscura pseudoobscura GN=Cdc42 PE=3 SV=1	-2.24947	0.222146	5.07412	-9.11914	0.0101906	0.0663191	5.6925	4.52291	0.0337704	0.219564	4.44636	4.35186	4.7705	5.70802	5.71571	5.65376	22.12	11.75	26.98	62.54	61.87	61.69
c317744_g1_i1	405	.	.	.	9.61941	0.387435	5.06903	14.6006	0.00117726	0.0295028	3.6926	6.95855	0.356103	0.152632	7.05929	6.78294	7.03341	4.08521	3.60213	3.39045	130.74	58.12	139.37	18.86	11.13	11.27
c359138_g1_i1	1108	.	.	.	4.21262	0.493232	5.06823	7.28565	0.00199341	0.035573	4.13594	6.21066	0.327142	0.369129	6.61135	6.13617	5.88446	4.44661	3.7945	4.16672	95.66	38.09	60.22	24.9	12.96	20.13
c297769_g1_i1	418	.	api:100571776 uncharacterized LOC100571776	.	-6.75982	0.371977	5.0672	-12.8375	0.000222197	0.0186	6.62985	3.87286	0.274342	0.251203	4.13519	3.84889	3.6345	6.43882	6.50652	6.94421	17.95	8.31	11.42	104.01	112.32	155.24
c282090_g1_i1	538	.	hsa:101060445 uncharacterized LOC101060445	.	4.17437	0.322261	5.06659	11.0802	0.000385228	0.0214148	4.1396	6.20116	0.220697	0.234829	6.02907	6.46868	6.10574	4.13787	4.36116	3.91978	64.54	47.38	71.66	19.66	20.61	16.73
c301857_g13_i1	451	.	hsa:107986216 putative uncharacterized protein FLJ46204	.	4.25189	0.630676	5.04626	5.73465	0.00993479	0.0657257	4.10908	6.19719	0.298259	0.555692	6.64294	6.37403	5.5746	4.44661	3.9996	3.88103	98.21	44.3	47.45	24.9	15.36	16.29
c240011_g1_i1	4781	UNIPROTKB|Q6R327 - symbol:RICTOR Rapamycin-insensitive companion of mTOR species:9606 Homo sapiens [GO:0001938 positive regulation of endothelial cell proliferation evidence=IEA] [GO:0005515 protein binding evidence=IPI] [GO:0005829 cytosol evidence=TAS] [GO:0007173 epidermal growth factor receptor signaling pathway evidence=TAS] [GO:0008543 fibroblast growth factor receptor signaling pathway evi…	api:100162822 rapamycin-insensitive companion of mTOR	RICTR_HUMAN Rapamycin-insensitive companion of mTOR OS=Homo sapiens GN=RICTOR PE=1 SV=1	3.20822	0.212616	5.04371	13.7004	0.000177499	0.018192	4.27244	5.95422	0.141706	0.158508	6.13723	5.86069	5.86473	4.35024	4.10888	4.35821	69.54	31.96	59.27	23.31	16.78	23.25
c305010_g10_i1	502	.	api:100302630 uncharacterized LOC100302630	.	-28.8138	0.304446	5.04202	-27.5851	0.000432053	0.0218677	8.01893	3.17024	0.0950186	0.289239	3.16306	3.46301	2.88466	8.03151	7.91825	8.10703	8.43	6.38	6.12	338.95	336.89	370.24
c216639_g1_i2	721	.	api:100159297 cAMP-responsive element-binding protein-like	.	-4.42197	0.691293	5.03782	-5.37357	0.0200877	0.0903832	6.22303	4.07834	0.229087	0.652231	3.38486	4.17068	4.67948	6.48754	6.088	6.09356	10.09	10.34	25.34	108.28	82.63	83.47
c291912_g1_i1	1908	UNIPROTKB|P10220 - symbol:UL36 Deneddylase species:10299 Herpes simplex virus (type 1 / strain 17) [GO:0005515 protein binding evidence=IPI] [GO:0019033 viral tegument evidence=IDA] InterPro:IPR005210 Pfam:PF03586 GO:GO:0030430 GO:GO:0008242 GO:GO:0042025 EMBL:X14112 Proteomes:UP000009294 GO:GO:0004197 GO:GO:0019033 EMBL:DQ889502 EMBL:FJ593289 PIR:I30085 RefSeq:NP_044638.2 ProteinModelPortal:P102…	api:100168172 uncharacterized protein LOC100168172	LTP_HHV11 Large tegument protein deneddylase OS=Human herpesvirus 1 (strain 17) GN=UL36 PE=1 SV=1	-2.08208	0.458514	5.0358	-3.99672	0.0454356	0.13678	5.59252	4.53449	0.120247	0.442466	4.12084	5.00102	4.48162	5.70613	5.60485	5.46658	17.73	18.14	21.95	62.46	56.74	54.16
c288389_g1_i1	2432	FB|FBgn0019957 - symbol:ND-42 NADH dehydrogenase (ubiquinone) 42 kDa subunit species:7227 Drosophila melanogaster [GO:0005747 mitochondrial respiratory chain complex I evidence=ISS;NAS] [GO:0008137 NADH dehydrogenase (ubiquinone) activity evidence=NAS] [GO:0005759 mitochondrial matrix evidence=NAS] [GO:0003954 NADH dehydrogenase activity evidence=ISS;NAS] [GO:0006120 mitochondrial electron transp…	api:100166408 NADH dehydrogenase [ubiquinone] 1 alpha subcomplex subunit 10, mitochondrial	NDUAA_DROME NADH dehydrogenase [ubiquinone] 1 alpha subcomplex subunit 10, mitochondrial OS=Drosophila melanogaster GN=ND-42 PE=2 SV=2	-3.85609	0.481939	5.03414	-6.99787	0.017424	0.0840418	6.10099	4.15385	0.0746248	0.476126	3.73614	4.05314	4.67228	6.07123	6.1859	6.04584	13.21	9.6	25.21	79.89	88.62	80.66
c312659_g4_i1	218	ZFIN|ZDB-GENE-041114-205 - symbol:klhl12 kelch-like family member 12 species:7955 Danio rerio [GO:0060028 convergent extension involved in axis elongation evidence=IGI] [GO:0006513 protein monoubiquitination evidence=ISS] [GO:0030134 ER to Golgi transport vesicle evidence=ISS] [GO:0016055 Wnt signaling pathway evidence=IEA;IMP] [GO:0006810 transport evidence=IEA] [GO:0009952 anterior/posterior pa…	api:100158853 ring canal kelch homolog	KLH12_DANRE Kelch-like protein 12 OS=Danio rerio GN=klhl12 PE=2 SV=2	-2.52584	0.557416	5.03108	-4.1537	0.0218348	0.0940607	5.74366	4.4069	0.28281	0.480344	4.64492	3.85402	4.72176	5.98817	5.43394	5.80887	25.5	8.34	26.05	75.54	49.36	68.47
c313262_g5_i1	864	.	.	.	2.60305	0.26165	5.02999	9.13654	0.00255075	0.0383706	4.387	5.76721	0.123659	0.230585	5.51321	5.82504	5.96337	4.24762	4.48354	4.42986	45.97	31.15	63.76	21.46	22.74	24.52
c325219_g1_i1	511	.	api:100161742 feruloyl esterase B-like	.	-12.5615	0.379942	5.02832	-16.6436	0.000190016	0.0186	7.17489	3.52396	0.315966	0.211	3.71272	3.56298	3.29617	6.9156	7.52682	7.08226	12.99	6.79	8.71	146.75	257.34	175.79
c255829_g3_i1	643	.	.	.	3.07076	0.39886	5.02547	7.02876	0.00870651	0.0620048	4.28092	5.89951	0.368935	0.15158	5.82611	6.07382	5.79861	3.86639	4.40312	4.57325	56.91	36.57	56.52	16.08	21.35	27.42
c189835_g1_i1	1784	UNIPROTKB|Q4KH71 - symbol:pdxH Pyridoxine/pyridoxamine 5'-phosphate oxidase species:220664 Pseudomonas protegens Pf-5 [GO:0004733 pyridoxamine-phosphate oxidase activity evidence=ISM] [GO:0008615 pyridoxine biosynthetic process evidence=ISM] [GO:0042823 pyridoxal phosphate biosynthetic process evidence=ISM] InterPro:IPR000659 InterPro:IPR011576 InterPro:IPR012349 InterPro:IPR019576 InterPro:IPR01…	api:100164836 pyridoxine/pyridoxamine 5'-phosphate oxidase	PDXH_PARP8 Pyridoxine/pyridoxamine 5'-phosphate oxidase OS=Paraburkholderia phymatum (strain DSM 17167 / CIP 108236 / LMG 21445 / STM815) GN=pdxH PE=3 SV=1	4.0045	0.272094	5.02186	12.7416	0.000246775	0.0191653	4.1198	6.12142	0.17799	0.205803	6.07123	6.34768	5.94536	4.14979	4.28089	3.92872	66.14	43.66	62.82	19.85	19.33	16.88
c278765_g2_i1	1960	MGI|MGI:87870 - symbol:Acat1 acetyl-Coenzyme A acetyltransferase 1 species:10090 Mus musculus [GO:0003824 catalytic activity evidence=IEA] [GO:0003985 acetyl-CoA C-acetyltransferase activity evidence=ISO;IDA] [GO:0005739 mitochondrion evidence=ISO;IDA] [GO:0005743 mitochondrial inner membrane evidence=IDA] [GO:0005759 mitochondrial matrix evidence=ISO] [GO:0008152 metabolic process evidence=IEA] …	api:100162752 acetyl-CoA acetyltransferase, mitochondrial	THIL_MOUSE Acetyl-CoA acetyltransferase, mitochondrial OS=Mus musculus GN=Acat1 PE=1 SV=1	-2.87207	0.447245	5.02185	-5.89462	0.0165126	0.0819582	5.84024	4.31814	0.145356	0.422966	3.83306	4.51153	4.60985	5.67533	5.94976	5.89561	14.26	13.07	24.14	60.94	74.57	72.16
c93613_g1_i1	1504	.	api:100167416 uncharacterized LOC100167416	.	-10.7316	0.660772	5.02075	-8.97464	0.00494323	0.0491376	7.01647	3.59268	0.243204	0.614387	3.02854	4.24728	3.50221	7.26578	7.00377	6.77987	7.59	10.93	10.27	189.33	167.55	135.96
c294332_g1_i1	3031	UNIPROTKB|C9K0H3 - symbol:ZNF28 Zinc finger protein 28 species:9606 Homo sapiens [GO:0003676 nucleic acid binding evidence=IEA] [GO:0046872 metal ion binding evidence=IEA] Pfam:PF00096 InterPro:IPR007087 InterPro:IPR013087 PROSITE:PS00028 PROSITE:PS50157 InterPro:IPR015880 Proteomes:UP000005640 GO:GO:0046872 GO:GO:0003676 SMART:SM00355 Gene3D:3.30.160.60 HOGENOM:HOG000234617 GeneTree:ENSGT0069000…	api:100163824 zinc finger protein 600	ZNF28_HUMAN Zinc finger protein 28 OS=Homo sapiens GN=ZNF28 PE=2 SV=5	2.12051	0.318912	5.00995	5.88956	0.00613885	0.0540672	4.497	5.58141	0.179211	0.263796	5.84855	5.32109	5.5746	4.50665	4.31316	4.67119	58.05	22.43	47.45	26.07	19.82	29.46
c291782_g1_i1	365	.	.	.	3.96026	0.906572	5.007	3.79358	0.0220212	0.0943793	4.11168	6.09727	0.544261	0.725019	6.8902	5.93341	5.46821	4.70702	3.63967	3.98834	115.73	33.39	43.76	30.03	11.43	17.64
c271764_g1_i2	210	ZFIN|ZDB-GENE-080204-76 - symbol:zgc:174904 zgc:174904 species:7955 Danio rerio [GO:0008150 biological_process evidence=ND] InterPro:IPR001304 ZFIN:ZDB-GENE-080204-76 Proteomes:UP000000437 Gene3D:3.10.100.10 InterPro:IPR016186 InterPro:IPR016187 Pfam:PF00059 SMART:SM00034 SUPFAM:SSF56436 PROSITE:PS50041 GeneTree:ENSGT00760000118924 TreeFam:TF333341 EMBL:CU207217 Ensembl:ENSDART00000082050 InParan…	ssl:SS1G_00927 hypothetical protein	.	4.73254	1.22013	5.00284	3.18352	0.0413133	0.130125	4.00566	6.24827	0.666125	1.02225	6.20805	5.24672	7.29004	4.77013	3.69698	3.54986	72.22	21.43	170.61	31.44	11.96	12.68
c308897_g2_i5	747	.	.	.	2.93207	0.264694	5.00106	10.1551	0.00185397	0.034454	4.28494	5.83686	0.125238	0.233192	6.03146	5.90073	5.57839	4.14631	4.3186	4.38991	64.61	32.61	47.55	19.79	19.88	23.78
c275903_g1_i1	1309	.	.	.	3.06314	0.267814	4.9958	10.4449	0.000526022	0.0234947	4.25314	5.86815	0.175428	0.202359	6.06237	5.65853	5.88354	4.44055	4.09286	4.22599	65.75	28.03	60.08	24.84	16.58	20.98
c295036_g1_i1	2143	FB|FBgn0036203 - symbol:Muc68D Mucin 68D species:7227 Drosophila melanogaster [GO:0016490 structural constituent of peritrophic membrane evidence=ISS] [GO:0008061 chitin binding evidence=IEA] [GO:0005576 extracellular region evidence=IEA] [GO:0006030 chitin metabolic process evidence=IEA] [GO:0031012 extracellular matrix evidence=ISM] [GO:0005201 extracellular matrix structural constituent eviden…	fab:101813640 uncharacterized PPE family protein PPE24-like	.	-3.77035	0.48114	4.99526	-6.8927	0.0189969	0.0881615	6.04352	4.12882	0.0560255	0.477867	4.30736	4.49171	3.58739	6.00708	6.01544	6.10803	20.16	12.86	10.99	76.42	78.03	84.01
c305209_g3_i2	867	.	.	.	5.2562	0.439522	4.99451	9.43425	0.00101578	0.0281997	3.93894	6.33296	0.262803	0.352299	6.69306	6.3168	5.98902	4.17354	3.98834	3.65494	101.48	42.88	65.26	20.22	15.24	13.7
c324488_g1_i1	1906	UNIPROTKB|E1C4H8 - symbol:KIAA1609 Uncharacterized protein species:9031 Gallus gallus [GO:0005765 lysosomal membrane evidence=IEA] Proteomes:UP000000539 GO:GO:0005765 InterPro:IPR006571 Pfam:PF07534 SMART:SM00584 GeneTree:ENSGT00410000025363 OMA:FQGDNRC OrthoDB:EOG7F24SM EMBL:AADN03006138 Ensembl:ENSGALT00000029550 Uniprot:E1C4H8	api:103309954 TLD domain-containing protein 1	TLDC1_XENLA TLD domain-containing protein 1 OS=Xenopus laevis GN=tldc1 PE=2 SV=1	-2.19678	0.173353	4.99427	-11.3442	0.00348602	0.0432423	5.59413	4.45874	0.0559566	0.164074	4.4182	4.31874	4.63928	5.61951	5.6329	5.52998	21.73	11.5	24.63	58.91	57.82	56.63
[truncated: 3,849 more rows]
