# Supplementary material for: Transcriptome analysis of aphids exposed to glandular trichomes in tomato reveals stress and starvation related responses
Source: Sci Rep. 2022 Nov 23;12:20154. doi: 10.1038/s41598-022-24490-1 (PMC9684535; doi:10.1038/s41598-022-24490-1)
Supplement: Supplementary file 3 — Supplementary Information 3. [file 41598_2022_24490_MOESM3_ESM.xlsx]

## Sheet: ALL
Category	Term	Gene count	%	PValue	Genes	List Total	Pop Hits	Pop Total	Fold Enrichment	Bonferroni	Benjamini	FDR %
BP	GO:0055114~oxidation-reduction process	94	5.69352	1.81004e-05	CY1_BOVIN,ALDR_HUMAN,FAT6_CAEEL,DPYD_DANRE,P5CR1_BOVIN,CY561_PIG,DHGL_DROME,ODBA_CAEEL,D2HDH_DANRE,MRP4_HUMAN,IMDH_DROME,CP301_DROME,DCXR_HUMAN,ACOD2_MOUSE,PRDX5_HUMAN,ACDSB_RAT,DHC24_HUMAN,RDHE2_HUMAN,GRHPR_HUMAN,CP3AD_MOUSE,CREG1_CHICK,RDH12_MOUSE,FAS_BOVIN,PERL_HUMAN,CP18A_DROME,PXDN_DROME,HOT_BOVIN,ACDSB_MOUSE,P4HA2_CHICK,SC5D_MOUSE,AK1A1_MOUSE,KDSR_HUMAN,CP302_DROME,ACADS_MOUSE,MSRA_DROME,SE…	1303	1209	26245	1.56604	0.0624738	0.0106942	0.033213
BP	GO:0008152~metabolic process	46	2.78619	0.00046491	UDB17_RAT,PNKP_MOUSE,UGPA_MOUSE,FAS_MOUSE,ODPA_CAEEL,ECHD3_RAT,APRIO_HUMAN,SULF1_DROME,UDB15_HUMAN,ODBA_CAEEL,GS1_DROME,UD2C1_RABIT,AGAL_MOUSE,UD2A1_HUMAN,NRF6_CAEEL,TMM68_HUMAN,RIR1_MOUSE,UDB37_RAT,ACON_CAEEL,GRHPR_HUMAN,CHIT_CAEEL,SERA_MOUSE,UD2B2_RAT,ODP2_CAEEL,ACSF2_DANRE,FAS_BOVIN,FAS_HUMAN,UDB13_RABIT,NLTP_BOVIN,LIPS_MOUSE,THIL_MOUSE,K1161_MOUSE,ACDSB_MOUSE,UD19_HUMAN,UD17C_MOUSE,ENPP5_RAT,…	1303	538	26245	1.72218	0.809352	0.128998	0.849777
BP	GO:0055085~transmembrane transport	43	2.60448	0.000149319	S29A4_DANRE,FLVC2_RAT,ORCT_DROME,S23A2_MOUSE,S18B1_MOUSE,S46A3_MOUSE,CY561_PIG,ZNT2_MOUSE,PCFT_XENLA,L259_DROME,ADT2_ANOGA,MRP4_HUMAN,S18B1_HUMAN,SC5A6_DROME,S39A1_DANRE,TXTP_RAT,MDR1A_MOUSE,SLO_DROME,ABCB6_XENTR,S46A3_BOVIN,SV2B_RAT,MDR1_HUMAN,PICO_DROME,S17A5_MOUSE,ZNT9_DANRE,S46A3_RAT,ZNT1_MOUSE,SL9B1_MOUSE,EAT4_CAEEL,NCKX5_DANRE,S17A5_HUMAN,SV2A_RAT,TRE12_DROME,S35B3_DROPS,S46A3_CHICK,SV2B_HU…	1303	466	26245	1.85859	0.412696	0.0574203	0.273678
BP	GO:0022008~neurogenesis	31	1.87765	5.85039e-06	LOLA1_DROME,ANM1_XENTR,RIR2_DROME,PRD13_HUMAN,DGLB_MOUSE,LSD1_DROME,ATO_DROME,FAT4_MOUSE,LOLA3_DROME,DIM1_DROME,CPSF1_DROME,PERO_DROME,EF1A2_DROME,DOM_DROME,NGN1_DANRE,OAT_DROME,SERA_MOUSE,KL61_DROME,SDA1_DROME,NEC1_RAT,KIF17_MOUSE,CHAC1_DANRE,XRN2_DROME,DDX17_DROME,RPB9_DROME,SPITZ_DROME,APC10_DROME,PUF68_DROME,LOLA4_DROME,RB87F_DROME,CDK1_DROME,LOLA6_DROME,TBB3_DROME,TAF4_DROME	1303	247	26245	2.52794	0.020635	0.00692619	0.0107362
BP	GO:0048477~oogenesis	23	1.3931	0.000502248	PKRA_DROME,ODPA_CAEEL,ERCC1_HUMAN,IRS1_DROER,FNG_DROME,KAPC_DROME,HEXB_HUMAN,OVO_DROME,IMDH_DROME,PUF68_DROME,PERC_ANOGA,GMDS_DROME,DOM_DROME,K10_DROME,DYHC_DROME,SETB1_DROPS,BICC_DROME,SMD3_DROME,SQD_DROME,LARK_DROME,KELC_DROME,MAEL_DROER,RS2_DROME	1303	203	26245	2.2821	0.833117	0.128664	0.917726
BP	GO:0048813~dendrite morphogenesis	19	1.15082	0.000339933	LOLA1_DROME,NRG_DROME,DALY_DROME,VLDLR_MOUSE,PROS_DROME,CFA20_DROME,FMR1_DROME,ATO_DROME,DCR1_DROME,ADF1_DROME,ABL_DROME,LOLA3_DROME,STAN_DROME,PATH_DROME,DOM_DROME,CHDM_DROME,ENA_DROME,FUTSC_DROME,LOLA4_DROME,DYHC_DROME,LOLA6_DROME,TAF4_DROME	1303	146	26245	2.62122	0.702318	0.114119	0.622014
BP	GO:0006633~fatty acid biosynthetic process	17	1.02968	0.00172733	FAS_MOUSE,FAS_RAT,FAT6_CAEEL,SC5D_MOUSE,ODBA_CAEEL,ELVL1_AEDAE,XBP1_HUMAN,ACAC_CHICK,ACOD2_MOUSE,FAS_CHICK,ALKMO_MOUSE,DHB12_XENTR,ELOV4_HUMAN,OXSM_HUMAN,AAPK2_PIG,FAS_BOVIN,FAS_HUMAN	1303	141	26245	2.42847	0.997891	0.27696	3.12295
BP	GO:0048749~compound eye development	15	0.90854	5.28151e-07	EYA_DROME,FNG_DROME,DALY_DROME,KAPC_DROME,ABL_DROME,MED12_DROME,UNK_DROME,RN_DROME,ENA_DROME,FUTSC_DROME,KRUP_DROME,CD2B2_DROME,SSH_DROME,ESMC_DROME,SERR_DROME	1303	57	26245	5.30052	0.00188056	0.00188056	0.000969265
BP	GO:0010906~regulation of glucose metabolic process	15	0.90854	0.000415543	TOLL8_DROME,ADAR_DROME,LOLA1_DROME,RYK1_DROME,POXN_DROME,GIANT_DROME,ABL_DROME,ATF3_DROME,LOLA3_DROME,NDUAA_DROME,KPYK_DROME,DOM_DROME,LOLA4_DROME,PNR_DROME,KRUP_DROME,SMD3_DROME,LAMA_DROME,LOLA6_DROME	1303	100	26245	3.0213	0.772659	0.12599	0.759867
BP	GO:0035220~wing disc development	12	0.726832	3.42574e-06	CAPZA_DROME,STUB_DROME,KRUP_DROME,ABHD2_DROME,DALY_DROME,DOS_DROME,NOC_DROME,LINES_DROME,FAT_DROME,CD2B2_DROME,CPR1_DROME,METK_DROME	1303	41	26245	5.89521	0.0121351	0.00608608	0.00628677
BP	GO:0052696~flavonoid glucuronidation	11	0.666263	6.78886e-06	UDB17_RAT,UD2A1_HUMAN,UD16_HUMAN,UD19_HUMAN,UGT58_CAEEL,UD11_RAT,UD17C_MOUSE,UD2A3_MOUSE,UDB15_HUMAN,UDB33_MACMU,UD2B2_RAT	1303	36	26245	6.15449	0.0239052	0.00603064	0.0124583
BP	GO:0022416~chaeta development	10	0.605694	9.82543e-06	RN_DROME,PNR_DROME,EXOC6_DROME,ABHD2_DROME,DALY_DROME,CD2B2_DROME,CPR1_DROME,TENM_DROME,METK_DROME,MED12_DROME	1303	30	26245	6.71399	0.034412	0.00697914	0.0180302
BP	GO:0009813~flavonoid biosynthetic process	10	0.605694	3.87461e-05	UDB17_RAT,UD2A1_HUMAN,UD16_HUMAN,UGT58_CAEEL,UD11_RAT,UD17C_MOUSE,UD2A3_MOUSE,UDB15_HUMAN,UDB33_MACMU,UD2B2_RAT	1303	35	26245	5.75485	0.128983	0.0195344	0.0710834
BP	GO:0008355~olfactory learning	10	0.605694	9.72281e-05	DYN_DROME,FLNA_DROME,FUTSC_DROME,RYK1_DROME,KAPC_DROME,FMR1_DROME,DCR1_CAEEL,ADF1_DROME,TRP_DROME,SPITZ_DROME	1303	39	26245	5.16461	0.292868	0.0423925	0.178284
BP	GO:0007298~border follicle cell migration	10	0.605694	0.00237032	EVI5_DROME,DYN_DROME,DOME_DROME,CP314_DROME,ENA_DROME,DSOR1_DROME,EXOC6_DROME,DYHC_DROME,CSUP_DROME,SPITZ_DROME	1303	59	26245	3.41389	0.999788	0.319173	4.26173
BP	GO:0030707~ovarian follicle cell development	10	0.605694	0.00266818	GA2PE_DROME,DYN_DROME,PKRA_DROME,EYA_DROME,TCPA_DROME,K10_DROME,HH_DROME,CDK1_DROME,MTA70_DROME,PERC_DROME	1303	60	26245	3.357	0.999927	0.3275	4.78495
BP	GO:0001745~compound eye morphogenesis	9	0.545124	0.00079344	DOME_DROME,SNAP_DROME,FNG_DROME,RB87F_DROME,HH_DROME,ATO_DROME,TENM_DROME,MIB_DROME,US74C_DROME	1303	41	26245	4.42141	0.940925	0.171879	1.44615
BP	GO:0042744~hydrogen peroxide catabolic process	9	0.545124	0.00110298	PERL_HUMAN,PRDX5_HUMAN,PERO_DROME,PERC_ANOGA,PXDN_DROME,PRDX6_HUMAN,PXDN_XENTR,PERC_DROME,PXDNL_HUMAN	1303	43	26245	4.21576	0.980419	0.21794	2.00494
BP	GO:0045475~locomotor rhythm	8	0.484555	0.000669807	GAWKY_DROME,ADAR_DROME,DOME_DROME,KAPC_DROME,FMR1_DROME,LARK_DROME,MTA1_RAT,CLOCK_DROME	1303	31	26245	5.19793	0.908186	0.156817	1.22212
BP	GO:0016319~mushroom body development	7	0.423985	0.00261709	Y2138_DROME,NRG_DROME,DYHC_DROME,RYK1_DROME,FMR1_DROME,SSH_DROME,STAN_DROME	1303	29	26245	4.86186	0.999912	0.333734	4.6954
BP	GO:0015771~trehalose transport	6	0.363416	0.00111816	TRET1_BOMMO,TRET1_CULQU,TRET1_AEDAE,TRET1_DROVI,TRET1_APILI,TRE12_DROME	1303	17	26245	7.10893	0.981451	0.209073	2.03227
BP	GO:0052695~cellular glucuronidation	6	0.363416	0.00193423	UD2A1_HUMAN,UD16_HUMAN,UD19_HUMAN,UD11_RAT,UD2A3_MOUSE,UDB15_HUMAN	1303	19	26245	6.36063	0.998993	0.29179	3.49078
BP	GO:1904707~positive regulation of vascular smooth muscle cell proliferation	5	0.302847	0.00150233	MDM2_MOUSE,XBP1_HUMAN,M3K5_MOUSE,TERT_MOUSE,M3K5_HUMAN	1303	11	26245	9.15545	0.995291	0.257465	2.72145
BP	GO:0042331~phototaxis	4	0.242277	0.00217575	PROD_DROME,EXOC6_DROME,FMR1_DROME,RHEB_DROME	1303	6	26245	13.428	0.999575	0.309029	3.91847
CC	GO:0005764~lysosome	42	2.54391	0.000144291	CPR4_CAEEL,MIO_DROME,PRDX6_HUMAN,CATB_PIG,FNBP1_HUMAN,CATB_MOUSE,ASM_BOVIN,S38A9_XENLA,LGMN_MOUSE,CLN3_CANLF,TINAL_HUMAN,AGAL_MOUSE,TSN1_MOUSE,ANR27_HUMAN,LRP2_HUMAN,T55BA_DANRE,PCP_MOUSE,NAGAB_CHICK,TIAR_HUMAN,CATB_BOVIN,MYO5A_CHICK,CATB_MACFA,LGMN_BOVIN,S17A5_MOUSE,PPAP_MOUSE,ARRD3_RAT,ACE_CHICK,TINAL_RAT,ZNRF2_DANRE,CATB_RAT,CUBN_MOUSE,ARRD3_BOVIN,MANBA_CAPHI,SAP_RAT,ARRD3_MOUSE,PLBL2_BOVIN,BG…	1360	455	27706	1.8805	0.088611	0.0453331	0.214909
CC	GO:0005765~lysosomal membrane	34	2.05936	0.00111424	VAMP7_CHICK,LITAF_CHICK,SCRB1_BOVIN,DGLB_MOUSE,ASM_BOVIN,S38A9_XENLA,ZNT2_MOUSE,SCRB1_HUMAN,CLN3_CANLF,TSN1_MOUSE,LRP2_HUMAN,T55BA_DANRE,AMPN_FELCA,CD63_BOVIN,S17A5_MOUSE,PPAP_MOUSE,S17A5_HUMAN,CTNS_DROME,ZNRF2_DANRE,S17A5_SHEEP,AMPN_RAT,CUBN_MOUSE,S2611_BOVIN,TECPR_DROME,PATH_DROME,GLCM_HUMAN,SNAG_HUMAN,PPAL_MOUSE,PPAP_HUMAN,LRP1_MOUSE,MFS12_HUMAN,STX1A_DROME,NPC1_PIG,S2611_HUMAN	1360	379	27706	1.82757	0.511714	0.133567	1.64842
CC	GO:0005875~microtubule associated complex	24	1.45366	5.22842e-05	SHOT1_RAT,SEPT1_DROME,RL40_DROME,NU214_DROME,RBP2_MOUSE,TITIN_DROME,JUPIT_DROMO,TCPA_DROME,RYR_DROME,PROS_DROME,DDX17_DROME,ATP5H_DROME,IF2A_DROME,CAPZA_DROME,FUTSC_DROME,FNTA_BOVIN,DYHC_DROME,EF1G_DROME,CDK1_DROME,NDKA_DROME,KL61_DROME,PERC_DROME,EF1D_DROME,NINAC_DROME	1360	188	27706	2.60069	0.0330608	0.0330608	0.0779227
CC	GO:0071013~catalytic step 2 spliceosome	20	1.21139	0.00295428	SRRM1_CHICK,DDX5_MOUSE,GPTC1_DROME,RUXG_DROME,SF3A1_MOUSE,U5S1_MOUSE,SMD1_DROME,DDX17_DROME,CFA20_DROME,SRRM2_HUMAN,PUF68_DROME,HNRPK_CHICK,SRRM1_MOUSE,SMD2_MOUSE,SMD3_DROME,SQD_DROME,LARK_DROME,ISY1_RAT,SMD2_CAEEL,PRP19_RAT	1360	192	27706	2.12209	0.850792	0.271719	4.31521
CC	GO:0071011~precatalytic spliceosome	13	0.787402	0.000636298	RUXG_DROME,GPTC1_DROME,SMD1_DROME,DDX17_DROME,CFA20_DROME,PUF68_DROME,APTX_DROME,RU17_HUMAN,SMD2_MOUSE,SQD_DROME,SMD3_DROME,LARK_DROME,SMD2_CAEEL	1360	82	27706	3.22972	0.335865	0.0972571	0.944476
CC	GO:0042587~glycogen granule	5	0.302847	0.000179022	FAS_MOUSE,FAS_RAT,FAS_CHICK,FAS_BOVIN,FAS_HUMAN	1360	7	27706	14.5515	0.108742	0.0376469	0.266574
MF	GO:0016491~oxidoreductase activity	53	3.21018	0.0013112	ALDR_HUMAN,DHRS7_ANOGA,FAT6_CAEEL,DPYD_DANRE,CY561_PIG,ODBA_CAEEL,D2HDH_DANRE,DCXR_HUMAN,ANR27_HUMAN,ACOD2_MOUSE,CREG1_CHICK,CP3AD_MOUSE,RDH12_MOUSE,ACDSB_MOUSE,SC5D_MOUSE,AK1A1_MOUSE,KDSR_HUMAN,ACADS_MOUSE,SESN3_HUMAN,C6A14_DROME,ALKMO_MOUSE,UGT58_CAEEL,ODBB_MOUSE,DHC24_RAT,P4HA2_CAEEL,DHR11_CHICK,FAS_MOUSE,ODPA_CAEEL,DHB13_HUMAN,RIR2_DROME,PGDH_MACFA,NDUAA_DROME,DHS27_CAEEL,SMOX_MOUSE,SL9B2_HUM…	1273	667	25211	1.57366	0.819776	0.192808	2.1207
MF	GO:0008234~cysteine-type peptidase activity	18	1.09025	0.00059827	CPR4_CAEEL,SENP2_RAT,BLMH_RAT,CATB_PIG,TINAL_RAT,CAN12_MOUSE,CATB_RAT,ATG4B_DANRE,SENP1_MOUSE,CATB_MOUSE,LGMN_MOUSE,OTU7B_MOUSE,TINAL_HUMAN,BLMH_HUMAN,CASP7_MOUSE,CATB_BOVIN,YCF2E_CAEEL,CPR1_DROME	1273	138	25211	2.58318	0.542315	0.122135	0.972919
MF	GO:0015020~glucuronosyltransferase activity	17	1.02968	2.43969e-07	UDB13_RABIT,UDB17_RAT,UD19_HUMAN,UD17C_MOUSE,UDB15_HUMAN,UDB33_MACMU,UD2C1_RABIT,UD2A1_HUMAN,UDB15_RAT,LRG2B_XENLA,UD2B9_MACFA,UD16_HUMAN,UDB37_RAT,UD11_RAT,UGT58_CAEEL,UD2A3_MOUSE,UD2B2_RAT	1273	69	25211	4.87934	0.000318573	0.000318573	0.00039857
MF	GO:0004197~cysteine-type endopeptidase activity	17	1.02968	0.00163573	CPR4_CAEEL,BLMH_RAT,CATB_PIG,TINAL_RAT,CATB_RAT,ATG4B_DANRE,CATB_MOUSE,LGMN_MOUSE,TINAL_HUMAN,BLMH_HUMAN,CASP7_MOUSE,CATB_BOVIN,LGMN_MACFA,CATB_MACFA,YCF2E_CAEEL,CPR1_DROME,LGMN_BOVIN	1273	138	25211	2.43967	0.882112	0.192492	2.63903
MF	GO:0016758~transferase activity,transferring hexosyl groups	10	0.605694	0.000680968	UDB13_RABIT,UDB17_RAT,UD2A1_HUMAN,UD16_HUMAN,UD19_HUMAN,UGT58_CAEEL,UD17C_MOUSE,ALG13_HUMAN,UD2A3_MOUSE,UDB15_HUMAN	1273	49	25211	4.04171	0.589199	0.119348	1.1067
MF	GO:0005385~zinc ion transmembrane transporter activity	8	0.484555	0.00222586	S39A1_DANRE,ZNT9_DANRE,ZNT1_MOUSE,S39AB_XENTR,ZNT1_RAT,CSUP_DROME,S39A3_RAT,ZNT2_MOUSE	1273	37	25211	4.28203	0.945536	0.23246	3.57496
MF	GO:0016614~oxidoreductase activity,acting on CH-OH group of donors	7	0.423985	0.00157024	CHDH_HUMAN,ADAS_DROME,DHGL_DROPS,DHC24_HUMAN,DHC24_RAT,DHGL_DROME,D2HDH_DANRE	1273	26	25211	5.33195	0.871567	0.203907	2.53464
MF	GO:0004315~3-oxoacyl-[acyl-carrier-protein] synthase activity	6	0.363416	6.25625e-06	FAS_MOUSE,FAS_RAT,FAS_CHICK,OXSM_HUMAN,FAS_BOVIN,FAS_HUMAN	1273	7	25211	16.9752	0.0081374	0.00407701	0.0102203
MF	GO:0031386~protein tag	6	0.363416	0.00266346	SUMO2_DANRE,RL40_DROME,SUMO1_DANRE,SUMO3_CHICK,SUMO_CAEEL,Y4449_DROME	1273	20	25211	5.94132	0.969288	0.251931	4.26352
MF	GO:0102132~3-oxo-pimeloyl-[acp] methyl ester reductase activity	5	0.302847	3.0958e-05	FAS_MOUSE,FAS_RAT,FAS_CHICK,FAS_BOVIN,FAS_HUMAN	1273	5	25211	19.8044	0.0396253	0.0133868	0.0505638
MF	GO:0004317~3-hydroxypalmitoyl-[acyl-carrier-protein] dehydratase activity	5	0.302847	3.0958e-05	FAS_MOUSE,FAS_RAT,FAS_CHICK,FAS_BOVIN,FAS_HUMAN	1273	5	25211	19.8044	0.0396253	0.0133868	0.0505638
MF	GO:0004319~enoyl-[acyl-carrier-protein] reductase (NADPH,B-specific) activity	5	0.302847	3.0958e-05	FAS_MOUSE,FAS_RAT,FAS_CHICK,FAS_BOVIN,FAS_HUMAN	1273	5	25211	19.8044	0.0396253	0.0133868	0.0505638
MF	GO:0004316~3-oxoacyl-[acyl-carrier-protein] reductase (NADPH) activity	5	0.302847	3.0958e-05	FAS_MOUSE,FAS_RAT,FAS_CHICK,FAS_BOVIN,FAS_HUMAN	1273	5	25211	19.8044	0.0396253	0.0133868	0.0505638
MF	GO:0016295~myristoyl-[acyl-carrier-protein] hydrolase activity	5	0.302847	3.0958e-05	FAS_MOUSE,FAS_RAT,FAS_CHICK,FAS_BOVIN,FAS_HUMAN	1273	5	25211	19.8044	0.0396253	0.0133868	0.0505638
MF	GO:0004320~oleoyl-[acyl-carrier-protein] hydrolase activity	5	0.302847	3.0958e-05	FAS_MOUSE,FAS_RAT,FAS_CHICK,FAS_BOVIN,FAS_HUMAN	1273	5	25211	19.8044	0.0396253	0.0133868	0.0505638
MF	GO:0004313~[acyl-carrier-protein] S-acetyltransferase activity	5	0.302847	3.0958e-05	FAS_MOUSE,FAS_RAT,FAS_CHICK,FAS_BOVIN,FAS_HUMAN	1273	5	25211	19.8044	0.0396253	0.0133868	0.0505638
MF	GO:0047451~3-hydroxyoctanoyl-[acyl-carrier-protein] dehydratase activity	5	0.302847	3.0958e-05	FAS_MOUSE,FAS_RAT,FAS_CHICK,FAS_BOVIN,FAS_HUMAN	1273	5	25211	19.8044	0.0396253	0.0133868	0.0505638
MF	GO:0004312~fatty acid synthase activity	5	0.302847	3.0958e-05	FAS_MOUSE,FAS_RAT,FAS_CHICK,FAS_BOVIN,FAS_HUMAN	1273	5	25211	19.8044	0.0396253	0.0133868	0.0505638
MF	GO:0047117~enoyl-[acyl-carrier-protein] reductase (NADPH,A-specific) activity	5	0.302847	3.0958e-05	FAS_MOUSE,FAS_RAT,FAS_CHICK,FAS_BOVIN,FAS_HUMAN	1273	5	25211	19.8044	0.0396253	0.0133868	0.0505638
MF	GO:0016296~palmitoyl-[acyl-carrier-protein] hydrolase activity	5	0.302847	3.0958e-05	FAS_MOUSE,FAS_RAT,FAS_CHICK,FAS_BOVIN,FAS_HUMAN	1273	5	25211	19.8044	0.0396253	0.0133868	0.0505638
MF	GO:0031177~phosphopantetheine binding	5	0.302847	8.91428e-05	FAS_MOUSE,FAS_RAT,FAS_CHICK,FAS_BOVIN,FAS_HUMAN	1273	6	25211	16.5037	0.109904	0.0286869	0.145533
MF	GO:0004314~[acyl-carrier-protein] S-malonyltransferase activity	5	0.302847	0.000199658	FAS_MOUSE,FAS_RAT,FAS_CHICK,FAS_BOVIN,FAS_HUMAN	1273	7	25211	14.146	0.229549	0.0508192	0.325682

## Sheet: UP
Category	Term	Gene Count	%	PValue	Genes	List Total	Pop Hits	Pop Total	Fold Enrichment	Bonferroni	Benjamini	FDR
BP	GO:0006351~transcription,DNA-templated	86	13.871	0.000263133	RX2_ORYLA,ZN416_HUMAN,ANM1_XENTR,PRD13_HUMAN,Z512B_HUMAN,KAT6B_HUMAN,MTA1_RAT,ZKSC8_PANTR,SF01_HUMAN,CASZ1_HUMAN,ZN708_HUMAN,PRDM5_MOUSE,THAP1_DANRE,SNF5_XENTR,CHDM_DROME,ZBT45_HUMAN,CNBP_BOVIN,ZN214_HUMAN,SUV92_BOVIN,SET1_DROME,ARX_HUMAN,ZN782_HUMAN,SUWA_DROME,ESMC_DROME,TCP4_CHICK,TRRAP_MOUSE,LINES_DROME,RPAB4_MOUSE,RPB9_DROME,HM20A_HUMAN,RN_DROME,LMBL4_HUMAN,RFX3_XENTR,HNRPK_CHICK,ZN233_HUMAN,…	472	3266	26245	1.46415	0.383341	0.0921607	0.446976
BP	GO:0006355~regulation of transcription,DNA-templated	77	12.4194	3.45142e-05	KRBA2_HUMAN,RX2_ORYLA,ZN416_HUMAN,ANM1_XENTR,Z512B_HUMAN,HME60_APIME,KAT6B_HUMAN,MTA1_RAT,SF01_HUMAN,CASZ1_HUMAN,ZN708_HUMAN,PRDM5_MOUSE,THAP1_DANRE,CHDM_DROME,ZBT45_HUMAN,ZN214_HUMAN,SET1_DROME,TAF5_HUMAN,ZN782_HUMAN,SUWA_DROME,KPCT_HUMAN,TAF11_DROME,TTF2_DROME,TCP4_CHICK,TRRAP_MOUSE,XRN2_DROME,WEK_DROME,HM20A_HUMAN,LMBL4_HUMAN,RFX3_XENTR,ZN233_HUMAN,GSX1_MOUSE,ZN525_HUMAN,MAD1_MOUSE,MYCB2_HUMAN…	472	2670	26245	1.60356	0.0614355	0.0209128	0.0587357
BP	GO:0007067~mitotic nuclear division	22	3.54839	0.000931664	CTRO_MOUSE,REEP4_BOVIN,CCNA1_RAT,CDC23_HUMAN,KI20B_MOUSE,RPB9_DROME,APC4_MOUSE,CDC20_HUMAN,APC1_HUMAN,APC10_DROME,RNF8_MOUSE,BUB1_MOUSE,TTC28_HUMAN,RB87F_DROME,TOPK_HUMAN,DYHC_DROME,CDK1_DROME,SKEL1_DROME,SMD3_DROME,KL61_DROME,LARK_DROME,APC11_MOUSE	472	544	26245	2.24868	0.819543	0.157369	1.57414
BP	GO:0022008~neurogenesis	19	3.06452	6.01986e-07	LOLA1_DROME,KIF17_MOUSE,ANM1_XENTR,RIR2_DROME,PRD13_HUMAN,XRN2_DROME,ATO_DROME,RPB9_DROME,LOLA3_DROME,APC10_DROME,PUF68_DROME,CPSF1_DROME,PERO_DROME,DOM_DROME,LOLA4_DROME,NGN1_DANRE,RB87F_DROME,CDK1_DROME,KL61_DROME,LOLA6_DROME,TBB3_DROME,TAF4_DROME	472	247	26245	4.27722	0.00110524	0.00110524	0.00102473
BP	GO:0000398~mRNA splicing,via spliceosome	15	2.41935	0.000672788	RUXG_DROME,SF3A1_MOUSE,SMD1_DROME,CFA20_DROME,SRSF7_HUMAN,PUF68_DROME,SF3B3_DANRE,SF01_HUMAN,RU17_HUMAN,SQD_DROME,SMD3_DROME,RBP1_DROME,LARK_DROME,MTA70_DROME,PRP19_RAT	472	284	26245	2.93682	0.709551	0.1619	1.1391
BP	GO:0048813~dendrite morphogenesis	14	2.25806	2.47304e-06	LOLA1_DROME,NRG_DROME,PROS_DROME,CFA20_DROME,ATO_DROME,DCR1_DROME,ADF1_DROME,LOLA3_DROME,STAN_DROME,PATH_DROME,DOM_DROME,ENA_DROME,LOLA4_DROME,CHDM_DROME,DYHC_DROME,LOLA6_DROME,TAF4_DROME	472	146	26245	5.33187	0.00453268	0.00226892	0.00420966
BP	GO:0042787~protein ubiquitination involved in ubiquitin-dependent protein catabolic process	13	2.09677	0.00136412	KLHL3_BOVIN,MYLIP_RAT,CDC23_HUMAN,HERC2_MOUSE,HERC2_HUMAN,CDC20_HUMAN,UBR4_HUMAN,APC1_HUMAN,RBBP6_MOUSE,MDM2_MOUSE,MYLIP_HUMAN,APC11_MOUSE,RN19A_MOUSE	472	239	26245	3.02448	0.918537	0.203847	2.29687
BP	GO:0006396~RNA processing	10	1.6129	0.001916	CCNL1_MOUSE,DHX34_MOUSE,UTP6_MOUSE,SF3A1_MOUSE,HNRPK_CHICK,FBRL_DROME,SUGP1_MOUSE,DCR1_CAEEL,DCR1_DROME,SUWA_DROME	472	154	26245	3.61064	0.970491	0.222481	3.21192
BP	GO:0048749~compound eye development	8	1.29032	6.98587e-05	RN_DROME,EYA_DROME,ENA_DROME,KRUP_DROME,FNG_DROME,MED12_DROME,ESMC_DROME,SERR_DROME	472	57	26245	7.80404	0.120441	0.0315745	0.11885
BP	GO:0000381~regulation of alternative mRNA splicing,via spliceosome	8	1.29032	0.00153346	PUF68_DROME,SF3A1_MOUSE,HNRPL_MOUSE,DOM_DROME,RB87F_DROME,SQD_DROME,PTBP1_RAT,RBP1_DROME	472	94	26245	4.73224	0.940342	0.194954	2.57851
BP	GO:0010906~regulation of glucose metabolic process	8	1.29032	0.00218853	LOLA1_DROME,KPYK_DROME,DOM_DROME,LOLA4_DROME,KRUP_DROME,RYK1_DROME,POXN_DROME,SMD3_DROME,LAMA_DROME,LOLA6_DROME,LOLA3_DROME	472	100	26245	4.44831	0.982132	0.235334	3.66082
BP	GO:0030707~ovarian follicle cell development	7	1.12903	0.000713992	DYN_DROME,EYA_DROME,TCPA_DROME,HH_DROME,CDK1_DROME,MTA70_DROME,PERC_DROME	472	60	26245	6.48711	0.730738	0.151266	1.20847
BP	GO:0007367~segment polarity determination	6	0.967742	0.000379386	WNT2_DROME,HMEN_DROME,LINES_DROME,HH_DROME,DCR1_DROME,STAN_DROME	472	35	26245	9.53208	0.501955	0.109683	0.643852
BP	GO:1904707~positive regulation of vascular smooth muscle cell proliferation	4	0.645161	0.000851227	MDM2_MOUSE,M3K5_MOUSE,TERT_MOUSE,M3K5_HUMAN	472	11	26245	20.2196	0.79078	0.159551	1.43916
BP	GO:0045433~male courtship behavior,veined wing generated song production	4	0.645161	0.00143655	SLO_DROME,TIPE_DROME,ATO_DROME,SCNA_DROME	472	13	26245	17.1089	0.928698	0.197537	2.41742
CC	GO:0005634~nucleus	211	34.0323	1.2898e-06	CBX1_MOUSE,APRIO_HUMAN,MEX3C_MOUSE,CFA20_DROME,HIBN_XENLA,MTA1_RAT,HME60_APIME,OVOL3_HUMAN,ZN708_HUMAN,TSAP1_HUMAN,NOC_DROME,MEGF8_MOUSE,ARX_HUMAN,OGA_HUMAN,SRRM1_CHICK,TCP4_CHICK,TRRAP_MOUSE,DCR1_CAEEL,ADF1_DROME,MBD2_HUMAN,GSX1_MOUSE,MYCB2_HUMAN,TIGD4_MOUSE,MRF_XENLA,MAGL2_HUMAN,THOC1_MOUSE,BLMH_RAT,SUMO3_CHICK,U5S1_MOUSE,JUPIT_DROMO,RS27A_PLUXY,ERGI2_HUMAN,CECR2_HUMAN,DOM_DROME,FA58A_RAT,SKEL1…	499	8897	27706	1.31678	0.000566063	0.000566063	0.00182335
CC	GO:0071013~catalytic step 2 spliceosome	15	2.41935	1.08285e-05	SRRM1_CHICK,RUXG_DROME,SF3A1_MOUSE,SMD1_DROME,U5S1_MOUSE,CFA20_DROME,PUF68_DROME,HNRPK_CHICK,SMD2_MOUSE,SQD_DROME,SMD3_DROME,LARK_DROME,ISY1_RAT,PRP19_RAT,SMD2_CAEEL	499	192	27706	4.33774	0.00474248	0.00237406	0.015307
CC	GO:0005875~microtubule associated complex	13	2.09677	0.000162936	SEPT1_DROME,NU214_DROME,TITIN_DROME,RBP2_MOUSE,TCPA_DROME,JUPIT_DROMO,RYR_DROME,PROS_DROME,IF2A_DROME,DYHC_DROME,CDK1_DROME,KL61_DROME,PERC_DROME	499	188	27706	3.83936	0.0690363	0.0142051	0.230094
CC	GO:0005681~spliceosomal complex	12	1.93548	0.00200429	SF3B3_DANRE,RUXG_DROME,SF3A1_MOUSE,HNRPK_CHICK,SF01_HUMAN,U5S1_MOUSE,SMD1_DROME,RU17_HUMAN,SUGP1_MOUSE,SMD2_MOUSE,SMD3_DROME,PRP19_RAT	499	217	27706	3.0704	0.585534	0.0843091	2.79642
CC	GO:0071011~precatalytic spliceosome	10	1.6129	1.66963e-05	PUF68_DROME,RUXG_DROME,SMD1_DROME,RU17_HUMAN,SMD2_MOUSE,CFA20_DROME,SMD3_DROME,SQD_DROME,LARK_DROME,SMD2_CAEEL	499	82	27706	6.7711	0.00730292	0.00244026	0.0236006
CC	GO:0030532~small nuclear ribonucleoprotein complex	6	0.967742	7.25685e-05	RUXG_DROME,SMD1_DROME,FBRL_DROME,SMD2_MOUSE,SMD3_DROME,SMD2_CAEEL	499	25	27706	13.3255	0.0313566	0.00793305	0.10254
CC	GO:0005686~U2 snRNP	6	0.967742	0.000565748	RUXG_DROME,SF3A1_MOUSE,SMD1_DROME,SMD2_MOUSE,SMD3_DROME,SMD2_CAEEL	499	38	27706	8.7668	0.219978	0.0405601	0.796821
CC	GO:0005685~U1 snRNP	6	0.967742	0.000720123	RUXG_DROME,SMD1_DROME,RU17_HUMAN,SMD2_MOUSE,SMD3_DROME,SMD2_CAEEL	499	40	27706	8.32846	0.271121	0.0441729	1.01322
CC	GO:0005680~anaphase-promoting complex	6	0.967742	0.00100798	CDC23_HUMAN,APC11_MOUSE,APC4_MOUSE,CDC20_HUMAN,APC1_HUMAN,APC10_DROME	499	43	27706	7.7474	0.357717	0.0538374	1.41556
CC	GO:0030992~intraciliary transport particle B	6	0.967742	0.0012423	IFT20_DANRE,IFT46_BOVIN,KIF17_MOUSE,IFT88_MOUSE,IFT88_HUMAN,IFT80_MOUSE	499	45	27706	7.40307	0.42057	0.0588329	1.74196
MF	GO:0003677~DNA binding	88	14.1935	5.10883e-08	THAP2_MOUSE,P52K_MOUSE,ZN416_HUMAN,ARI4A_HUMAN,PRD13_HUMAN,Z512B_HUMAN,KAT6B_HUMAN,CASZ1_HUMAN,PRDM5_MOUSE,THAP1_DANRE,SNF5_XENTR,CHDM_DROME,ZBT45_HUMAN,CNBP_BOVIN,NOC_DROME,ZN214_HUMAN,H2AV_STRPU,TERT_MOUSE,ZN782_HUMAN,TTF2_DROME,ZMYM1_HUMAN,TCP4_CHICK,DPOE2_HUMAN,DCR1_CAEEL,RPAB4_MOUSE,ADF1_DROME,HM20A_HUMAN,RFX3_XENTR,HNRPK_CHICK,ZN233_HUMAN,GSX1_MOUSE,MBD2_HUMAN,SUHW_DROME,ZN525_HUMAN,MAD1_MO…	458	2683	25211	1.80545	3.08568e-05	3.08568e-05	7.55221e-05
MF	GO:0003676~nucleic acid binding	55	8.87097	2.08812e-07	THAP2_MOUSE,P52K_MOUSE,KRBA2_HUMAN,ZN416_HUMAN,MEX3C_MOUSE,SRSF7_HUMAN,DHX34_MOUSE,ZKSC8_PANTR,OVOL3_HUMAN,PRDM5_MOUSE,ZN708_HUMAN,ZBT45_HUMAN,RU17_HUMAN,THAP1_DANRE,NOC_DROME,ZN214_HUMAN,SUGP1_MOUSE,TIAR_HUMAN,SET1_DROME,SQD_DROME,ZN782_HUMAN,ZMYM1_HUMAN,XRN2_DROME,ZCH10_HUMAN,RPB9_DROME,WEK_DROME,ESRP2_DANRE,SF3B3_DANRE,RN_DROME,ZN233_HUMAN,SUHW_DROME,ZN525_HUMAN,KRUP_DROME,RB87F_DROME,ANR17_MO…	458	1416	25211	2.13808	0.000126115	6.30593e-05	0.00030868
MF	GO:0003723~RNA binding	37	5.96774	0.00249441	THOC1_MOUSE,TARB1_HUMAN,SF3A1_MOUSE,RBP2_MOUSE,SMD1_DROME,NOL4L_HUMAN,RL371_DROME,MEX3C_MOUSE,DHX34_MOUSE,SF01_HUMAN,HNRPL_MOUSE,RU17_HUMAN,FBRL_DROME,SUGP1_MOUSE,TIAR_HUMAN,SET1_DROME,TERT_MOUSE,K0907_XENTR,SUWA_DROME,MTA70_DROME,RNH1_HUMAN,IF4G1_HUMAN,TRM1_DROME,MATR3_MOUSE,DCR1_CAEEL,PTBP1_RAT,ESRP2_DANRE,SF3B3_DANRE,PUF68_DROME,SYNJ1_RAT,HNRPK_CHICK,RS5_MOUSE,RFOX1_MACFA,ANR17_MOUSE,SMD3_DROM…	458	1208	25211	1.68601	0.77876	0.260441	3.62469
MF	GO:0000981~RNA polymerase II transcription factor activity,sequence-specific DNA binding	13	2.09677	0.00110967	P52K_MOUSE,ZMYM1_HUMAN,FOXJ1_XENTR,ATO_DROME,OVO_DROME,OVOL3_HUMAN,GTD2B_HUMAN,RUNX3_MOUSE,KRUP_DROME,ARX_HUMAN,FOXK2_MOUSE,F200B_HUMAN,FD4_DROME	458	231	25211	3.09782	0.488605	0.200315	1.6279
MF	GO:0008574~ATP-dependent microtubule motor activity,plus-end-directed	5	0.806452	0.00201011	KIF17_MOUSE,KI18A_HUMAN,KI20B_MOUSE,KL61_DROME,KIF4A_HUMAN	458	30	25211	9.17431	0.703387	0.262015	2.93067

## Sheet: DOWN
Category	Term	Gene count	%	PValue	Genes	List Total	Pop Hits	Pop Total	Fold Enrichment	Bonferroni	Benjamini	FDR %
BP	GO:0055114~oxidation-reduction process	76	7.07635	8.79809e-08	CY1_BOVIN,ALDR_HUMAN,FAT6_CAEEL,DPYD_DANRE,P5CR1_BOVIN,DHGL_DROME,ODBA_CAEEL,D2HDH_DANRE,MRP4_HUMAN,IMDH_DROME,DCXR_HUMAN,ACOD2_MOUSE,ACDSB_RAT,DHC24_HUMAN,RDHE2_HUMAN,GRHPR_HUMAN,CP3AD_MOUSE,CREG1_CHICK,FAS_BOVIN,PERL_HUMAN,CP18A_DROME,PXDN_DROME,HOT_BOVIN,ACDSB_MOUSE,P4HA2_CHICK,SC5D_MOUSE,AK1A1_MOUSE,KDSR_HUMAN,ACADS_MOUSE,MSRA_DROME,SESN3_HUMAN,C6A14_DROME,ALDH2_BOVIN,DPYD_PIG,UGT58_CAEEL,ODB…	859	1209	26245	1.92062	0.000235673	0.000235673	0.000156428
BP	GO:0006508~proteolysis	49	4.56238	5.34733e-05	ACER_DROME,MASP2_RAT,UROK_CHICK,PRS29_MOUSE,CATB_MOUSE,PSA_HUMAN,DDI2_HUMAN,LGMN_MOUSE,PCP_MOUSE,YM67_CAEEL,CBPA4_HUMAN,LGMN_BOVIN,NEC1_RAT,CATB_RAT,AMPN_RAT,ACY1_HUMAN,NEP_RABIT,BLMH_HUMAN,CASP7_MOUSE,ACY1A_RAT,MMEL1_RAT,YCF2E_CAEEL,CPR1_DROME,FA11_MOUSE,CPR4_CAEEL,SENP2_RAT,CAN12_MOUSE,SNAK_DROME,SENP1_MOUSE,HAYAN_DROME,NPL11_CAEEL,FUR11_DROME,AMPN_FELCA,GD_DROME,LONF3_MOUSE,DLDH_PIG,TRHDE_RAT,…	859	806	26245	1.85744	0.13347	0.0235937	0.0950317
BP	GO:0008152~metabolic process	39	3.63128	8.62987e-06	UDB17_RAT,PNKP_MOUSE,UGPA_MOUSE,FAS_MOUSE,ODPA_CAEEL,ECHD3_RAT,UDB15_HUMAN,ODBA_CAEEL,UD2C1_RABIT,AGAL_MOUSE,UD2A1_HUMAN,NRF6_CAEEL,TMM68_HUMAN,UDB37_RAT,ACON_CAEEL,GRHPR_HUMAN,SERA_MOUSE,CHIT_CAEEL,UD2B2_RAT,ODP2_CAEEL,ACSF2_DANRE,FAS_BOVIN,FAS_HUMAN,UDB13_RABIT,THIL_MOUSE,K1161_MOUSE,ACDSB_MOUSE,UD19_HUMAN,UD17C_MOUSE,ENPP5_RAT,ACADS_MOUSE,UDB15_RAT,UD16_HUMAN,IVD_MOUSE,UGT58_CAEEL,NLTP_RABIT,U…	859	538	26245	2.21481	0.0228543	0.00461323	0.0153426
BP	GO:0055085~transmembrane transport	37	3.44507	2.01588e-06	S29A4_DANRE,ORCT_DROME,S23A2_MOUSE,S18B1_MOUSE,S46A3_MOUSE,ZNT2_MOUSE,PCFT_XENLA,L259_DROME,ADT2_ANOGA,MRP4_HUMAN,S18B1_HUMAN,SC5A6_DROME,S39A1_DANRE,TXTP_RAT,MDR1A_MOUSE,ABCB6_XENTR,S46A3_BOVIN,SV2B_RAT,MDR1_HUMAN,PICO_DROME,S17A5_MOUSE,ZNT9_DANRE,ZNT1_MOUSE,S46A3_RAT,SL9B1_MOUSE,EAT4_CAEEL,NCKX5_DANRE,S17A5_HUMAN,SV2A_RAT,TRE12_DROME,S46A3_CHICK,SV2B_HUMAN,ABCD2_HUMAN,ACATN_HUMAN,CSUP_DROME,S22…	859	466	26245	2.42588	0.00538598	0.00134922	0.00358412
BP	GO:0005975~carbohydrate metabolic process	27	2.51397	0.000123487	IDGFL_BOMMO,ALDR_HUMAN,PGM_DROSI,MDHC_XENTR,K1161_MOUSE,MDHC_CHICK,K1161_HUMAN,TALDO_HUMAN,BRE4_CAEEL,MANBA_CAPHI,GNPI_AEDAE,AGAL_MOUSE,MAL2_DROME,BPHL_HUMAN,GLCM_HUMAN,CISY2_AEDAE,BGAL_FELCA,NAGAB_CHICK,HEXDC_HUMAN,PYG_DROME,MAL2_DROVI,CHIT_CAEEL,B3GA1_HUMAN,MAL1_DROME,RHEB_DROME,GLGB_MOUSE,PR3CB_DANRE	859	355	26245	2.32375	0.281682	0.0405119	0.21933
BP	GO:0006979~response to oxidative stress	17	1.58287	0.00280074	PNKP_MOUSE,ADAR_DROME,PNCB_DROME,PERL_HUMAN,SDHF3_DROME,PXDN_DROME,ERCC1_HUMAN,S23A2_MOUSE,ATP5H_DROME,MSRA_DROME,IDHC_SHEEP,GSH0_RAT,PERO_DROME,PERC_ANOGA,DHC24_HUMAN,PERC_DROME,PXDNL_HUMAN	859	222	26245	2.33964	0.999454	0.289319	4.86434
BP	GO:0006633~fatty acid biosynthetic process	16	1.48976	6.14768e-05	FAS_MOUSE,FAT6_CAEEL,FAS_RAT,SC5D_MOUSE,ODBA_CAEEL,ELVL1_AEDAE,XBP1_HUMAN,ACAC_CHICK,ACOD2_MOUSE,FAS_CHICK,DHB12_XENTR,ELOV4_HUMAN,OXSM_HUMAN,AAPK2_PIG,FAS_BOVIN,FAS_HUMAN	859	141	26245	3.467	0.151853	0.0232541	0.109248
BP	GO:0051603~proteolysis involved in cellular protein catabolic process	12	1.11732	0.0026979	TINAL_HUMAN,CPR4_CAEEL,TINAL_RAT,CATB_PIG,CATB_RAT,CATB_BOVIN,LGMN_MACFA,CATB_MOUSE,CPR1_DROME,LGMN_MOUSE,YCF2E_CAEEL,LGMN_BOVIN	859	125	26245	2.93308	0.999281	0.303629	4.68975
BP	GO:0052696~flavonoid glucuronidation	11	1.02421	1.55466e-07	UDB17_RAT,UD2A1_HUMAN,UD16_HUMAN,UD19_HUMAN,UGT58_CAEEL,UD11_RAT,UD17C_MOUSE,UD2A3_MOUSE,UDB15_HUMAN,UDB33_MACMU,UD2B2_RAT	859	36	26245	9.33563	0.000416407	0.000208225	0.000276414
BP	GO:0009813~flavonoid biosynthetic process	10	0.931099	1.34454e-06	UDB17_RAT,UD2A1_HUMAN,UD16_HUMAN,UGT58_CAEEL,UD11_RAT,UD17C_MOUSE,UD2A3_MOUSE,UDB15_HUMAN,UDB33_MACMU,UD2B2_RAT	859	35	26245	8.72942	0.00359553	0.00119995	0.00239053
BP	GO:0040008~regulation of growth	10	0.931099	0.00271991	SOCS7_MOUSE,ERCC3_DROME,SOG_DROME,PATH_DROME,IRS1_DROER,C1139_DROME,TS101_MOUSE,ARM10_MOUSE,CREG1_CHICK,SOCS5_HUMAN	859	90	26245	3.39477	0.999322	0.293517	4.72714
BP	GO:0043171~peptide catabolic process	9	0.837989	0.000896155	ACE_CHICK,ACY1A_RAT,AMPN_FELCA,PSA_HUMAN,AMPN_RAT,ERAP1_RAT,ACY1_HUMAN,TRHDE_RAT,CNDP2_RAT	859	62	26245	4.43511	0.909452	0.181397	1.58142
BP	GO:0035220~wing disc development	8	0.744879	0.000331698	CAPZA_DROME,STUB_DROME,ABHD2_DROME,DALY_DROME,DOS_DROME,CD2B2_DROME,CPR1_DROME,METK_DROME	859	41	26245	5.96155	0.588837	0.077619	0.588112
BP	GO:0071353~cellular response to interleukin-4	7	0.651769	0.00117244	XBP1_HUMAN,FAS_MOUSE,FAS_RAT,NFIL3_RAT,FAS_CHICK,FAS_BOVIN,FAS_HUMAN	859	37	26245	5.78029	0.956839	0.214751	2.06419
BP	GO:0008355~olfactory learning	7	0.651769	0.00155682	FLNA_DROME,FUTSC_DROME,KAPC_DROME,FMR1_DROME,ADF1_DROME,TRP_DROME,SPITZ_DROME	859	39	26245	5.48387	0.984609	0.242904	2.73213
BP	GO:0003333~amino acid transmembrane transport	7	0.651769	0.00203018	PATH_DROME,BAT1_RAT,C1139_DROME,CTNS_DROME,S38AB_DANRE,S38A9_XENLA,CTR2_CHICK	859	41	26245	5.21636	0.995679	0.274038	3.54878
BP	GO:0042744~hydrogen peroxide catabolic process	7	0.651769	0.00260483	PERL_HUMAN,PERO_DROME,PERC_ANOGA,PXDN_DROME,PRDX6_HUMAN,PERC_DROME,PXDNL_HUMAN	859	43	26245	4.97374	0.999077	0.321717	4.53149
BP	GO:0015771~trehalose transport	6	0.558659	0.000164567	TRET1_BOMMO,TRET1_CULQU,TRET1_AEDAE,TRET1_DROVI,TRET1_APILI,TRE12_DROME	859	17	26245	10.7834	0.356551	0.0478096	0.292193
BP	GO:0052695~cellular glucuronidation	6	0.558659	0.000292875	UD2A1_HUMAN,UD16_HUMAN,UD19_HUMAN,UD11_RAT,UD2A3_MOUSE,UDB15_HUMAN	859	19	26245	9.64831	0.543756	0.0754728	0.519448
BP	GO:0048102~autophagic cell death	6	0.558659	0.00266593	MSRA_DROME,LARP_DROME,EF1G_DROME,PPAL_MOUSE,T53I1_RAT,CPR1_DROME	859	30	26245	6.11059	0.999216	0.313671	4.63541
BP	GO:0022416~chaeta development	6	0.558659	0.00266593	PNR_DROME,ABHD2_DROME,DALY_DROME,CD2B2_DROME,CPR1_DROME,METK_DROME	859	30	26245	6.11059	0.999216	0.313671	4.63541
BP	GO:0045187~regulation of circadian sleep/wake cycle,sleep	5	0.465549	0.00150749	OX1R_MOUSE,DNAT_DROME,KAPC_DROME,QVR_DROPE,CLOCK_DROME	859	16	26245	9.5478	0.982431	0.250753	2.64665
BP	GO:0008345~larval locomotory behavior	5	0.465549	0.0019207	FMAR_DROME,SLMO_DROME,FMR1_DROME,KGP25_DROME,ADF1_DROME	859	17	26245	8.98617	0.994204	0.275234	3.36048
CC	GO:0016021~integral component of membrane	257	23.9292	0.000455557	CY1_BOVIN,VAMP7_CHICK,FAT6_CAEEL,E2AK3_DROME,S35F3_MOUSE,S38AB_DANRE,S18B1_MOUSE,S46A3_MOUSE,NCKX5_HUMAN,UD2A1_HUMAN,ACOD2_MOUSE,MMP14_BOVIN,OX1R_MOUSE,UD2B2_RAT,B3GA1_HUMAN,AMOT_HUMAN,FGFR2_HUMAN,CP18A_DROME,AQP_AEDAE,K1161_MOUSE,FUCTA_DROME,SV2B_HUMAN,NRSN1_MOUSE,BCS1_DANRE,UD16_HUMAN,SGCZ_HUMAN,TOLL8_DROME,SFT2A_RAT,KLHL2_HUMAN,PGRC2_RAT,UDB33_MACMU,FAT4_MOUSE,PCFT_XENLA,S22A4_HUMAN,ADT2_ANOGA…	896	6599	27706	1.20426	0.189464	0.0344042	0.646576
CC	GO:0005576~extracellular region	72	6.70391	0.000713255	7B2_XENLA,PPO2_DROME,GAPR1_HUMAN,ACER_DROME,MASP2_RAT,UROK_CHICK,CPMD8_HUMAN,SPZ_DROME,COMP_HUMAN,PRS29_MOUSE,CATB_MOUSE,OBP71_ANOGA,DHGL_DROME,FBLN2_MOUSE,AGAL_MOUSE,TINAL_HUMAN,VGFAA_DANRE,THEM6_DROME,CHLE_HUMAN,B3GA1_HUMAN,PEB3_DROME,ACP7_DANRE,EST6_APIME,FGFR2_HUMAN,MRJP1_APIME,PDZD2_RAT,CATB_RAT,TAKT_DROME,LIPP_HORSE,EST4A_MOUSE,OBP68_ANOGA,LIPR2_HUMAN,TIE2_BOVIN,FSTL5_HUMAN,YCF2E_CAEEL,DHR1…	896	1487	27706	1.49723	0.280305	0.0459028	1.01061
CC	GO:0005615~extracellular space	71	6.6108	9.26142e-05	ALDR_HUMAN,SPB4_HUMAN,PPO2_DROME,ACER_DROME,UROK_CHICK,CCHA2_DROME,CPMD8_HUMAN,SPZ_DROME,COMP_HUMAN,PRS29_MOUSE,CATB_MOUSE,AGAL_MOUSE,TINAL_HUMAN,VGFAA_DANRE,CATB_BOVIN,CBPA4_HUMAN,CD63_BOVIN,CATB_MACFA,CREG1_CHICK,NEC1_RAT,MIFH_BRUMA,PERL_HUMAN,TENX_HUMAN,PXDN_DROME,FST_CHICK,CATB_RAT,AK1A1_MOUSE,KDSR_HUMAN,AMPN_RAT,TAKT_DROME,ITM2B_PIG,PTSP_BOMMO,SAP_RAT,EST4A_MOUSE,CBPM_HUMAN,DIE_DROME,MMEL1_R…	896	1363	27706	1.61075	0.0417984	0.0106175	0.131764
CC	GO:0005764~lysosome	36	3.35196	2.38554e-06	CPR4_CAEEL,CATB_PIG,PRDX6_HUMAN,FNBP1_HUMAN,CATB_MOUSE,ASM_BOVIN,S38A9_XENLA,LGMN_MOUSE,CLN3_CANLF,AGAL_MOUSE,TINAL_HUMAN,TSN1_MOUSE,ANR27_HUMAN,T55BA_DANRE,PCP_MOUSE,NAGAB_CHICK,CATB_BOVIN,CATB_MACFA,LGMN_BOVIN,S17A5_MOUSE,PPAP_MOUSE,ARRD3_RAT,ACE_CHICK,TINAL_RAT,ZNRF2_DANRE,CATB_RAT,ARRD3_BOVIN,MANBA_CAPHI,SAP_RAT,PLBL2_BOVIN,BGAL_FELCA,PPAL_MOUSE,LGMN_MACFA,CPR1_DROME,YCF2E_CAEEL,NPC1_PIG	896	455	27706	2.44657	0.00109913	0.00109913	0.00339598
CC	GO:0005765~lysosomal membrane	31	2.88641	7.0177e-06	VAMP7_CHICK,LITAF_CHICK,SCRB1_BOVIN,DGLB_MOUSE,ASM_BOVIN,S38A9_XENLA,SCRB1_HUMAN,ZNT2_MOUSE,CLN3_CANLF,TSN1_MOUSE,T55BA_DANRE,AMPN_FELCA,CD63_BOVIN,S17A5_MOUSE,PPAP_MOUSE,S17A5_HUMAN,CTNS_DROME,ZNRF2_DANRE,S17A5_SHEEP,AMPN_RAT,S2611_BOVIN,PATH_DROME,GLCM_HUMAN,SNAG_HUMAN,PPAL_MOUSE,PPAP_HUMAN,LRP1_MOUSE,MFS12_HUMAN,S2611_HUMAN,STX1A_DROME,NPC1_PIG	896	379	27706	2.52923	0.00322994	0.00161628	0.00998987
CC	GO:0031090~organelle membrane	17	1.58287	0.000275843	UDB13_RABIT,UDB17_RAT,CP18A_DROME,C4G15_DROME,C6A13_DROME,UDB15_HUMAN,UDB33_MACMU,UD2C1_RABIT,ACOD2_MOUSE,UDB15_RAT,C6A14_DROME,UD2B9_MACFA,UDB37_RAT,CP305_DROME,CP6A2_DROME,UD2B2_RAT,CP3AD_MOUSE	896	181	27706	2.90426	0.119426	0.0251155	0.391972
CC	GO:0042470~melanosome	15	1.39665	0.00329894	FAS_MOUSE,FAS_RAT,CATB_PIG,CATB_RAT,CATB_MOUSE,VPP1_MOUSE,ERP29_MOUSE,NCKX5_HUMAN,ANR27_HUMAN,MMP14_BOVIN,CATB_BOVIN,CD63_BOVIN,CATB_MACFA,FAS_BOVIN,FAS_HUMAN	896	188	27706	2.46717	0.782014	0.155709	4.59518
CC	GO:0042587~glycogen granule	5	0.465549	3.50201e-05	FAS_MOUSE,FAS_RAT,FAS_CHICK,FAS_BOVIN,FAS_HUMAN	896	7	27706	22.0871	0.0160149	0.00536706	0.0498427
CC	GO:0005853~eukaryotic translation elongation factor 1 complex	5	0.465549	0.00111036	EF1D_XENLA,EF1A2_DROME,EF1G_DROME,EF1B2_BOMMO,EF1D_DROME	896	15	27706	10.3073	0.4008	0.0620137	1.56913
MF	GO:0016787~hydrolase activity	61	5.6797	0.00129665	DDX31_MOUSE,RNH1_MOUSE,PRS29_MOUSE,CATB_MOUSE,LGMN_MOUSE,IDI1_MACFA,PRS4_DROME,AGAL_MOUSE,MDR1A_MOUSE,BPHL_HUMAN,LYPA2_HUMAN,PP4CB_DANRE,FAH2A_DANRE,PCP_MOUSE,T55BA_DANRE,YM67_CAEEL,DDHD2_MOUSE,HARB1_DANRE,DHX16_CAEEL,EST6_APIME,ACP7_DANRE,K1161_MOUSE,HINT3_MOUSE,RM44_MOUSE,VNNL1_DROME,EST4A_MOUSE,PLBL2_BOVIN,CASP7_MOUSE,CPR1_DROME,DD19A_MOUSE,NIT2_MOUSE,FA11_MOUSE,PNKP_MOUSE,FAS_MOUSE,DDX5_MOUSE…	849	1193	25211	1.51835	0.734471	0.104616	2.03469
MF	GO:0016491~oxidoreductase activity	43	4.00372	8.30957e-05	ALDR_HUMAN,FAS_MOUSE,DHRS7_ANOGA,FAT6_CAEEL,ODPA_CAEEL,DHB13_HUMAN,DPYD_DANRE,ODBA_CAEEL,PGDH_MACFA,NDUAA_DROME,D2HDH_DANRE,ANR27_HUMAN,DCXR_HUMAN,ACOD2_MOUSE,SMOX_MOUSE,SL9B2_HUMAN,SDHA_DANRE,CP6A2_DROME,ERO1L_DROME,SERA_MOUSE,DHR11_BOVIN,CP3AD_MOUSE,CREG1_CHICK,FAS_HUMAN,S16C6_BOVIN,ACDSB_MOUSE,SC5D_MOUSE,RT4I1_DANRE,AK1A1_MOUSE,C6A13_DROME,KDSR_HUMAN,ACADS_MOUSE,SESN3_HUMAN,CDO1_DANRE,CYB5R_DR…	849	667	25211	1.91437	0.0814209	0.0105598	0.131572
MF	GO:0008234~cysteine-type peptidase activity	17	1.58287	1.69991e-05	CPR4_CAEEL,SENP2_RAT,CATB_PIG,TINAL_RAT,CAN12_MOUSE,CATB_RAT,ATG4B_DANRE,SENP1_MOUSE,CATB_MOUSE,LGMN_MOUSE,OTU7B_MOUSE,TINAL_HUMAN,BLMH_HUMAN,CASP7_MOUSE,CATB_BOVIN,YCF2E_CAEEL,CPR1_DROME	849	138	25211	3.65807	0.0172232	0.00433388	0.0269291
MF	GO:0015020~glucuronosyltransferase activity	16	1.48976	7.35921e-09	UDB13_RABIT,UDB17_RAT,UD19_HUMAN,UD17C_MOUSE,UDB15_HUMAN,UDB33_MACMU,UD2C1_RABIT,UD2A1_HUMAN,UDB15_RAT,UD2B9_MACFA,UD16_HUMAN,UDB37_RAT,UD11_RAT,UGT58_CAEEL,UD2A3_MOUSE,UD2B2_RAT	849	69	25211	6.88578	7.52108e-06	7.52108e-06	1.16596e-05
MF	GO:0004197~cysteine-type endopeptidase activity	16	1.48976	6.58077e-05	CPR4_CAEEL,CATB_PIG,TINAL_RAT,CATB_RAT,ATG4B_DANRE,CATB_MOUSE,LGMN_MOUSE,TINAL_HUMAN,BLMH_HUMAN,CASP7_MOUSE,CATB_BOVIN,LGMN_MACFA,CATB_MACFA,YCF2E_CAEEL,CPR1_DROME,LGMN_BOVIN	849	138	25211	3.44289	0.0650457	0.00956222	0.104212
MF	GO:0050660~flavin adenine dinucleotide binding	15	1.39665	0.00272967	CHDH_HUMAN,NCPR_MUSDO,ACDSB_MOUSE,DHGL_DROPS,ACADS_MOUSE,DHGL_DROME,D2HDH_DANRE,SDHA_DANRE,DPYD_PIG,ACDSB_RAT,FAS_CHICK,IVD_MOUSE,ACADS_RAT,DHC24_HUMAN,DLDH_PIG	849	177	25211	2.51652	0.938796	0.151535	4.23825
MF	GO:0015293~symporter activity	14	1.30354	0.000972118	S36A4_HUMAN,EAT4_CAEEL,SC5AC_BOVIN,NCKX5_DANRE,S23A2_MOUSE,S17A5_SHEEP,S22A4_HUMAN,NCKX5_HUMAN,SC5A6_DROME,SC5A8_XENLA,MPCP_MOUSE,SC5A8_HUMAN,S17A5_MOUSE,PICO_DROME	849	141	25211	2.94843	0.629902	0.0946184	1.52911
MF	GO:0016758~transferase activity,transferring hexosyl groups	9	0.837989	0.0002105	UDB13_RABIT,UDB17_RAT,UD2A1_HUMAN,UD16_HUMAN,UD19_HUMAN,UGT58_CAEEL,UD17C_MOUSE,UD2A3_MOUSE,UDB15_HUMAN	849	49	25211	5.45417	0.193583	0.0236225	0.332986
MF	GO:0022857~transmembrane transporter activity	9	0.837989	0.00197114	EAT4_CAEEL,SV2A_RAT,ORCT_DROME,S18B1_MOUSE,SV2B_HUMAN,SV2B_RAT,S22AF_HUMAN,PICO_DROME,S18B1_HUMAN	849	68	25211	3.93021	0.866878	0.125788	3.0777
MF	GO:0015171~amino acid transmembrane transporter activity	8	0.744879	0.0021253	CTR2_HUMAN,PATH_DROME,BAT1_RAT,C1139_DROME,CTNS_DROME,S38AB_DANRE,S38A9_XENLA,CTR2_CHICK	849	54	25211	4.39925	0.88632	0.127069	3.31464
MF	GO:0005385~zinc ion transmembrane transporter activity	7	0.651769	0.00135614	S39A1_DANRE,ZNT9_DANRE,ZNT1_MOUSE,ZNT1_RAT,CSUP_DROME,S39A3_RAT,ZNT2_MOUSE	849	37	25211	5.61796	0.750156	0.101192	2.12712
MF	GO:0004315~3-oxoacyl-[acyl-carrier-protein] synthase activity	6	0.558659	8.44789e-07	FAS_MOUSE,FAS_RAT,FAS_CHICK,OXSM_HUMAN,FAS_BOVIN,FAS_HUMAN	849	7	25211	25.4528	0.000863002	0.000431594	0.00133844
MF	GO:0016295~myristoyl-[acyl-carrier-protein] hydrolase activity	5	0.465549	6.18625e-06	FAS_MOUSE,FAS_RAT,FAS_CHICK,FAS_BOVIN,FAS_HUMAN	849	5	25211	29.6949	0.00630243	0.00210524	0.00980076
MF	GO:0016296~palmitoyl-[acyl-carrier-protein] hydrolase activity	5	0.465549	6.18625e-06	FAS_MOUSE,FAS_RAT,FAS_CHICK,FAS_BOVIN,FAS_HUMAN	849	5	25211	29.6949	0.00630243	0.00210524	0.00980076
MF	GO:0047117~enoyl-[acyl-carrier-protein] reductase (NADPH,A-specific) activity	5	0.465549	6.18625e-06	FAS_MOUSE,FAS_RAT,FAS_CHICK,FAS_BOVIN,FAS_HUMAN	849	5	25211	29.6949	0.00630243	0.00210524	0.00980076
MF	GO:0004320~oleoyl-[acyl-carrier-protein] hydrolase activity	5	0.465549	6.18625e-06	FAS_MOUSE,FAS_RAT,FAS_CHICK,FAS_BOVIN,FAS_HUMAN	849	5	25211	29.6949	0.00630243	0.00210524	0.00980076
MF	GO:0004312~fatty acid synthase activity	5	0.465549	6.18625e-06	FAS_MOUSE,FAS_RAT,FAS_CHICK,FAS_BOVIN,FAS_HUMAN	849	5	25211	29.6949	0.00630243	0.00210524	0.00980076
MF	GO:0047451~3-hydroxyoctanoyl-[acyl-carrier-protein] dehydratase activity	5	0.465549	6.18625e-06	FAS_MOUSE,FAS_RAT,FAS_CHICK,FAS_BOVIN,FAS_HUMAN	849	5	25211	29.6949	0.00630243	0.00210524	0.00980076
MF	GO:0004317~3-hydroxypalmitoyl-[acyl-carrier-protein] dehydratase activity	5	0.465549	6.18625e-06	FAS_MOUSE,FAS_RAT,FAS_CHICK,FAS_BOVIN,FAS_HUMAN	849	5	25211	29.6949	0.00630243	0.00210524	0.00980076
MF	GO:0004316~3-oxoacyl-[acyl-carrier-protein] reductase (NADPH) activity	5	0.465549	6.18625e-06	FAS_MOUSE,FAS_RAT,FAS_CHICK,FAS_BOVIN,FAS_HUMAN	849	5	25211	29.6949	0.00630243	0.00210524	0.00980076
MF	GO:0102132~3-oxo-pimeloyl-[acp] methyl ester reductase activity	5	0.465549	6.18625e-06	FAS_MOUSE,FAS_RAT,FAS_CHICK,FAS_BOVIN,FAS_HUMAN	849	5	25211	29.6949	0.00630243	0.00210524	0.00980076
MF	GO:0004319~enoyl-[acyl-carrier-protein] reductase (NADPH,B-specific) activity	5	0.465549	6.18625e-06	FAS_MOUSE,FAS_RAT,FAS_CHICK,FAS_BOVIN,FAS_HUMAN	849	5	25211	29.6949	0.00630243	0.00210524	0.00980076
MF	GO:0004313~[acyl-carrier-protein] S-acetyltransferase activity	5	0.465549	6.18625e-06	FAS_MOUSE,FAS_RAT,FAS_CHICK,FAS_BOVIN,FAS_HUMAN	849	5	25211	29.6949	0.00630243	0.00210524	0.00980076
MF	GO:0031177~phosphopantetheine binding	5	0.465549	1.80622e-05	FAS_MOUSE,FAS_RAT,FAS_CHICK,FAS_BOVIN,FAS_HUMAN	849	6	25211	24.7458	0.0182904	0.00368514	0.0286131
MF	GO:0004314~[acyl-carrier-protein] S-malonyltransferase activity	5	0.465549	4.10187e-05	FAS_MOUSE,FAS_RAT,FAS_CHICK,FAS_BOVIN,FAS_HUMAN	849	7	25211	21.2107	0.0410554	0.00696265	0.0649684
MF	GO:0015574~trehalose transmembrane transporter activity	5	0.465549	0.00167385	TRET1_BOMMO,TRET1_CULQU,TRET1_AEDAE,TRET1_DROVI,TRET1_APILI	849	16	25211	9.27967	0.819515	0.115111	2.61928
MF	GO:0016404~15-hydroxyprostaglandin dehydrogenase (NAD+) activity	4	0.372439	0.00119917	PGDH_CAVPO,PGDH_BOVIN,PGDH_MACFA,MRP4_HUMAN	849	7	25211	16.9685	0.70662	0.105491	1.88309
